# Supplementary material for: In-depth analysis of transcriptomes in ovarian cortical follicles from children and adults reveals interfollicular heterogeneity
Source: Nat Commun. 2024 Aug 21;15:6989. doi: 10.1038/s41467-024-51185-0 (PMC11339373; doi:10.1038/s41467-024-51185-0)
Supplement: Supplementary file 4 — Supplementary Data [file 41467_2024_51185_MOESM4_ESM.xlsx]

## Sheet: SU Data  1
Supplementary Data 1A. qPCR analysis samples.
Patient	Group	Indicator for surgery	Treatment	Primordial	Intermediate	Primary	Secondary	Total number of follicles per patient
Patient 14	Adult	Gender reassignment patient	Androgen	0	0	5	3	8
Patient 15	Adult	Gender reassignment patient	Androgen	0	0	5	7	12
Supplementary Data 1B. Independent validation set of follicles after outlier removal.
Patient	Group	Indicator for surgery	Treatment	Primordial	Intermediate	Primary	Secondary	Total number of follicles per patient
Patient 10	Adult	Gender reassignment patient	Androgen	1	1	0	0	2
Patient 11	Adult	Gender reassignment patient	Androgen	0	15	0	1	16
Patient 12	Adult	Gender reassignment patient	Androgen	0	12	0	8	20
Patient 13	Child	Fertility preservation	NA	1	0	7	0	8
Supplementary Data 1C. Immunofluorescence and RNA FISH validation samples and antibodies used for immunofluorescence staining. CED-Cyclophosphamide Equivalent Dose.
Patient	Group	Indicator for surgery	Treatment	Validation
Patient 16	Adult	Gender reassignment patient	Androgen	Immunofluorescence (FIGLA and LHX8)
Patient 17	Adult	Gender reassignment patient	Androgen	Immunofluorescence (ASTN1, ACTA2, SPARCL1, HIF3A, DDX4))/RNA FISH (DDX4 and AMH)
Patient 18	Adult	Gender reassignment patient	Androgen	Immunofluorescence (ACTA2)
Patient 19	Adult	Gender reassignment patient	Androgen	Immunofluorescence (HIF3A)
Patient 20	Adult	Planned cesarean section	None	Immunofluorescence (DDX4)
Patient 21	Adult	Planned cesarean section	None	Immunofluorescence (FIGLA, LHX8 and YAP1)
Patient 22	Adult	Planned cesarean section	None	Immunofluorescence (ASTN1 and SPARCL1)
Patient 23	Child	Fertility preservation	Chemotherapy (CED: 4200 mg/m2)	Immunofluorescence (ASTN1, ACTA2, SPARCL1 and HIF3A)
Patient 24	Child	Fertility preservation	Chemotherapy (CED: 4200 mg/m2)	Immunofluorescence (ASTN1, SPARCL1 and IFI44L)
Patient 25	Child	Fertility preservation	Chemotherapy (CED: 1350 mg/m2)	Immunofluorescence (HIF3A)
Patient 26	Child	Fertility preservation	Chemotherapy (CED: 4200 mg/m2)	Immunofluorescence (ACTA2 and DDX4)/RNA FISH (DDX4 and AMH)
Patient 27	Child	Fertility preservation	None	Immunofluorescence (IFI44L)
Primary Antibodies
Protein name	Company	Reference number	Host	Dilution	Heat retrieval buffer
VASA (DDX4)	R&D systems	AF2040	Goat	1:500	TRIS/EDTA
FIGLA	Atlas Antibodies	HPA071241	Rabbit	1:100	TRIS/EDTA
LHX8	Atlas Antibodies	HPA077810	Rabbit	1:100	TRIS/EDTA
ACTA2	R&D systems	MAB1420	Mouse	1:100	TRIS/EDTA
ASTN1	Santa Cruz	sc-514299	Mouse	1:100	Sodium Citrate
SPARCL1	R&D systems	AF2728	Goat	1:50	Sodium Citrate
HIF3A	Atlas Antibodies	HPA041141	Rabbit	1:400	TRIS/EDTA
IFI44L	Atlas Antibodies	HPA060372	Rabbit	1:20	Sodium Citrate
Secondary Antibodies
Fluorophore	Host	Reactive species	Dilution	Company	Reference number
Alexa Fluor 555	Donkey	Rabbit	1:1000	Invitrogen	A31572
Alexa Fluor 555	Donkey	Mouse	1:1000	Invitrogen	A31570
Alexa Fluor 555	Donkey	Goat	1:1000	Invitrogen	A21432
Alexa Fluor 594	Donkey	Rabbit	1:1000	Invitrogen	A21207
Alexa Fluor 647	Donkey	Rabbit	1:1000	Invitrogen	A31573

## Sheet: SU Data  2
Supplementary Data 2A-I. Functional enrichment analysis between two groups of follicles. A: Genes upregulated in Group 1 primary follicles; B: Genes upregulated in Group 2 primary follicles; C: Genes upregulated in Group 1 secondary follicles; D: Genes upregulated in Group 2 secondary follicles; E: Genes upregulated in Group 1 follicles (all stages combined); F: Genes upregulated in Group 2 folli…
A: Functional enrichment of genes upregulated in Group 1 primary follicles											B: Functional enrichment of genes upregulated in Group 2 primary follicles												C: Functional enrichment of genes upregulated in Group 1 secondary follicles										D: Functional enrichment of genes upregulated in Group 2 secondary follicles											E: Functional enrichment of genes upregulated in all Group 1 follicles
source	term_name	term_id	adjusted_p_value	negative_log10_of_adjusted_p_value	term_size	query_size	intersection_size	effective_domain_size	intersections		source	term_name	term_id	adjusted_p_value	negative_log10_of_adjusted_p_value	term_size	query_size	intersection_size	effective_domain_size	intersections			source	term_name	term_id	adjusted_p_value	negative_log10_of_adjusted_p_value	term_size	query_size	intersection_size	effective_domain_size	intersections	source	term_name	term_id	adjusted_p_value	negative_log10_of_adjusted_p_value	term_size	query_size	intersection_size	effective_domain_size	intersections		source	term_name	term_id	adjusted_p_value	negative_log10_of_adjusted_p_value	term_size
GO:BP	multicellular organismal process	GO:0032501	2.4151053191036172e-34	33.61706392557159	7669	1868	942	21031	OR2T10,FOLR1,OR2T2,OPALIN,OR2T11,BRDT,CAMK2A,SPAG6,IL1RAPL2,TGFA,PNLDC1,PTH2R,EMB,BMP6,OR8G5,SYT17,HOXA7,EXOC3L2,ADAD1,OR2T27,OR52M1,ZIC3,DMRTC2,VAV3,KRT36,OR8G3P,TPO,TAF7L,ALOX15,BNC1,KPNA7,TUBB8,OOEP,OR2T3,EYA1,FGF14,GRM5,RNF17,OR7E24,STOX1,CHRNE,PRL,DCC,PLPP4,OR2T35,FKBP6,SCEL,NLRP2,RAMP1,CDX2,ASB2,OR8G1,LHX6,EDAR,NLRP5,P2RX5,KHDC3L,ALOXE3,ADAM28,SLC22A2,NR2E1,RTP1,MAEL,IL1RAPL1,OOSP2,HDAC9,DO…		GO:BP	cell surface receptor signaling pathway	GO:0007166	0.000023300982565228078	4.632625765083018	2799	159	49	21031	CARD16,POGLUT1,GPR155,NLGN2,TNFRSF14,APOA1,EFS,AR,TRADD,IFITM1,PF4,BTN2A2,FKBP8,TBC1D24,DCN,NDRG2,ROS1,HOXD3,AGER,VANGL2,NOL3,SOX11,PMEPA1,TGFB1I1,TNFSF12,FMOD,MLLT11,EFNA2,CHRNA10,ERMAP,HTRA3,USP9Y,RAB7B,IL15,FERMT1,FGF10,CPZ,SEMA4A,HPX,COL4A5,IGFBP6,CD4,CXCL12,HAND2,MMP2,IL20,FLT4,TNFRSF10A,TNFSF10			GO:BP	multicellular organismal process	GO:0032501	9.11969176873112e-33	32.04001983989542	7669	1333	705	21031	DAZL,OR2T27,OR2T11,PLPPR1,LHX2,F13A1,OR2T2,UCMA,EMX1,TFAP2B,NLRP7,PRLHR,OR2T10,NRN1,KRT36,TFAP2C,TACR3,AMBP,GTSF1,ZIC3,OOEP,FAM9B,PECAM1,HABP2,RNF17,TUNAR,PRSS21,TDRD9,CCDC63,REC114,CD36,ADAD1,TUBB8,PRL,DLX6,CTNND2,DDX4,LRIG3,KHDC3L,SPAG6,OPALIN,ZIC5,SCEL,SGCZ,DMRTB1,PNLDC1,EBF2,DMRT3,NLRP5,GATA3,IL1RAPL1,KPNA7,TAFA4,OOSP2,FIGLA,ERFE,BRDT,SOX30,DLX5,RNF125,BMP7,TDRD1,VAV3,SPINK2,NEUROG1,HHLA2,DCC…	KEGG	Staphylococcus aureus infection	KEGG:05150	0.014837616201055392	1.8286358668390685	86	6	2	8484	PTAFR,KRT17		GO:BP	multicellular organismal process	GO:0032501	1.8379758204853268e-45	44.735660206279	7648
GO:BP	developmental process	GO:0032502	5.145274031763942e-33	32.28859149022833	6453	1868	820	21031	FOLR1,OPALIN,BRDT,CAMK2A,SPAG6,IL1RAPL2,TGFA,ADAM19,PNLDC1,EGFL6,EMB,BMP6,DMBT1,SYT17,HOXA7,EXOC3L2,ADAD1,ZIC3,DMRTC2,VAV3,KRT36,TPO,TAF7L,ALOX15,BNC1,KPNA7,TUBB8,OOEP,EYA1,FGF14,GRM5,RNF17,STOX1,PRL,DCC,PLPP4,FKBP6,SCEL,RAMP1,CDX2,ASB2,LHX6,EDAR,NLRP5,P2RX5,KHDC3L,ALOXE3,CCNO,IGFBP1,ADAM28,NR2E1,MAEL,IL1RAPL1,OOSP2,HDAC9,DOCK11,COLEC10,CCDC63,GDF9,SOHLH1,PCDH15,MDGA2,ESRP1,TUNAR,SLC17A7,PLPPR1,S…		GO:BP	signaling	GO:0023052	0.00007540444403888025	4.122603057781578	6447	159	81	21031	IGFBP7,RHPN1,CARD16,POGLUT1,LPL,GPR155,RAPGEF3,NLGN2,TNFRSF14,APOA1,EFS,SLC4A8,GSTO1,AR,TRADD,IFITM1,PF4,BTN2A2,FKBP8,S100A6,TBC1D24,DCN,SLC16A2,NDRG2,ROS1,CDC42EP1,CHP2,KNG1,HOXD3,AGER,GPR173,FAM83H,VANGL2,NOL3,NEURL2,SOX11,PMEPA1,TGFB1I1,TNFSF12,OLFML3,FMOD,MLLT11,EFNA2,CHRNA10,TELO2,ERMAP,HTRA3,ARHGEF6,RILPL1,USP9Y,RAB7B,KIF5A,IL15,HTR1E,FERMT1,FGF10,CPZ,SPARCL1,REG3G,SEMA4A,HPX,RHOJ,CTSS,GNG1…			GO:BP	developmental process	GO:0032502	1.4468082909964974e-28	27.83958901116027	6453	1333	607	21031	DAZL,PLPPR1,LHX2,UCMA,EMX1,TFAP2B,NRN1,ARHGAP15,KRT36,TFAP2C,GTSF1,ZIC3,OOEP,CCNO,FAM9B,PECAM1,RNF17,COLEC10,TUNAR,PRSS21,TDRD9,CCDC63,REC114,CD36,ADAD1,TUBB8,PRL,DLX6,CTNND2,DDX4,LRIG3,KHDC3L,SPAG6,OPALIN,ZIC5,SCEL,SGCZ,DMRTB1,PNLDC1,EBF2,DMRT3,NLRP5,GATA3,IL1RAPL1,KPNA7,TMEFF2,OOSP2,FIGLA,ERFE,BRDT,SOX30,DLX5,BMP7,TDRD1,VAV3,SPINK2,NEUROG1,DCC,MYO18B,CD38,CATSPERD,BCL2L10,SECTM1,RXFP1,EOMES,TH,…												GO:BP	developmental process	GO:0032502	1.8085799610900061e-38	37.74266228541357	6414
GO:BP	anatomical structure development	GO:0048856	1.0209534825718022e-32	31.990994045104674	5899	1868	764	21031	FOLR1,OPALIN,BRDT,CAMK2A,SPAG6,IL1RAPL2,TGFA,ADAM19,PNLDC1,EMB,BMP6,DMBT1,SYT17,HOXA7,EXOC3L2,ADAD1,ZIC3,DMRTC2,VAV3,KRT36,TPO,ALOX15,BNC1,KPNA7,TUBB8,OOEP,EYA1,FGF14,GRM5,RNF17,STOX1,PRL,DCC,PLPP4,SCEL,RAMP1,CDX2,ASB2,LHX6,EDAR,NLRP5,P2RX5,KHDC3L,ALOXE3,CCNO,IGFBP1,NR2E1,MAEL,IL1RAPL1,OOSP2,HDAC9,DOCK11,COLEC10,CCDC63,GDF9,SOHLH1,PCDH15,MDGA2,ESRP1,TUNAR,SLC17A7,PLPPR1,SPINK2,NRN1,DLX6,GCNT3,TMO…		GO:BP	signal transduction	GO:0007165	0.00007540444403888025	4.122603057781578	5959	159	77	21031	IGFBP7,RHPN1,CARD16,POGLUT1,LPL,GPR155,RAPGEF3,NLGN2,TNFRSF14,APOA1,EFS,GSTO1,AR,TRADD,IFITM1,PF4,BTN2A2,FKBP8,S100A6,TBC1D24,DCN,NDRG2,ROS1,CDC42EP1,CHP2,KNG1,HOXD3,AGER,GPR173,FAM83H,VANGL2,NOL3,NEURL2,SOX11,PMEPA1,TGFB1I1,TNFSF12,OLFML3,FMOD,MLLT11,EFNA2,CHRNA10,TELO2,ERMAP,HTRA3,ARHGEF6,RILPL1,USP9Y,RAB7B,IL15,HTR1E,FERMT1,FGF10,CPZ,SPARCL1,REG3G,SEMA4A,HPX,RHOJ,CTSS,GNG11,COL4A5,IGFBP6,CD4,K…			GO:BP	anatomical structure development	GO:0048856	7.486935494281088e-28	27.125695908637482	5899	1333	565	21031	DAZL,PLPPR1,LHX2,UCMA,EMX1,TFAP2B,NRN1,ARHGAP15,KRT36,TFAP2C,ZIC3,OOEP,CCNO,FAM9B,PECAM1,RNF17,COLEC10,TUNAR,CCDC63,REC114,CD36,ADAD1,TUBB8,PRL,DLX6,CTNND2,LRIG3,KHDC3L,SPAG6,OPALIN,ZIC5,SCEL,SGCZ,DMRTB1,PNLDC1,EBF2,DMRT3,NLRP5,GATA3,IL1RAPL1,KPNA7,TMEFF2,OOSP2,FIGLA,ERFE,BRDT,SOX30,DLX5,BMP7,TDRD1,VAV3,SPINK2,NEUROG1,DCC,MYO18B,CD38,CATSPERD,SECTM1,RXFP1,EOMES,TH,GFRA1,ASGR2,SOHLH2,ESRP1,MAEL,GR…												GO:BP	anatomical structure development	GO:0048856	1.043277821448157e-36	35.981600024981645	5862
GO:BP	cell differentiation	GO:0030154	3.422577363996137e-30	29.465646726283268	4366	1868	599	21031	FOLR1,OPALIN,BRDT,CAMK2A,SPAG6,EGFL6,EMB,BMP6,DMBT1,SYT17,HOXA7,ADAD1,ZIC3,DMRTC2,KRT36,TPO,TAF7L,BNC1,TUBB8,EYA1,GRM5,RNF17,DCC,FKBP6,SCEL,CDX2,ASB2,LHX6,EDAR,KHDC3L,ALOXE3,CCNO,NR2E1,MAEL,IL1RAPL1,OOSP2,HDAC9,DOCK11,CCDC63,GDF9,SOHLH1,PCDH15,MDGA2,ESRP1,TUNAR,SPINK2,NRN1,NLRP14,DLX6,TMOD1,PTF1A,TDRD5,TNIK,REC114,LHX8,DPYSL5,EBF2,RBM46,ERVW-1,CDH17,TH,CABYR,NTRK3,MINAR1,TLL1,FA2H,FOXA1,DDX4,ZIC5…		GO:BP	cell communication	GO:0007154	0.00009402103358360122	4.026774978874343	6537	159	81	21031	IGFBP7,RHPN1,CARD16,POGLUT1,LPL,GPR155,RAPGEF3,NLGN2,TNFRSF14,APOA1,EFS,SLC4A8,GSTO1,AR,TRADD,IFITM1,PF4,BTN2A2,FKBP8,S100A6,TBC1D24,DCN,SLC16A2,NDRG2,ROS1,CDC42EP1,CHP2,KNG1,HOXD3,AGER,GPR173,FAM83H,VANGL2,NOL3,NEURL2,SOX11,PMEPA1,TGFB1I1,TNFSF12,OLFML3,FMOD,MLLT11,EFNA2,CHRNA10,TELO2,ERMAP,HTRA3,ARHGEF6,RILPL1,USP9Y,RAB7B,KIF5A,IL15,HTR1E,FERMT1,FGF10,CPZ,SPARCL1,REG3G,SEMA4A,HPX,RHOJ,CTSS,GNG1…			GO:BP	cell development	GO:0048468	2.8116077298249803e-26	25.551045271367748	2819	1333	326	21031	DAZL,LHX2,EMX1,NRN1,FAM9B,PECAM1,RNF17,TUNAR,CCDC63,REC114,ADAD1,TUBB8,CTNND2,KHDC3L,SPAG6,SGCZ,DMRTB1,GATA3,IL1RAPL1,OOSP2,FIGLA,ERFE,BRDT,SOX30,DLX5,BMP7,TDRD1,SPINK2,NEUROG1,DCC,MYO18B,CD38,CATSPERD,EOMES,TH,GFRA1,SOHLH2,MAEL,GRM5,ITGA4,HOXB7,FAM9C,FEZF2,CFTR,NTRK3,MYH7,TPO,BNC1,ADAMTSL1,PIWIL1,ASB2,NFATC1,HHEX,HDAC9,PITX2,SIX1,INPP5D,CR2,CTCFL,RIT2,SOHLH1,HOXA9,ISL1,KLHL1,CLDN18,LPAR3,GAS7,NR…												GO:BP	cellular developmental process	GO:0048869	1.6016578059544676e-33	32.795430265318046	4311
GO:BP	cellular developmental process	GO:0048869	3.422577363996137e-30	29.465646726283268	4367	1868	599	21031	FOLR1,OPALIN,BRDT,CAMK2A,SPAG6,EGFL6,EMB,BMP6,DMBT1,SYT17,HOXA7,ADAD1,ZIC3,DMRTC2,KRT36,TPO,TAF7L,BNC1,TUBB8,EYA1,GRM5,RNF17,DCC,FKBP6,SCEL,CDX2,ASB2,LHX6,EDAR,KHDC3L,ALOXE3,CCNO,NR2E1,MAEL,IL1RAPL1,OOSP2,HDAC9,DOCK11,CCDC63,GDF9,SOHLH1,PCDH15,MDGA2,ESRP1,TUNAR,SPINK2,NRN1,NLRP14,DLX6,TMOD1,PTF1A,TDRD5,TNIK,REC114,LHX8,DPYSL5,EBF2,RBM46,ERVW-1,CDH17,TH,CABYR,NTRK3,MINAR1,TLL1,FA2H,FOXA1,DDX4,ZIC5…		GO:BP	cellular response to stimulus	GO:0051716	0.00009402103358360122	4.026774978874343	7394	159	88	21031	PARP3,IGFBP7,CES2,RHPN1,CARD16,POGLUT1,LPL,GPR155,RAPGEF3,NLGN2,TNFRSF14,SULT1C4,APOA1,EFS,GSTO1,SLC52A3,CPNE8,AR,TRADD,IFITM1,PF4,BTN2A2,FKBP8,S100A6,TBC1D24,DCN,NDRG2,ROS1,CDC42EP1,CHP2,KNG1,HOXD3,AGER,GPR173,FAM83H,VANGL2,NOL3,NEURL2,SOX11,PMEPA1,TGFB1I1,TNFSF12,OLFML3,FMOD,MLLT11,EFNA2,CHRNA10,TELO2,CNN2,ERMAP,HTRA3,ARHGEF6,RILPL1,USP9Y,RAB7B,RAB31,SLC13A5,FMO4,IL15,HTR1E,FERMT1,FGF10,CPZ,SPA…			GO:BP	reproductive process	GO:0022414	2.8251156255664442e-24	23.548963772793975	1541	1333	210	21031	DAZL,LDHC,PRLHR,TFAP2C,TACR3,AMBP,GTSF1,OOEP,FAM9B,RNF17,PRSS21,TDRD9,CCDC63,REC114,ADAD1,TUBB8,PRL,DDX4,SPAG6,DMRTB1,PNLDC1,DMRT3,NLRP5,GATA3,OOSP2,FIGLA,BRDT,SOX30,TRPC7,BMP7,TDRD1,SPINK2,NEUROG1,CD38,CATSPERD,BCL2L10,RXFP1,EOMES,TH,GFRA1,SOHLH2,MAEL,ADAM28,FAM9C,CFTR,H1-8,BNC1,PIWIL1,TERB1,TRIM36,CTCFL,SOHLH1,HOXA9,CFAP58,ZAR1L,CFAP65,TP63,CSMD1,SPATA16,DBH,STAG3,MAS1,TDRD5,RLN2,UCHL1,TLE6,FKB…												GO:BP	cell differentiation	GO:0030154	1.6016578059544676e-33	32.795430265318046	4310
GO:BP	cell development	GO:0048468	6.1802021488974916e-30	29.20899731929389	2819	1868	431	21031	FOLR1,BRDT,CAMK2A,SPAG6,EMB,BMP6,SYT17,HOXA7,ADAD1,DMRTC2,TPO,BNC1,TUBB8,GRM5,RNF17,DCC,ASB2,LHX6,KHDC3L,NR2E1,MAEL,IL1RAPL1,OOSP2,HDAC9,DOCK11,CCDC63,GDF9,SOHLH1,PCDH15,TUNAR,SPINK2,NRN1,TMOD1,TDRD5,TNIK,REC114,LHX8,DPYSL5,RBM46,CDH17,TH,CABYR,NTRK3,MINAR1,FA2H,FOXA1,CPNE9,TBX5,NOBOX,NTN1,TNFRSF11B,TDRD1,WEE2,TP63,MIXL1,ZP3,CNTN5,TBX18,CNTNAP2,CHRNA3,H2BC1,TOPAZ1,MYO18B,SGCZ,ITGA4,HOXA9,KIAA0319…		GO:BP	response to stimulus	GO:0050896	0.0005837263163072128	3.233790726821117	8976	159	98	21031	CST3,PARP3,IGFBP7,CES2,RHPN1,CARD16,ADAMTS5,POGLUT1,LPL,GPR155,RAPGEF3,NLGN2,TNFRSF14,SULT1C4,RNASEL,APOA1,EFS,GSTO1,SLC52A3,CPNE8,AR,TRADD,IFITM1,PF4,BTN2A2,FKBP8,S100A6,TBC1D24,DCN,RTP4,NDRG2,ROS1,CDC42EP1,CHP2,CCDC80,KNG1,HOXD3,AGER,GPR173,FAM83H,VANGL2,NOL3,NEURL2,SOX11,PMEPA1,NT5E,TGFB1I1,TNFSF12,OLFML3,FMOD,MLLT11,EFNA2,CHRNA10,TELO2,CNN2,ERMAP,HTRA3,ARHGEF6,RILPL1,THBD,USP9Y,RAB7B,RAB31,SL…			GO:BP	cell differentiation	GO:0030154	2.8251156255664442e-24	23.548963772793975	4366	1333	440	21031	DAZL,LHX2,UCMA,EMX1,TFAP2B,NRN1,KRT36,GTSF1,ZIC3,CCNO,FAM9B,PECAM1,RNF17,TUNAR,TDRD9,CCDC63,REC114,CD36,ADAD1,TUBB8,DLX6,CTNND2,DDX4,KHDC3L,SPAG6,OPALIN,ZIC5,SCEL,SGCZ,DMRTB1,EBF2,DMRT3,GATA3,IL1RAPL1,TMEFF2,OOSP2,FIGLA,ERFE,BRDT,SOX30,DLX5,BMP7,TDRD1,SPINK2,NEUROG1,DCC,MYO18B,CD38,CATSPERD,RXFP1,EOMES,TH,GFRA1,SOHLH2,ESRP1,MAEL,GRM5,INA,ITGA4,HOXB7,FAM9C,RSPO2,FEZF2,CFTR,NTRK3,MYH7,TPO,BNC1,ADAM…												GO:BP	biological regulation	GO:0065007	2.3909342983639355e-28	27.62143235790766	12751
GO:BP	meiotic cell cycle	GO:0051321	7.378486706907313e-27	26.13203270080987	290	1868	94	21031	BRDT,DMRTC2,TUBB8,OOEP,FKBP6,MAEL,CCNB3,REC114,RBM46,H1-8,DDX4,SYCP2L,TDRD1,SLC25A31,WEE2,ASZ1,M1AP,FAM9C,STAG3,TEX15,SYCE1,MOS,TDRD12,DAZL,SYCP3,TTK,AURKA,TERB1,SYCP2,MEIOB,MSX2,PIWIL3,PIWIL2,TDRD9,FAM9B,BOLL,NCAPH,KNL1,PIWIL1,MEI1,NEK2,EXD1,MEIOC,TDRKH,C1ORF146,LFNG,C14ORF39,AURKC,FMN2,MEIKIN,RNF212,CCNB2,SMC1B,SGO1,PLCB1,PTTG1,BIRC5,TEX14,MSX1,CDC25A,MNS1,HSF2BP,KIF18A,CENPS,SGO2,RAD51,WNT5A,B…		GO:BP	positive regulation of response to stimulus	GO:0048584	0.0023249179795773872	2.633592363911778	2274	159	37	21031	PARP3,CARD16,POGLUT1,LPL,GPR155,NLGN2,APOA1,AR,TRADD,BTN2A2,FKBP8,TBC1D24,DCN,CHP2,AGER,SOX11,TGFB1I1,TNFSF12,TELO2,ERMAP,THBD,RAB7B,IL15,FERMT1,FGF10,REG3G,HPX,CTSS,IGFBP6,CD4,KLK6,CXCL14,CXCL12,HAND2,2,FLT4,TNFSF10			GO:BP	cellular developmental process	GO:0048869	2.8251156255664442e-24	23.548963772793975	4367	1333	440	21031	DAZL,LHX2,UCMA,EMX1,TFAP2B,NRN1,KRT36,GTSF1,ZIC3,CCNO,FAM9B,PECAM1,RNF17,TUNAR,TDRD9,CCDC63,REC114,CD36,ADAD1,TUBB8,DLX6,CTNND2,DDX4,KHDC3L,SPAG6,OPALIN,ZIC5,SCEL,SGCZ,DMRTB1,EBF2,DMRT3,GATA3,IL1RAPL1,TMEFF2,OOSP2,FIGLA,ERFE,BRDT,SOX30,DLX5,BMP7,TDRD1,SPINK2,NEUROG1,DCC,MYO18B,CD38,CATSPERD,RXFP1,EOMES,TH,GFRA1,SOHLH2,ESRP1,MAEL,GRM5,INA,ITGA4,HOXB7,FAM9C,RSPO2,FEZF2,CFTR,NTRK3,MYH7,TPO,BNC1,ADAM…												GO:BP	regulation of biological process	GO:0050789	1.1570278410573254e-26	25.936656190683433	12331
GO:BP	reproductive process	GO:0022414	8.510312223992822e-26	25.070054506346693	1541	1868	269	21031	FOLR1,BRDT,SPAG6,LDHC,PNLDC1,BMP6,ADAD1,DMRTC2,TAF7L,BNC1,TUBB8,OOEP,RNF17,PRL,FKBP6,NLRP5,ADAM28,MAEL,OOSP2,CCDC63,TACR3,GDF9,SOHLH1,CCNB3,SPINK2,NLRP14,DBH,TDRD5,REC114,BCL2L10,LHX8,RBM46,TH,CABYR,H1-8,ASTL,FOXA1,DDX4,RLN2,NOBOX,TFAP2C,SYCP2L,TDRD1,GTSF1,SLC25A31,WEE2,TP63,ZP3,ASZ1,SOX17,H2BC1,TOPAZ1,PLCZ1,BIK,TLE6,HOXA9,CD38,SOHLH2,STC1,LINC02210-CRHR1,SOX30,CFAP58,M1AP,FAM9C,ZP4,BMP7,PRSS21,S…		GO:BP	tissue remodeling	GO:0048771	0.0034163468900178665	2.46643803822547	177	159	9	21031	CST3,NOL3,EFNA2,IL15,FGF10,CCDC154,HAND2,MMP2,FLT4			GO:BP	reproduction	GO:0000003	4.952472421088809e-24	23.305177934245204	1552	1333	210	21031	DAZL,LDHC,PRLHR,TFAP2C,TACR3,AMBP,GTSF1,OOEP,FAM9B,RNF17,PRSS21,TDRD9,CCDC63,REC114,ADAD1,TUBB8,PRL,DDX4,SPAG6,DMRTB1,PNLDC1,DMRT3,NLRP5,GATA3,OOSP2,FIGLA,BRDT,SOX30,TRPC7,BMP7,TDRD1,SPINK2,NEUROG1,CD38,CATSPERD,BCL2L10,RXFP1,EOMES,TH,GFRA1,SOHLH2,MAEL,ADAM28,FAM9C,CFTR,H1-8,BNC1,PIWIL1,TERB1,TRIM36,CTCFL,SOHLH1,HOXA9,CFAP58,ZAR1L,CFAP65,TP63,CSMD1,SPATA16,DBH,STAG3,MAS1,TDRD5,RLN2,UCHL1,TLE6,FKB…												GO:BP	multicellular organism development	GO:0007275	2.2652081128116363e-25	24.644891891623022	4610
GO:BP	reproduction	GO:0000003	1.0277545350266219e-25	24.988110598193742	1552	1868	270	21031	FOLR1,BRDT,SPAG6,LDHC,PNLDC1,BMP6,ADAD1,DMRTC2,TAF7L,BNC1,TUBB8,OOEP,RNF17,PRL,FKBP6,NLRP5,ADAM28,MAEL,OOSP2,CCDC63,TACR3,GDF9,SOHLH1,CCNB3,SPINK2,NLRP14,DBH,TDRD5,REC114,BCL2L10,LHX8,RBM46,TH,CABYR,H1-8,ASTL,FOXA1,DDX4,RLN2,NOBOX,TFAP2C,SYCP2L,TDRD1,GTSF1,SLC25A31,WEE2,TP63,ZP3,ASZ1,SOX17,H2BC1,TOPAZ1,PLCZ1,BIK,TLE6,HOXA9,CD38,SOHLH2,STC1,LINC02210-CRHR1,SOX30,CFAP58,M1AP,FAM9C,ZP4,BMP7,PRSS21,S…		GO:BP	regulation of multicellular organismal process	GO:0051239	0.003964775931618862	2.401781351703557	2955	159	43	21031	CST3,PARP3,SRPX2,CARD16,ADAMTS5,POGLUT1,LPL,RAPGEF3,NLGN2,TNFRSF14,APOA1,GSTO1,AR,TRADD,PF4,BTN2A2,TBC1D24,DCN,NDRG2,KNG1,AGER,NOL3,SOX11,TGFB1I1,TNFSF12,ERMAP,THBD,RAB7B,H4C6,IL15,ACADL,FERMT1,FGF10,REG3G,SEMA4A,RHOJ,CD4,CXCL12,HAND2,MMP2,IL20,FLT4,MAPK11			GO:BP	sexual reproduction	GO:0019953	5.336362892711847e-22	21.272754644431952	1094	1333	162	21031	DAZL,GTSF1,OOEP,FAM9B,RNF17,PRSS21,TDRD9,CCDC63,REC114,ADAD1,TUBB8,DDX4,SPAG6,DMRTB1,PNLDC1,NLRP5,OOSP2,FIGLA,BRDT,SOX30,TRPC7,TDRD1,SPINK2,CATSPERD,BCL2L10,SOHLH2,MAEL,ADAM28,FAM9C,CFTR,H1-8,BNC1,PIWIL1,TERB1,TRIM36,CTCFL,SOHLH1,HOXA9,CFAP58,ZAR1L,CFAP65,TP63,SPATA16,STAG3,MAS1,TDRD5,UCHL1,FKBP6,SYCP2,TOPAZ1,RBM46,IRAG2,UMODL1,ROPN1L,ASZ1,TDRD12,FOLR1,PTK2B,ZP4,DMRTC2,SLC25A31,SHB,PROK2,LIN28A,D…												GO:BP	reproductive process	GO:0022414	2.2652081128116363e-25	24.644891891623022	1518
GO:BP	sexual reproduction	GO:0019953	3.7718665266631126e-24	23.423443683845445	1094	1868	208	21031	FOLR1,BRDT,SPAG6,PNLDC1,ADAD1,DMRTC2,TAF7L,BNC1,TUBB8,OOEP,RNF17,FKBP6,NLRP5,ADAM28,MAEL,OOSP2,CCDC63,GDF9,SOHLH1,CCNB3,SPINK2,NLRP14,TDRD5,REC114,BCL2L10,RBM46,CABYR,H1-8,ASTL,DDX4,NOBOX,SYCP2L,TDRD1,GTSF1,SLC25A31,WEE2,TP63,ZP3,ASZ1,SOX17,H2BC1,TOPAZ1,PLCZ1,HOXA9,SOHLH2,SOX30,CFAP58,M1AP,FAM9C,ZP4,PRSS21,STAG3,TEX15,FIGLA,ZP1,SYCE1,CATSPERD,UMODL1,DMRTB1,MOS,FAM209B,TDRD12,DAZL,ROPN1L,SYCP3,TTK…		GO:BP	regulation of developmental process	GO:0050793	0.003964775931618862	2.401781351703557	2455	159	38	21031	CST3,PARP3,SRPX2,POGLUT1,LPL,RAPGEF3,NLGN2,MIEF2,AR,TRADD,IFITM1,PF4,BTN2A2,TBC1D24,DCN,CDC42EP1,TCF23,HOXD3,AGER,SOX11,TGFB1I1,TNFSF12,RAB7B,H4C6,IL15,FERMT1,FGF10,REG3G,SEMA4A,RHOJ,CD4,KLK6,CXCL14,CXCL12,HAND2,IL20,FLT4,MAPK11			GO:BP	cellular process involved in reproduction in multicellular organism	GO:0022412	1.6512163730327673e-21	20.782196013680228	479	1333	96	21031	DAZL,FAM9B,RNF17,TDRD9,CCDC63,REC114,ADAD1,TUBB8,DDX4,SPAG6,DMRTB1,OOSP2,FIGLA,BRDT,SOX30,TDRD1,SPINK2,CATSPERD,SOHLH2,MAEL,FAM9C,CFTR,BNC1,PIWIL1,CTCFL,SOHLH1,CFAP58,ZAR1L,CFAP65,SPATA16,TDRD5,UCHL1,SYCP2,TOPAZ1,RBM46,ROPN1L,ASZ1,TDRD12,FOLR1,PTK2B,DMRTC2,SLC25A31,SHB,LIN28A,NODAL,KIT,GDF9,SPO11,ADAD2,CABYR,AURKA,KASH5,FMN2,SYCP3,ZP3,TTK,NANOS1,WEE2,TEX15,TDRKH,H2BC1,M1AP,PRKG1,TDRD6,MEIOC,CCNB2…												GO:BP	reproduction	GO:0000003	2.8379557441734265e-25	24.546994381327853	1528
GO:BP	nuclear division	GO:0000280	5.1384532686760846e-24	23.28916758878078	447	1868	116	21031	BRDT,TGFA,DMRTC2,TUBB8,OOEP,MAEL,RBM46,DDX4,SYCP2L,SLC25A31,WEE2,ASZ1,M1AP,BMP7,MYBL2,STAG3,TEX15,DLGAP5,SYCE1,HOXA13,MOS,TDRD12,NEUROG1,DAZL,RGCC,SYCP3,TTK,AURKA,TERB1,SYCP2,MEIOB,BUB1B,MSX2,CDCA2,PIWIL2,TDRD9,EGF,PRAP1,CDCA8,NCAPH,KNL1,MEI1,NEK2,RACGAP1,SKA3,MEIOC,PRC1,TDRKH,C1ORF146,KIF2C,SPC25,C14ORF39,AURKC,FMN2,MEIKIN,RNF212,UBE2C,KIF23,CCNB2,SPAG5,KIF4A,SGO1,PLCB1,PTTG1,BIRC5,CDCA5,TEX14,M…		GO:BP	enzyme-linked receptor protein signaling pathway	GO:0007167	0.003965619167445997	2.40168899497644	967	159	21	21031	GPR155,EFS,AR,TRADD,FKBP8,DCN,ROS1,SOX11,PMEPA1,TGFB1I1,FMOD,EFNA2,HTRA3,USP9Y,FERMT1,FGF10,COL4A5,IGFBP6,CD4,MMP2,FLT4			GO:BP	meiotic cell cycle	GO:0051321	9.985118935182563e-21	20.000646757775165	290	1333	71	21031	DAZL,OOEP,FAM9B,TDRD9,REC114,TUBB8,DDX4,BRDT,TDRD1,MAEL,FAM9C,H1-8,PIWIL1,TERB1,STAG3,FKBP6,SYCP2,RBM46,ASZ1,TDRD12,DMRTC2,SLC25A31,PLCB1,SPO11,PIWIL3,AURKA,KASH5,FMN2,SYCP3,TTK,SYCP2L,WEE2,CCNB3,TEX15,TDRKH,M1AP,MEIOC,CCNB2,AURKC,C1ORF146,PRDM7,MSX2,MEI1,BOLL,MEI4,PDE3A,PTTG1,SMC1B,RNF212,PLD6,MOV10L1,NEK2,HSF2BP,NCAPH,CENPS,SLC26A8,MNS1,TESMIN,C14ORF39,PIWIL2,SGO1,RAD51,NUF2,MEIOB,CDC25C,KNL1,S…												GO:BP	system development	GO:0048731	7.75651954909935e-25	24.110333108599274	3951
GO:BP	meiotic nuclear division	GO:0140013	3.335550607600155e-23	22.47683246576398	197	1868	71	21031	BRDT,DMRTC2,TUBB8,OOEP,MAEL,RBM46,DDX4,SYCP2L,SLC25A31,WEE2,ASZ1,M1AP,STAG3,TEX15,SYCE1,MOS,TDRD12,DAZL,SYCP3,TTK,AURKA,TERB1,SYCP2,MEIOB,MSX2,PIWIL2,TDRD9,NCAPH,KNL1,MEI1,MEIOC,TDRKH,C1ORF146,C14ORF39,FMN2,MEIKIN,RNF212,CCNB2,SGO1,PLCB1,PTTG1,BIRC5,TEX14,MSX1,HSF2BP,KIF18A,CENPS,RAD51,WNT5A,BRCA2,NPM2,MEI4,NUF2,MASTL,RAD54B,NDC80,MND1,FBXO43,ESPL1,TESMIN,PDE3A,PLK1,DCAF13,BRIP1,FANCD2,FANCA,CDC2…		GO:BP	positive regulation of developmental process	GO:0051094	0.0058986140733168725	2.229250017343605	1328	159	25	21031	SRPX2,LPL,RAPGEF3,NLGN2,MIEF2,AR,TRADD,IFITM1,PF4,BTN2A2,TBC1D24,DCN,HOXD3,AGER,SOX11,TGFB1I1,TNFSF12,RAB7B,IL15,FGF10,SEMA4A,CD4,CXCL12,IL20,MAPK11			GO:BP	gamete generation	GO:0007276	1.464225927835032e-18	17.834391907128822	819	1333	127	21031	DAZL,GTSF1,FAM9B,RNF17,PRSS21,TDRD9,CCDC63,REC114,ADAD1,TUBB8,DDX4,SPAG6,DMRTB1,PNLDC1,OOSP2,FIGLA,BRDT,SOX30,TDRD1,SPINK2,CATSPERD,BCL2L10,SOHLH2,MAEL,ADAM28,FAM9C,CFTR,BNC1,PIWIL1,CTCFL,SOHLH1,HOXA9,CFAP58,ZAR1L,CFAP65,TP63,SPATA16,MAS1,TDRD5,UCHL1,FKBP6,SYCP2,TOPAZ1,RBM46,ROPN1L,ASZ1,TDRD12,PTK2B,DMRTC2,SLC25A31,SHB,PROK2,LIN28A,DLEC1,NODAL,KIT,GDF9,SPO11,ADAD2,PIWIL3,CABYR,NLRP14,AURKA,KASH5,…												GO:BP	regulation of cellular process	GO:0050794	1.7701188536862577e-24	23.75199757218783	11758
GO:BP	biological regulation	GO:0065007	4.218682116150164e-23	22.374823198107826	12680	1868	1334	21031	OR2T10,TCL1A,HPSE2,FOLR1,OR2T2,OPALIN,OR2T11,BRDT,PPP1R3A,CAMK2A,IL1RAPL2,TGFA,ADAM19,PNLDC1,EGFL6,PTH2R,GKN2,TRIM77,SALL3,BMP6,OR8G5,SYT17,HOXA7,IGHE,OR2T27,OR52M1,CH25H,ZIC3,DMRTC2,VAV3,KRT36,OR8G3P,TPO,ALOX15,SPDYC,BNC1,KPNA7,OOEP,OR2T3,TRIM60,EYA1,FGF14,GRM5,OR7E24,STOX1,CHRNE,TLE7,NKD2,PRL,GPHA2,DCC,PLPP4,OR2T35,FKBP6,GNA14,SCEL,NLRP2,RAMP1,CDX2,ASB2,OR8G1,LHX6,EDAR,TRPM5,NLRP5,P2RX5,MAGEB2,…		GO:BP	positive regulation of multicellular organismal process	GO:0051240	0.008730985602246253	2.05893672794894	1637	159	28	21031	SRPX2,LPL,RAPGEF3,NLGN2,TNFRSF14,GSTO1,AR,TRADD,PF4,BTN2A2,TBC1D24,AGER,SOX11,TGFB1I1,TNFSF12,THBD,RAB7B,IL15,ACADL,FERMT1,FGF10,SEMA4A,CD4,CXCL12,HAND2,IL20,FLT4,MAPK11			GO:BP	developmental process involved in reproduction	GO:0003006	5.559758862669441e-18	17.254944044188278	1017	1333	145	21031	DAZL,TFAP2C,GTSF1,FAM9B,RNF17,PRSS21,TDRD9,CCDC63,REC114,ADAD1,TUBB8,DDX4,SPAG6,DMRTB1,PNLDC1,DMRT3,GATA3,OOSP2,FIGLA,BRDT,SOX30,BMP7,TDRD1,SPINK2,NEUROG1,CATSPERD,BCL2L10,EOMES,GFRA1,SOHLH2,MAEL,ADAM28,FAM9C,CFTR,BNC1,PIWIL1,CTCFL,SOHLH1,HOXA9,CFAP58,ZAR1L,CFAP65,TP63,CSMD1,SPATA16,MAS1,TDRD5,FKBP6,SYCP2,TOPAZ1,RBM46,UMODL1,ROPN1L,BIK,ASZ1,LHX8,TDRD12,FGFR2,PTK2B,DMRTC2,GRHL2,SLC25A31,SHB,PROK2,…												GO:BP	meiotic cell cycle	GO:0051321	4.871889737305094e-24	23.312302549402652	280
GO:BP	multicellular organism development	GO:0007275	2.4769171306932175e-22	21.60608852320209	4643	1868	596	21031	FOLR1,OPALIN,CAMK2A,SPAG6,IL1RAPL2,TGFA,PNLDC1,EMB,BMP6,SYT17,HOXA7,EXOC3L2,ZIC3,VAV3,KRT36,TPO,KPNA7,OOEP,EYA1,FGF14,GRM5,STOX1,PRL,DCC,PLPP4,SCEL,RAMP1,CDX2,ASB2,LHX6,EDAR,NLRP5,P2RX5,KHDC3L,NR2E1,IL1RAPL1,HDAC9,GDF9,PCDH15,MDGA2,ESRP1,TUNAR,SLC17A7,PLPPR1,NRN1,DLX6,GCNT3,TMOD1,PTF1A,TDRD5,TNIK,LHX8,DPYSL5,RBM46,HOXA4,CDH17,TH,CCM2L,DAW1,NTRK3,MINAR1,TLL1,FA2H,FOXA1,RLN2,BCAS1,PADI6,ZIC5,IGSF10…		GO:BP	regulation of response to stimulus	GO:0048583	0.008730985602246253	2.05893672794894	3939	159	51	21031	PARP3,IGFBP7,CARD16,POGLUT1,LPL,GPR155,RAPGEF3,NLGN2,TNFRSF14,APOA1,AR,TRADD,PF4,BTN2A2,FKBP8,TBC1D24,DCN,NDRG2,ROS1,CHP2,KNG1,AGER,NOL3,SOX11,PMEPA1,NT5E,TGFB1I1,TNFSF12,CHRNA10,TELO2,ERMAP,HTRA3,THBD,RAB7B,IL15,FERMT1,FGF10,REG3G,SEMA4A,HPX,CTSS,IGFBP6,CD4,KLK6,CXCL14,CXCL12,HAND2,2,IL20,FLT4,TNFSF10			GO:BP	germ cell development	GO:0007281	1.1314142498809448e-17	16.946378355730232	367	1333	76	21031	DAZL,FAM9B,RNF17,CCDC63,REC114,ADAD1,TUBB8,SPAG6,DMRTB1,OOSP2,FIGLA,BRDT,SOX30,TDRD1,SPINK2,CATSPERD,SOHLH2,MAEL,FAM9C,CFTR,BNC1,PIWIL1,CTCFL,SOHLH1,CFAP58,ZAR1L,CFAP65,SPATA16,TDRD5,RBM46,ROPN1L,TDRD12,PTK2B,DMRTC2,SHB,LIN28A,NODAL,KIT,GDF9,SPO11,ADAD2,CABYR,AURKA,KASH5,FMN2,SYCP3,ZP3,NANOS1,WEE2,TDRKH,H2BC1,PRKG1,TDRD6,MEIOC,KDM1B,YBX2,MEI4,PDE3A,CFAP54,PLD6,MOV10L1,DRC7,MNS1,DZIP1,OCA2,C14ORF3…												GO:BP	cell development	GO:0048468	9.82583037903696e-24	23.007630737258403	2762
GO:BP	meiotic cell cycle process	GO:1903046	2.4769171306932175e-22	21.60608852320209	219	1868	74	21031	BRDT,DMRTC2,TUBB8,OOEP,MAEL,REC114,RBM46,DDX4,SYCP2L,SLC25A31,WEE2,ASZ1,M1AP,STAG3,TEX15,SYCE1,MOS,TDRD12,DAZL,SYCP3,TTK,AURKA,TERB1,SYCP2,MEIOB,MSX2,PIWIL2,TDRD9,NCAPH,KNL1,MEI1,MEIOC,TDRKH,C1ORF146,C14ORF39,FMN2,MEIKIN,RNF212,CCNB2,SGO1,PLCB1,PTTG1,BIRC5,TEX14,MSX1,CDC25A,HSF2BP,KIF18A,CENPS,RAD51,WNT5A,BRCA2,NPM2,MEI4,NUF2,MASTL,RAD54B,NDC80,MND1,FBXO43,ESPL1,CDC25C,TESMIN,PDE3A,PLK1,DCAF13,BR…		GO:BP	positive regulation of cell migration	GO:0030335	0.012268407178243653	1.9112118185772413	540	159	14	21031	SRPX2,TNFRSF14,TRADD,TBC1D24,AGER,FAM83H,FERMT1,FGF10,SEMA4A,RHOJ,CXCL14,CXCL12,MMP2,FLT4			GO:BP	meiotic nuclear division	GO:0140013	3.4768427955848773e-17	16.458814945368932	197	1333	53	21031	DAZL,OOEP,TDRD9,TUBB8,DDX4,BRDT,MAEL,TERB1,STAG3,SYCP2,RBM46,ASZ1,TDRD12,DMRTC2,SLC25A31,PLCB1,SPO11,AURKA,KASH5,FMN2,SYCP3,TTK,SYCP2L,WEE2,TEX15,TDRKH,M1AP,MEIOC,CCNB2,C1ORF146,PRDM7,MSX2,MEI1,MEI4,PDE3A,PTTG1,RNF212,MOV10L1,HSF2BP,NCAPH,CENPS,TESMIN,C14ORF39,PIWIL2,SGO1,RAD51,NUF2,MEIOB,KNL1,KIF18A,NPM2,TEX14,RAD54B												GO:BP	sexual reproduction	GO:0019953	2.1661886549318957e-21	20.664303723044007	1067
GO:BP	regulation of biological process	GO:0050789	3.2178082626304597e-22	21.49243983747826	12287	1868	1297	21031	OR2T10,TCL1A,HPSE2,FOLR1,OR2T2,OPALIN,OR2T11,BRDT,PPP1R3A,CAMK2A,IL1RAPL2,TGFA,ADAM19,PNLDC1,EGFL6,PTH2R,GKN2,TRIM77,SALL3,BMP6,OR8G5,SYT17,HOXA7,IGHE,OR2T27,OR52M1,CH25H,ZIC3,DMRTC2,VAV3,KRT36,OR8G3P,ALOX15,SPDYC,BNC1,KPNA7,OOEP,OR2T3,TRIM60,EYA1,FGF14,GRM5,OR7E24,STOX1,CHRNE,TLE7,NKD2,PRL,GPHA2,DCC,PLPP4,OR2T35,FKBP6,GNA14,SCEL,NLRP2,RAMP1,CDX2,ASB2,OR8G1,LHX6,EDAR,TRPM5,NLRP5,P2RX5,MAGEB2,GML,…		GO:BP	cell migration	GO:0016477	0.012268407178243653	1.9112118185772413	1496	159	26	21031	SRPX2,TNFRSF14,APOA1,EFS,TRADD,IFITM1,PF4,TBC1D24,DCN,AGER,GPR173,FAM83H,VANGL2,TNFSF12,CNN2,USP9Y,FERMT1,FGF10,SEMA4A,RHOJ,IGFBP6,CXCL14,CXCL12,HAND2,MMP2,FLT4			GO:BP	multicellular organism development	GO:0007275	3.859967943317716e-17	16.413416302089395	4643	1333	433	21031	PLPPR1,LHX2,UCMA,EMX1,TFAP2B,NRN1,KRT36,TFAP2C,ZIC3,OOEP,PECAM1,TUNAR,PRL,DLX6,CTNND2,LRIG3,KHDC3L,SPAG6,OPALIN,ZIC5,SCEL,SGCZ,PNLDC1,DMRT3,NLRP5,GATA3,IL1RAPL1,KPNA7,ERFE,DLX5,BMP7,TDRD1,VAV3,NEUROG1,DCC,MYO18B,CD38,RXFP1,EOMES,TH,GFRA1,ESRP1,GRM5,INA,UPB1,RAMP1,GPR158,CDH13,ITGA4,HOXB7,RSPO2,FEZF2,CFTR,NTRK3,MYH7,TPO,PADI6,ADAMTSL1,ASB2,NFATC1,HHEX,HDAC9,PITX2,SIX1,FGF14,GCNT3,INPP5D,RIT2,HOXA9…												GO:BP	nuclear division	GO:0000280	5.32872378075896e-21	20.27337679122489	437
GO:BP	organelle fission	GO:0048285	1.0022999765840924e-21	20.99900227978827	495	1868	119	21031	BRDT,TGFA,DMRTC2,TUBB8,OOEP,MAEL,RBM46,DDX4,SYCP2L,SLC25A31,WEE2,ASZ1,M1AP,BMP7,MYBL2,STAG3,TEX15,DLGAP5,SYCE1,HOXA13,MOS,TDRD12,NEUROG1,DAZL,RGCC,SYCP3,TTK,AURKA,TERB1,SYCP2,MEIOB,BUB1B,MSX2,CDCA2,PIWIL2,MTFR2,TDRD9,EGF,PRAP1,CDCA8,NCAPH,KNL1,MEI1,NEK2,RACGAP1,SKA3,MEIOC,PRC1,TDRKH,C1ORF146,KIF2C,SPC25,C14ORF39,AURKC,FMN2,MEIKIN,RNF212,UBE2C,KIF23,CCNB2,SPAG5,KIF4A,SGO1,PLCB1,PTTG1,BIRC5,CDCA5,T…		GO:BP	extrinsic apoptotic signaling pathway	GO:0097191	0.012268407178243653	1.9112118185772413	228	159	9	21031	AR,TRADD,PF4,NOL3,TNFSF12,MLLT11,FGF10,TNFRSF10A,TNFSF10			GO:BP	multicellular organismal reproductive process	GO:0048609	5.240213959145049e-17	16.28065098031035	929	1333	134	21031	DAZL,GTSF1,FAM9B,RNF17,PRSS21,TDRD9,CCDC63,REC114,ADAD1,TUBB8,DDX4,SPAG6,DMRTB1,PNLDC1,OOSP2,FIGLA,BRDT,SOX30,TDRD1,SPINK2,CATSPERD,BCL2L10,SOHLH2,MAEL,ADAM28,FAM9C,CFTR,BNC1,PIWIL1,CTCFL,SOHLH1,HOXA9,CFAP58,ZAR1L,CFAP65,TP63,CSMD1,SPATA16,MAS1,TDRD5,UCHL1,TLE6,FKBP6,SYCP2,TOPAZ1,RBM46,UMODL1,ROPN1L,ASZ1,TDRD12,PTK2B,DMRTC2,SLC25A31,SHB,PROK2,LIN28A,DLEC1,NODAL,KIT,GDF9,SPO11,ADAD2,PIWIL3,CABYR,N…												GO:BP	cellular response to stimulus	GO:0051716	3.7789776748208964e-20	19.42262567376987	7399
GO:BP	system development	GO:0048731	4.5060280248036514e-20	19.34620611155144	3973	1868	518	21031	FOLR1,OPALIN,CAMK2A,SPAG6,IL1RAPL2,TGFA,EMB,BMP6,SYT17,HOXA7,ZIC3,VAV3,EYA1,FGF14,GRM5,PRL,DCC,RAMP1,CDX2,ASB2,LHX6,EDAR,P2RX5,KHDC3L,NR2E1,IL1RAPL1,HDAC9,GDF9,PCDH15,MDGA2,ESRP1,TUNAR,SLC17A7,PLPPR1,NRN1,DLX6,GCNT3,TMOD1,PTF1A,TNIK,LHX8,DPYSL5,HOXA4,CDH17,TH,CCM2L,DAW1,NTRK3,MINAR1,TLL1,FA2H,FOXA1,RLN2,BCAS1,ZIC5,IGSF10,CPNE9,TBX5,ZIC2,NTN1,TFAP2C,TNFRSF11B,TP63,MIXL1,FOXR1,ZP3,CNTN5,TBX18,BARX2…		GO:BP	multicellular organismal process	GO:0032501	0.012268407178243653	1.9112118185772413	7669	159	82	21031	CST3,PARP3,IGFBP7,SRPX2,TNFAIP2,CCDC40,CARD16,ADAMTS5,POGLUT1,LPL,GPR155,RAPGEF3,TFF3,NLGN2,TNFRSF14,APOA1,SLC4A8,GSTO1,PIR,SLC52A3,AR,TRADD,IFITM1,TPM2,PF4,BTN2A2,FKBP8,S100A6,TBC1D24,DCN,SLC16A2,RTP4,NDRG2,PLTP,ROS1,TCF23,KNG1,HOXD3,AGER,GPR173,VANGL2,NOL3,SOX11,NT5E,LMOD1,TGFB1I1,TNFSF12,EFNA2,CHRNA10,ERMAP,LRFN1,THBD,USP9Y,RAB7B,KIF5A,H4C6,FMO4,IL15,ACADL,CYBRD1,FERMT1,FGF10,REG3G,SEMA4A,RHOJ…			GO:BP	multicellular organism reproduction	GO:0032504	9.673404420962631e-17	16.01442065507573	978	1333	138	21031	DAZL,GTSF1,FAM9B,RNF17,PRSS21,TDRD9,CCDC63,REC114,ADAD1,TUBB8,DDX4,SPAG6,DMRTB1,PNLDC1,OOSP2,FIGLA,BRDT,SOX30,TDRD1,SPINK2,CATSPERD,BCL2L10,TH,SOHLH2,MAEL,ADAM28,FAM9C,CFTR,BNC1,PIWIL1,CTCFL,SOHLH1,HOXA9,CFAP58,ZAR1L,CFAP65,TP63,CSMD1,SPATA16,DBH,MAS1,TDRD5,UCHL1,TLE6,FKBP6,SYCP2,TOPAZ1,RBM46,UMODL1,ROPN1L,ASZ1,TDRD12,FOLR1,PTK2B,DMRTC2,SLC25A31,SHB,PROK2,LIN28A,DLEC1,NODAL,KIT,GDF9,SPO11,ADAD2,P…												GO:BP	signaling	GO:0023052	8.607525421762449e-20	19.065121685961092	6396
GO:BP	regulation of cellular process	GO:0050794	4.014967442631507e-19	18.396317972064704	11738	1868	1236	21031	OR2T10,TCL1A,HPSE2,FOLR1,OR2T2,OPALIN,OR2T11,BRDT,PPP1R3A,CAMK2A,IL1RAPL2,TGFA,ADAM19,PNLDC1,EGFL6,PTH2R,GKN2,TRIM77,SALL3,BMP6,OR8G5,SYT17,HOXA7,IGHE,OR2T27,OR52M1,CH25H,ZIC3,DMRTC2,VAV3,KRT36,OR8G3P,ALOX15,SPDYC,BNC1,KPNA7,OOEP,OR2T3,TRIM60,EYA1,FGF14,GRM5,OR7E24,STOX1,CHRNE,TLE7,NKD2,PRL,GPHA2,DCC,PLPP4,OR2T35,FKBP6,GNA14,SCEL,NLRP2,RAMP1,CDX2,ASB2,OR8G1,LHX6,EDAR,TRPM5,NLRP5,P2RX5,MAGEB2,GML,…		GO:BP	cell motility	GO:0048870	0.01357965608261408	1.8671112288268188	1709	159	28	21031	SRPX2,CCDC40,TNFRSF14,APOA1,EFS,TRADD,IFITM1,PF4,TBC1D24,DCN,PLTP,AGER,GPR173,FAM83H,VANGL2,TNFSF12,CNN2,USP9Y,FERMT1,FGF10,SEMA4A,RHOJ,IGFBP6,CXCL14,CXCL12,HAND2,MMP2,FLT4			GO:BP	meiotic cell cycle process	GO:1903046	1.7559784451828014e-16	15.755480819406921	219	1333	55	21031	DAZL,OOEP,TDRD9,REC114,TUBB8,DDX4,BRDT,MAEL,TERB1,STAG3,SYCP2,RBM46,ASZ1,TDRD12,DMRTC2,SLC25A31,PLCB1,SPO11,AURKA,KASH5,FMN2,SYCP3,TTK,SYCP2L,WEE2,TEX15,TDRKH,M1AP,MEIOC,CCNB2,C1ORF146,PRDM7,MSX2,MEI1,MEI4,PDE3A,PTTG1,RNF212,MOV10L1,HSF2BP,NCAPH,CENPS,TESMIN,C14ORF39,PIWIL2,SGO1,RAD51,NUF2,MEIOB,CDC25C,KNL1,KIF18A,NPM2,TEX14,RAD54B												GO:BP	nervous system development	GO:0007399	1.211220732236723e-19	18.916776704043684	2513
GO:BP	cellular process involved in reproduction in multicellular organism	GO:0022412	2.351311655118377e-18	17.628689803402594	479	1868	110	21031	FOLR1,BRDT,SPAG6,ADAD1,DMRTC2,BNC1,TUBB8,RNF17,MAEL,OOSP2,CCDC63,GDF9,SOHLH1,SPINK2,TDRD5,REC114,RBM46,CABYR,DDX4,NOBOX,TDRD1,SLC25A31,WEE2,ZP3,ASZ1,H2BC1,TOPAZ1,SOHLH2,SOX30,CFAP58,M1AP,FAM9C,TEX15,FIGLA,CATSPERD,DMRTB1,TDRD12,DAZL,ROPN1L,SYCP3,TTK,CFTR,AURKA,UCHL1,SPATA16,SYCP2,LIN28A,MEIOB,NANOS1,PTK2B,PIWIL2,TDRD9,ZAR1L,ADAD2,SLIT3,FAM9B,TDRD6,KDM1B,NCAPH,KNL1,GPR149,PIWIL1,MEIOC,TDRKH,CFAP47…		GO:BP	regulation of biological process	GO:0050789	0.01533795392598091	1.8142325711512288	12287	159	116	21031	CARMN,CST3,PARP3,IGFBP7,SRPX2,RHPN1,CCDC40,CARD16,ADAMTS5,POGLUT1,LPL,FXYD5,GPR155,RAPGEF3,TFF3,NLGN2,ZNF441,TNFRSF14,RNASEL,APOA1,MIEF2,EFS,SLC4A8,GSTO1,PIR,AR,TRADD,IFITM1,PF4,BTN2A2,FKBP8,S100A6,TBC1D24,DCN,SLC16A2,CDKL1,NDRG2,CELF5,PLTP,ROS1,CDC42EP1,CHP2,CCDC80,TCF23,MAGEL2,KNG1,HOXD3,AGER,GPR173,FAM83H,VANGL2,NOL3,NEURL2,SOX11,PMEPA1,NT5E,LMOD1,TGFB1I1,TNFSF12,OLFML3,FMOD,MLLT11,EFNA2,CHRNA…			GO:BP	nuclear division	GO:0000280	1.8167595390286615e-16	15.740702550833817	447	1333	83	21031	DAZL,OOEP,TDRD9,TUBB8,DDX4,BRDT,BMP7,NEUROG1,MAEL,TERB1,STAG3,DLGAP5,SYCP2,KIF25,RBM46,ASZ1,TDRD12,DMRTC2,SLC25A31,PLCB1,SPO11,AURKA,KASH5,FMN2,SYCP3,HOXA13,TTK,SYCP2L,WEE2,TEX15,TDRKH,M1AP,MEIOC,CCNB2,AURKC,C1ORF146,PRDM7,TGFA,MSX2,MEI1,MEI4,KIF2C,PDE3A,PTTG1,RNF212,CDCA8,MOV10L1,NEK2,HSF2BP,NCAPH,BUB1B,CCNB1,CENPS,KIF4A,TESMIN,C14ORF39,PIWIL2,SGO1,CDCA2,RAD51,NUF2,MEIOB,CENPE,CHEK1,SMPD3,MYBL2,…												GO:BP	cell communication	GO:0007154	1.2121507691251148e-19	18.91644335861299	6495
GO:BP	nervous system development	GO:0007399	6.945462758860673e-17	16.15829881300422	2531	1868	353	21031	FOLR1,OPALIN,CAMK2A,SPAG6,IL1RAPL2,EMB,BMP6,SYT17,ZIC3,EYA1,FGF14,GRM5,DCC,LHX6,P2RX5,KHDC3L,NR2E1,IL1RAPL1,HDAC9,PCDH15,MDGA2,ESRP1,TUNAR,PLPPR1,NRN1,DLX6,PTF1A,TNIK,LHX8,DPYSL5,TH,NTRK3,MINAR1,FA2H,FOXA1,BCAS1,ZIC5,IGSF10,CPNE9,ZIC2,NTN1,TP63,FOXR1,CNTN5,TFAP2B,SLC6A17,CNTNAP2,CHRNA3,HOXA3,SOX17,ITGA4,KIAA0319,TRIM71,GRM7,SCN1A,KCNQ3,RSPO2,SIX1,EMX1,SLC39A12,CD38,DAAM2,RAB17,INA,NDRG4,MYO16,OTX…		GO:BP	negative regulation of multicellular organismal process	GO:0051241	0.015347002872732414	1.8139764255890294	1110	159	21	21031	CST3,PARP3,CARD16,ADAMTS5,TNFRSF14,APOA1,PF4,BTN2A2,DCN,NDRG2,KNG1,AGER,NOL3,SOX11,THBD,IL15,FERMT1,REG3G,SEMA4A,MMP2,MAPK11			GO:BP	system development	GO:0048731	5.043897930172771e-16	15.297233710523074	3973	1333	379	21031	PLPPR1,LHX2,UCMA,EMX1,TFAP2B,NRN1,TFAP2C,ZIC3,PECAM1,TUNAR,PRL,DLX6,CTNND2,KHDC3L,SPAG6,OPALIN,ZIC5,SGCZ,DMRT3,GATA3,IL1RAPL1,DLX5,BMP7,VAV3,NEUROG1,DCC,MYO18B,CD38,RXFP1,EOMES,TH,GFRA1,ESRP1,GRM5,INA,UPB1,RAMP1,GPR158,CDH13,ITGA4,HOXB7,RSPO2,FEZF2,NTRK3,MYH7,ADAMTSL1,ASB2,NFATC1,HHEX,HDAC9,PITX2,SIX1,FGF14,GCNT3,RIT2,HOXA9,ISL1,BTG4,KLHL1,CLDN18,LPAR3,GAS7,NRAP,CPNE9,TP63,CSMD1,FOXR1,LHX6,LTK,SH…												GO:BP	meiotic nuclear division	GO:0140013	1.9402403023523243e-19	18.712144478563268	188
GO:BP	anatomical structure morphogenesis	GO:0009653	9.183343282784111e-16	15.036999181006715	2684	1868	365	21031	FOLR1,SPAG6,TGFA,PNLDC1,EMB,BMP6,SYT17,HOXA7,ZIC3,VAV3,EYA1,STOX1,PRL,DCC,RAMP1,CDX2,ASB2,EDAR,NR2E1,MAEL,IL1RAPL1,HDAC9,PCDH15,TUNAR,SPINK2,NRN1,DLX6,GCNT3,TMOD1,PTF1A,ACTG2,TNIK,LHX8,DPYSL5,RBM46,HOXA4,ERVW-1,CDH17,TH,CCM2L,MINAR1,FOXA1,TSPEAR,RLN2,CPNE9,TBX5,NTN1,TNFRSF11B,TP63,MIXL1,ZP3,CNTN5,TBX18,BARX2,TFAP2B,CNTNAP2,CHRNA3,HOXA3,SOX17,MYO18B,ITGA4,HOXA9,KIAA0319,TRIM71,DOCK2,RSPO2,SIX1,EMX…		GO:BP	positive regulation of signal transduction	GO:0009967	0.016083558364160425	1.7936178606276578	1561	159	26	21031	CARD16,POGLUT1,GPR155,NLGN2,APOA1,AR,TRADD,FKBP8,TBC1D24,DCN,CHP2,AGER,SOX11,TGFB1I1,TNFSF12,TELO2,FERMT1,FGF10,HPX,CTSS,IGFBP6,CD4,KLK6,HAND2,FLT4,TNFSF10			GO:BP	biological regulation	GO:0065007	8.362934024246266e-16	15.077641329380318	12680	1333	951	21031	DAZL,OR2T27,OR2T11,PLPPR1,LHX2,TCL1A,CDA,THRSP,F13A1,OR2T2,UCMA,TLE7,EMX1,TFAP2B,NLRP7,PRLHR,LRRC38,OR2T10,ARHGAP15,KRT36,TFAP2C,TACR3,TRIM77,AMBP,ZIC3,OOEP,UBL4B,DPPA3,SLCO4A1,PECAM1,CLDN10,HABP2,COLEC10,HSF5,TUNAR,TDRD9,GML,CD36,PRL,DLX6,CTNND2,EZHIP,DDX4,KHDC3L,OLFM4,OPALIN,ZIC5,SMILR,SCEL,SALL3,DMRTB1,PNLDC1,GNA14,EBF2,DMRT3,NLRP5,GATA3,IL1RAPL1,KPNA7,GKN2,NLRP4,TMEFF2,TAFA4,FIGLA,ERFE,BRDT,S…												GO:BP	organelle fission	GO:0048285	5.337926375498865e-19	18.272627420607538	485
GO:BP	cell cycle process	GO:0022402	9.715225120960817e-16	15.012547131486404	1276	1868	207	21031	BRDT,CAMK2A,TGFA,DMRTC2,TUBB8,OOEP,STOX1,NLRP5,GML,CCNO,MAEL,CCNB3,REC114,RBM46,DDX4,KCNH5,SYCP2L,SLC25A31,WEE2,TP63,ASZ1,ORC1,NEK6,TLE6,TRIM71,MYO16,M1AP,BMP7,MYBL2,STAG3,TEX15,BRSK2,PLCG2,DLGAP5,SYCE1,HOXA13,MOS,TDRD12,AUNIP,NEUROG1,DAZL,RGCC,TICRR,SYCP3,TTK,AURKA,TERB1,CENPP,SYCP2,CCNI2,MEIOB,BUB1B,TACC3,ESCO2,MSX2,CDCA2,PKHD1,PIWIL2,RGS14,TDRD9,EGF,TRIM36,INSM1,PRAP1,CCNP,CDCA8,NCAPH,KNL1,E2F…		GO:BP	positive regulation of cell motility	GO:2000147	0.016083558364160425	1.7936178606276578	568	159	14	21031	SRPX2,TNFRSF14,TRADD,TBC1D24,AGER,FAM83H,FERMT1,FGF10,SEMA4A,RHOJ,CXCL14,CXCL12,MMP2,FLT4			GO:BP	organelle fission	GO:0048285	2.71156090883227e-15	14.566780635715837	495	1333	86	21031	DAZL,OOEP,TDRD9,TUBB8,DDX4,BRDT,BMP7,NEUROG1,MAEL,TERB1,STAG3,DLGAP5,SYCP2,KIF25,RBM46,ASZ1,TDRD12,DMRTC2,SLC25A31,PLCB1,SPO11,AURKA,KASH5,FMN2,SYCP3,HOXA13,TTK,SYCP2L,WEE2,TEX15,TDRKH,M1AP,MEIOC,CCNB2,AURKC,C1ORF146,PRDM7,TGFA,MSX2,MEI1,MTFR2,MEI4,KIF2C,PDE3A,PTTG1,RNF212,CDCA8,MOV10L1,NEK2,HSF2BP,NCAPH,BUB1B,CCNB1,CENPS,KIF4A,TESMIN,C14ORF39,PIWIL2,SGO1,CDCA2,RAD51,NUF2,MEIOB,CENPE,CHEK1,SMPD3,…												GO:BP	anatomical structure morphogenesis	GO:0009653	7.226074735396783e-19	18.141097551070988	2683
GO:BP	cell cycle	GO:0007049	1.7362215583016343e-15	14.76039485553731	1819	1868	269	21031	BRDT,CAMK2A,TGFA,TUBB8B,DMRTC2,SPDYC,TUBB8,OOEP,STOX1,FKBP6,NLRP5,TUBA4B,GML,CCNO,NR2E1,MAEL,CCNB3,REC114,RBM46,H1-8,FOXA1,DDX4,KCNH5,SYCP2L,TDRD1,SLC25A31,WEE2,TP63,ASZ1,ORC1,NEK6,TLE6,TRIM71,CGREF1,MYO16,M1AP,FAM9C,HHEX,BMP7,MYBL2,STAG3,TEX15,BRSK2,PLCG2,DLGAP5,SYCE1,POU4F1,HOXA13,MOS,PTPN3,TDRD12,AUNIP,NEUROG1,DAZL,RGCC,TICRR,SYCP3,TTK,AURKA,TERB1,CENPP,TUBA3D,SYCP2,CCNI2,MAPK4,MEIOB,BUB1B,TAC…		GO:BP	positive regulation of locomotion	GO:0040017	0.019538853895458893	1.7091009145924734	583	159	14	21031	SRPX2,TNFRSF14,TRADD,TBC1D24,AGER,FAM83H,FERMT1,FGF10,SEMA4A,RHOJ,CXCL14,CXCL12,MMP2,FLT4			GO:BP	male gamete generation	GO:0048232	3.475381428963039e-15	14.458997523907469	650	1333	102	21031	DAZL,GTSF1,FAM9B,RNF17,PRSS21,TDRD9,CCDC63,REC114,ADAD1,DDX4,SPAG6,PNLDC1,BRDT,SOX30,TDRD1,SPINK2,CATSPERD,BCL2L10,SOHLH2,MAEL,ADAM28,FAM9C,CFTR,BNC1,PIWIL1,SOHLH1,HOXA9,CFAP58,CFAP65,TP63,SPATA16,MAS1,TDRD5,FKBP6,SYCP2,TOPAZ1,RBM46,ROPN1L,ASZ1,TDRD12,DMRTC2,SLC25A31,PROK2,DLEC1,KIT,SPO11,ADAD2,PIWIL3,CABYR,NLRP14,KASH5,SYCP3,ADAMTS2,TEX15,TDRKH,H2BC1,M1AP,PRKG1,TDRD6,MEIOC,ADCYAP1R1,ROS1,H1-1,SP…												GO:BP	meiotic cell cycle process	GO:1903046	5.24780378105665e-18	17.280022411894112	208
GO:BP	generation of neurons	GO:0048699	1.8289572053009924e-15	14.737796456207054	1514	1868	234	21031	FOLR1,CAMK2A,SPAG6,EMB,BMP6,SYT17,ZIC3,EYA1,DCC,LHX6,KHDC3L,NR2E1,IL1RAPL1,HDAC9,PCDH15,MDGA2,ESRP1,TUNAR,NRN1,PTF1A,TNIK,LHX8,DPYSL5,TH,NTRK3,MINAR1,FOXA1,IGSF10,CPNE9,NTN1,CNTN5,CNTNAP2,CHRNA3,ITGA4,KIAA0319,GRM7,KCNQ3,RSPO2,SIX1,EMX1,SLC39A12,CD38,RAB17,NDRG4,MYO16,OTX2,DSCAM,BMP7,HAPLN3,SOX1,PREX1,PLXNA4,CNTN6,BRSK2,RIT2,GFRA3,POU4F1,DMRT3,VWC2L,IGF2BP1,LTK,PRDM13,NEUROG1,SH3GL3,GPR37,AURKA,U…		GO:BP	regulation of cell population proliferation	GO:0042127	0.019671002030595294	1.7061735167825332	1683	159	27	21031	IGFBP7,NLGN2,TNFRSF14,AR,IFITM1,PF4,BTN2A2,S100A6,SLC16A2,NDRG2,CHP2,AGER,SOX11,TGFB1I1,TNFSF12,CHRNA10,CNN2,IL15,FERMT1,FGF10,REG3G,IGFBP6,CXCL12,HAND2,MMP2,FLT4,MAPK11			GO:BP	anatomical structure morphogenesis	GO:0009653	9.13711709016715e-15	14.039190809663292	2684	1333	276	21031	LHX2,EMX1,TFAP2B,NRN1,ARHGAP15,ZIC3,TUNAR,CD36,PRL,DLX6,CTNND2,LRIG3,SPAG6,PNLDC1,DMRT3,GATA3,IL1RAPL1,TMEFF2,SOX30,DLX5,BMP7,VAV3,SPINK2,NEUROG1,DCC,MYO18B,RXFP1,EOMES,TH,MAEL,RAMP1,CDH13,ITGA4,HOXB7,ACTG2,RSPO2,FEZF2,CFTR,MYH7,ADAMTSL1,ASB2,NFATC1,HHEX,HDAC9,PITX2,SIX1,GCNT3,HOXA9,ISL1,LPAR3,GAS7,MYO3B,NRAP,CPNE9,TP63,CSMD1,TMOD1,RLN2,UCHL1,EMB,IGF2BP1,SLC39A12,SYCP2,TBX5,SLC24A4,RBM46,PITX1,EY…												GO:BP	response to stimulus	GO:0050896	8.682879649413598e-18	17.06133621855095	8955
GO:BP	gamete generation	GO:0007276	3.2746266130155616e-15	14.484838212970423	819	1868	149	21031	BRDT,SPAG6,PNLDC1,ADAD1,DMRTC2,TAF7L,BNC1,TUBB8,RNF17,FKBP6,ADAM28,MAEL,OOSP2,CCDC63,GDF9,SOHLH1,SPINK2,NLRP14,TDRD5,REC114,BCL2L10,RBM46,CABYR,DDX4,NOBOX,TDRD1,GTSF1,SLC25A31,WEE2,TP63,ZP3,ASZ1,SOX17,H2BC1,TOPAZ1,HOXA9,SOHLH2,SOX30,CFAP58,M1AP,FAM9C,PRSS21,TEX15,FIGLA,CATSPERD,DMRTB1,FAM209B,TDRD12,DAZL,ROPN1L,SYCP3,TTK,CFTR,AURKA,UCHL1,SPATA16,SYCP2,LIN28A,JAG2,MEIOB,NANOS1,PTK2B,ZNF296,PIWIL3,…		GO:BP	regulation of multicellular organismal development	GO:2000026	0.019671002030595294	1.7061735167825332	1411	159	24	21031	SRPX2,POGLUT1,RAPGEF3,NLGN2,TRADD,PF4,BTN2A2,TBC1D24,DCN,AGER,SOX11,TNFSF12,RAB7B,H4C6,IL15,FERMT1,FGF10,REG3G,SEMA4A,RHOJ,CD4,CXCL12,IL20,MAPK11			GO:BP	regulation of biological process	GO:0050789	1.2441785260430075e-14	13.905117298654423	12287	1333	922	21031	DAZL,OR2T27,OR2T11,PLPPR1,LHX2,TCL1A,CDA,THRSP,OR2T2,UCMA,TLE7,EMX1,TFAP2B,NLRP7,PRLHR,LRRC38,OR2T10,ARHGAP15,KRT36,TFAP2C,TACR3,TRIM77,AMBP,ZIC3,OOEP,UBL4B,DPPA3,PECAM1,CLDN10,COLEC10,HSF5,TUNAR,TDRD9,GML,CD36,PRL,DLX6,CTNND2,EZHIP,DDX4,KHDC3L,OLFM4,OPALIN,ZIC5,SMILR,SCEL,SALL3,DMRTB1,PNLDC1,GNA14,EBF2,DMRT3,NLRP5,GATA3,IL1RAPL1,KPNA7,GKN2,NLRP4,TMEFF2,TAFA4,FIGLA,ERFE,BRDT,SOX30,DLX5,RNF125,BMP…												GO:BP	animal organ development	GO:0048513	2.2654089462022265e-17	16.644853388773527	3068
GO:BP	neurogenesis	GO:0022008	3.616085381140715e-15	14.44176132373857	1742	1868	259	21031	FOLR1,OPALIN,CAMK2A,SPAG6,EMB,BMP6,SYT17,ZIC3,EYA1,GRM5,DCC,LHX6,KHDC3L,NR2E1,IL1RAPL1,HDAC9,PCDH15,MDGA2,ESRP1,TUNAR,NRN1,PTF1A,TNIK,LHX8,DPYSL5,TH,NTRK3,MINAR1,FA2H,FOXA1,IGSF10,CPNE9,NTN1,CNTN5,CNTNAP2,CHRNA3,ITGA4,KIAA0319,GRM7,KCNQ3,RSPO2,SIX1,EMX1,SLC39A12,CD38,DAAM2,RAB17,NDRG4,MYO16,OTX2,DSCAM,BMP7,HAPLN3,SOX1,PREX1,PLXNA4,CNTN6,BRSK2,DLL3,RIT2,GFRA3,POU4F1,DMRT3,VWC2L,IGF2BP1,HES6,LTK,PR…		GO:BP	positive regulation of biological process	GO:0048518	0.020256091029005448	1.6934443599789943	6250	159	69	21031	PARP3,SRPX2,CARD16,POGLUT1,LPL,GPR155,RAPGEF3,NLGN2,TNFRSF14,RNASEL,APOA1,MIEF2,SLC4A8,GSTO1,AR,TRADD,IFITM1,PF4,BTN2A2,FKBP8,S100A6,TBC1D24,DCN,PLTP,CDC42EP1,CHP2,CCDC80,TCF23,MAGEL2,KNG1,HOXD3,AGER,FAM83H,SOX11,LMOD1,TGFB1I1,TNFSF12,MLLT11,TELO2,CNN2,ERMAP,THBD,RAB7B,RAB31,IL15,ACADL,LRRC55,FERMT1,FGF10,SPDYE3,REG3G,SEMA4A,HPX,RHOJ,CTSS,IGFBP6,CD4,KLK6,CXCL14,CXCL12,HAND2,MMP2,2,IL20,FLT4,MAPK1…			GO:BP	nervous system development	GO:0007399	5.704368509374862e-14	13.243792426280582	2531	1333	261	21031	PLPPR1,LHX2,EMX1,TFAP2B,NRN1,ZIC3,TUNAR,DLX6,CTNND2,KHDC3L,SPAG6,OPALIN,ZIC5,DMRT3,GATA3,IL1RAPL1,DLX5,BMP7,NEUROG1,DCC,CD38,EOMES,TH,GFRA1,ESRP1,GRM5,INA,GPR158,ITGA4,RSPO2,FEZF2,NTRK3,ADAMTSL1,HDAC9,PITX2,SIX1,FGF14,RIT2,ISL1,BTG4,KLHL1,LPAR3,GAS7,CPNE9,TP63,FOXR1,LHX6,LTK,SH3GL3,MAS1,ADD2,UCHL1,NR2F1,EMB,IGF2BP1,SLC39A12,SLC24A4,HTR5A,PITX1,INSC,EYA1,POU3F2,GRHL3,WNT5B,SOX1,CBLN4,LHX8,INSM1,DP…												GO:BP	cellular process involved in reproduction in multicellular organism	GO:0022412	9.593193602482229e-17	16.01803679084314	454
GO:BP	developmental process involved in reproduction	GO:0003006	1.3710999383354755e-14	13.862930888692766	1017	1868	172	21031	BRDT,SPAG6,PNLDC1,BMP6,ADAD1,DMRTC2,TAF7L,BNC1,TUBB8,RNF17,FKBP6,ADAM28,MAEL,OOSP2,CCDC63,GDF9,SOHLH1,SPINK2,NLRP14,TDRD5,REC114,BCL2L10,LHX8,RBM46,CABYR,FOXA1,DDX4,NOBOX,TFAP2C,TDRD1,GTSF1,SLC25A31,WEE2,TP63,ZP3,ASZ1,SOX17,H2BC1,TOPAZ1,BIK,HOXA9,SOHLH2,STC1,SOX30,CFAP58,M1AP,FAM9C,BMP7,PRSS21,TEX15,FIGLA,SRD5A2,HOXA13,CATSPERD,UMODL1,DMRTB1,DMRT3,FAM209B,TDRD12,NEUROG1,DAZL,ROPN1L,GRHL2,SYCP3,CF…		GO:BP	cell adhesion	GO:0007155	0.020382294962719517	1.690746917801056	1512	159	25	21031	IGFBP7,SRPX2,FXYD5,NLGN2,TNFRSF14,APOA1,EFS,BTN2A2,ISLR,CDC42EP1,CCDC80,KNG1,HOXD3,AGER,NT5E,TGFB1I1,IL15,FERMT1,SPARCL1,EMCN,CD4,CXCL12,MMP2,CCN5,COL5A3			GO:BP	piRNA processing	GO:0034587	7.456290618094069e-14	13.127477173162807	23	1333	17	21031	TDRD9,DDX4,PNLDC1,TDRD1,MAEL,PIWIL1,TDRD5,FKBP6,HENMT1,ASZ1,TDRD12,GPAT2,TDRKH,TDRD6,PLD6,MOV10L1,PIWIL2												GO:BP	cell cycle	GO:0007049	2.9359237901098e-16	15.532255221904586	1811
GO:BP	multicellular organism reproduction	GO:0032504	1.5565175038766687e-14	13.807845991078924	978	1868	167	21031	FOLR1,BRDT,SPAG6,PNLDC1,ADAD1,DMRTC2,TAF7L,BNC1,TUBB8,RNF17,FKBP6,ADAM28,MAEL,OOSP2,CCDC63,GDF9,SOHLH1,SPINK2,NLRP14,DBH,TDRD5,REC114,BCL2L10,RBM46,TH,CABYR,DDX4,NOBOX,TDRD1,GTSF1,SLC25A31,WEE2,TP63,ZP3,ASZ1,SOX17,H2BC1,TOPAZ1,TLE6,HOXA9,SOHLH2,STC1,SOX30,CFAP58,M1AP,FAM9C,PRSS21,TEX15,FIGLA,CATSPERD,UMODL1,DMRTB1,FAM209B,TDRD12,DAZL,ROPN1L,SYCP3,TTK,CFTR,AURKA,UCHL1,CSMD1,SPATA16,SYCP2,LIN28A,JA…		GO:BP	induction of positive chemotaxis	GO:0050930	0.020418869555460448	1.689968305315486	15	159	3	21031	AGER,FGF10,CXCL12			GO:BP	spermatogenesis	GO:0007283	9.249339409626298e-14	13.033889283585157	633	1333	97	21031	DAZL,GTSF1,FAM9B,RNF17,PRSS21,TDRD9,CCDC63,REC114,ADAD1,DDX4,SPAG6,PNLDC1,BRDT,SOX30,TDRD1,SPINK2,CATSPERD,BCL2L10,SOHLH2,MAEL,ADAM28,FAM9C,CFTR,BNC1,PIWIL1,SOHLH1,HOXA9,CFAP58,CFAP65,TP63,SPATA16,MAS1,TDRD5,FKBP6,TOPAZ1,RBM46,ROPN1L,ASZ1,TDRD12,DMRTC2,SLC25A31,PROK2,DLEC1,KIT,SPO11,ADAD2,PIWIL3,CABYR,NLRP14,KASH5,SYCP3,ADAMTS2,TEX15,TDRKH,H2BC1,M1AP,PRKG1,TDRD6,MEIOC,ADCYAP1R1,ROS1,H1-1,SPATA6L,…												GO:BP	signal transduction	GO:0007165	3.551752749646124e-16	15.449557274650696	5926
GO:BP	cellular response to stimulus	GO:0051716	2.3389395678320484e-14	13.63098099909556	7394	1868	822	21031	OR2T10,TCL1A,FOLR1,OR2T2,OR2T11,CAMK2A,IL1RAPL2,TGFA,PTH2R,BMP6,OR8G5,SYT17,IGHE,OR2T27,OR52M1,CH25H,ZIC3,VAV3,OR8G3P,TPO,ALOX15,OOEP,OR2T3,TRIM60,EYA1,FGF14,GRM5,OR7E24,STOX1,CHRNE,TLE7,NKD2,PRL,GPHA2,PLPP4,OR2T35,GNA14,SCEL,NLRP2,RAMP1,ASB2,MRC1,OR8G1,EDAR,TRPM5,P2RX5,GML,KHDC3L,ALOXE3,IGFBP1,NR2E1,MAEL,IL1RAPL1,GABBR2,HDAC9,DOCK11,COLEC10,TACR3,GDF9,OR52K2,CCL20,TUNAR,PLPPR1,OR52K1,GRPR,PTF1A,…		GO:BP	regulation of response to stress	GO:0080134	0.020791581923601733	1.6821124661974176	1340	159	23	21031	PARP3,CARD16,LPL,APOA1,TRADD,TBC1D24,KNG1,AGER,NOL3,NT5E,TELO2,THBD,RAB7B,IL15,FERMT1,FGF10,REG3G,HPX,CTSS,IGFBP6,CXCL12,2,IL20			GO:BP	female gamete generation	GO:0007292	2.450875759731963e-13	12.610678703529812	166	1333	43	21031	DAZL,REC114,TUBB8,OOSP2,FIGLA,TDRD1,BCL2L10,SOHLH2,BNC1,SOHLH1,ZAR1L,TDRD5,SYCP2,RBM46,PTK2B,SHB,GDF9,SPO11,AURKA,KASH5,FMN2,ZP3,TTK,NANOS1,WEE2,TDRKH,M1AP,TDRD6,MEIOC,CCNB2,YBX2,MEI4,PDE3A,PLD6,HROB,HSF2BP,NCAPH,C14ORF39,PIWIL2,MEIOB,NPM2,DIAPH2,TAF4B												GO:BP	developmental process involved in reproduction	GO:0003006	7.688334043745494e-16	15.114167755645994	992
GO:BP	neuron differentiation	GO:0030182	3.106537520081121e-14	13.50772339670537	1431	1868	220	21031	FOLR1,CAMK2A,SPAG6,EMB,BMP6,SYT17,ZIC3,EYA1,DCC,LHX6,KHDC3L,NR2E1,IL1RAPL1,HDAC9,PCDH15,MDGA2,ESRP1,TUNAR,NRN1,PTF1A,TNIK,LHX8,DPYSL5,TH,NTRK3,MINAR1,FOXA1,CPNE9,NTN1,CNTN5,CNTNAP2,CHRNA3,ITGA4,KIAA0319,GRM7,KCNQ3,RSPO2,SIX1,EMX1,SLC39A12,CD38,RAB17,NDRG4,MYO16,OTX2,DSCAM,BMP7,SOX1,PREX1,PLXNA4,CNTN6,BRSK2,RIT2,GFRA3,POU4F1,DMRT3,VWC2L,IGF2BP1,LTK,PRDM13,NEUROG1,SH3GL3,GPR37,AURKA,UCHL1,FSTL4,EPB…		GO:BP	positive regulation of cellular process	GO:0048522	0.023967492894194132	1.620377392714901	5717	159	64	21031	PARP3,SRPX2,CARD16,POGLUT1,LPL,GPR155,RAPGEF3,NLGN2,TNFRSF14,RNASEL,APOA1,MIEF2,SLC4A8,GSTO1,AR,TRADD,IFITM1,PF4,BTN2A2,FKBP8,S100A6,TBC1D24,DCN,CDC42EP1,CHP2,CCDC80,TCF23,MAGEL2,KNG1,HOXD3,AGER,FAM83H,SOX11,LMOD1,TGFB1I1,TNFSF12,MLLT11,TELO2,CNN2,RAB7B,RAB31,IL15,LRRC55,FERMT1,FGF10,SPDYE3,REG3G,SEMA4A,HPX,RHOJ,CTSS,IGFBP6,CD4,KLK6,CXCL14,CXCL12,HAND2,MMP2,IL20,FLT4,MAPK11,FABP1,TNFRSF10A,TNFSF10			GO:BP	oogenesis	GO:0048477	1.0663041335081511e-12	11.972118907255044	111	1333	34	21031	DAZL,REC114,TUBB8,OOSP2,FIGLA,TDRD1,SOHLH2,BNC1,SOHLH1,ZAR1L,TDRD5,RBM46,PTK2B,SHB,GDF9,SPO11,AURKA,KASH5,FMN2,ZP3,NANOS1,WEE2,TDRKH,TDRD6,MEIOC,YBX2,MEI4,PDE3A,PLD6,C14ORF39,PIWIL2,NPM2,DIAPH2,TAF4B												GO:BP	gamete generation	GO:0007276	1.9684720773287827e-15	14.705870741274076	792
GO:BP	multicellular organismal reproductive process	GO:0048609	6.78752195057152e-14	13.168288752910033	929	1868	159	21031	BRDT,SPAG6,PNLDC1,ADAD1,DMRTC2,TAF7L,BNC1,TUBB8,RNF17,FKBP6,ADAM28,MAEL,OOSP2,CCDC63,GDF9,SOHLH1,SPINK2,NLRP14,TDRD5,REC114,BCL2L10,RBM46,CABYR,DDX4,NOBOX,TDRD1,GTSF1,SLC25A31,WEE2,TP63,ZP3,ASZ1,SOX17,H2BC1,TOPAZ1,TLE6,HOXA9,SOHLH2,STC1,SOX30,CFAP58,M1AP,FAM9C,PRSS21,TEX15,FIGLA,CATSPERD,UMODL1,DMRTB1,FAM209B,TDRD12,DAZL,ROPN1L,SYCP3,TTK,CFTR,AURKA,UCHL1,CSMD1,SPATA16,SYCP2,LIN28A,JAG2,MEIOB,NANO…		GO:BP	angiogenesis	GO:0001525	0.023967492894194132	1.620377392714901	538	159	13	21031	SRPX2,TNFAIP2,RAPGEF3,PF4,DCN,TNFSF12,FGF10,SEMA4A,RHOJ,EMCN,HAND2,MMP2,FLT4			GO:BP	regulation of cellular process	GO:0050794	1.646067129024889e-11	10.78355245759847	11738	1333	873	21031	DAZL,OR2T27,OR2T11,PLPPR1,LHX2,TCL1A,CDA,THRSP,OR2T2,UCMA,TLE7,EMX1,TFAP2B,NLRP7,PRLHR,LRRC38,OR2T10,ARHGAP15,KRT36,TFAP2C,TACR3,TRIM77,AMBP,ZIC3,OOEP,UBL4B,DPPA3,PECAM1,COLEC10,HSF5,TUNAR,TDRD9,GML,CD36,PRL,DLX6,CTNND2,EZHIP,DDX4,KHDC3L,OLFM4,OPALIN,ZIC5,SMILR,SCEL,SALL3,DMRTB1,PNLDC1,GNA14,EBF2,DMRT3,NLRP5,GATA3,IL1RAPL1,KPNA7,GKN2,TMEFF2,TAFA4,FIGLA,ERFE,BRDT,SOX30,DLX5,RNF125,BMP7,TDRD1,PPP1R…												GO:BP	generation of neurons	GO:0048699	2.0639041845119254e-15	14.685310468432252	1485
GO:BP	meiosis I cell cycle process	GO:0061982	6.842475186562188e-14	13.164786768833244	140	1868	47	21031	BRDT,DMRTC2,MAEL,REC114,DDX4,SLC25A31,WEE2,M1AP,STAG3,TEX15,SYCE1,SYCP3,AURKA,TERB1,SYCP2,MEIOB,PIWIL2,TDRD9,KNL1,MEI1,MEIOC,C1ORF146,C14ORF39,FMN2,MEIKIN,RNF212,CCNB2,PTTG1,BIRC5,CDC25A,HSF2BP,CENPS,RAD51,BRCA2,MEI4,RAD54B,NDC80,MND1,ESPL1,CDC25C,PLK1,BRIP1,FANCD2,CDC20,RAD51B,TRIP13,RAD51AP1		GO:BP	regulation of cell migration	GO:0030334	0.02539703475284424	1.5952169867522157	934	159	18	21031	SRPX2,TNFRSF14,TRADD,IFITM1,TBC1D24,DCN,AGER,GPR173,FAM83H,CNN2,FERMT1,FGF10,SEMA4A,RHOJ,CXCL14,CXCL12,MMP2,FLT4			GO:BP	generation of neurons	GO:0048699	1.7119741617627233e-11	10.766502794266664	1514	1333	170	21031	LHX2,EMX1,NRN1,ZIC3,TUNAR,CTNND2,KHDC3L,SPAG6,DMRT3,GATA3,IL1RAPL1,DLX5,BMP7,NEUROG1,DCC,CD38,EOMES,TH,GFRA1,ESRP1,ITGA4,RSPO2,FEZF2,NTRK3,ADAMTSL1,HDAC9,PITX2,SIX1,RIT2,ISL1,BTG4,KLHL1,LPAR3,GAS7,CPNE9,LHX6,LTK,SH3GL3,UCHL1,NR2F1,EMB,IGF2BP1,SLC39A12,EYA1,POU3F2,WNT5B,SOX1,LHX8,INSM1,DPYSL5,FGFR2,EPB41L3,FOLR1,NR2E3,PTK2B,IGSF10,NEFL,LIN28A,CNTNAP2,XK,KIT,PLXNA4,KCNQ3,SYT17,AURKA,SLIT1,NTN1,CHRN…												GO:BP	neurogenesis	GO:0022008	2.4355098273032834e-15	14.613410113706674	1708
GO:BP	chromosome segregation	GO:0007059	1.2992221326850295e-13	12.88631658968764	425	1868	92	21031	TUBB8,MAEL,NEK6,M1AP,MYBL2,STAG3,TEX15,DLGAP5,SYCE1,MOS,TTK,AURKA,TERB1,CENPP,SYCP2,MEIOB,BUB1B,TACC3,ESCO2,CDCA2,RGS14,PRAP1,CDCA8,NCAPH,KNL1,NEK2,RACGAP1,HJURP,SKA3,MEIOC,PRC1,C1ORF146,KIF2C,SPC25,C14ORF39,AURKC,FMN2,MEIKIN,RNF212,HAUS8,UBE2C,SASS6,KIF23,CCNB2,SPAG5,KIF4A,SGO1,ECT2,PTTG1,CENPU,DIAPH3,BIRC5,CDCA5,TEX14,CENPW,CCNB1,KIF18A,KIF14,CENPE,CENPS,MAD2L1,MAD1L1,SGO2,TPX2,CENPH,GPSM2,MEI4…		GO:BP	transforming growth factor beta receptor superfamily signaling pathway	GO:0141091	0.02683625871532037	1.5712780299540747	341	159	10	21031	GPR155,FKBP8,SOX11,PMEPA1,TGFB1I1,FMOD,HTRA3,USP9Y,FERMT1,FGF10			GO:BP	neurogenesis	GO:0022008	2.809442272304034e-11	10.55137988724852	1742	1333	188	21031	LHX2,EMX1,NRN1,ZIC3,TUNAR,CTNND2,KHDC3L,SPAG6,OPALIN,DMRT3,GATA3,IL1RAPL1,DLX5,BMP7,NEUROG1,DCC,CD38,EOMES,TH,GFRA1,ESRP1,GRM5,ITGA4,RSPO2,FEZF2,NTRK3,ADAMTSL1,HDAC9,PITX2,SIX1,RIT2,ISL1,BTG4,KLHL1,LPAR3,GAS7,CPNE9,LHX6,LTK,SH3GL3,UCHL1,NR2F1,EMB,IGF2BP1,SLC39A12,EYA1,POU3F2,WNT5B,SOX1,LHX8,INSM1,DPYSL5,FGFR2,EPB41L3,FOLR1,NR2E3,PTK2B,IGSF10,SPINT1,NEFL,LIN28A,CNTNAP2,XK,KIT,ADGRG6,PLXNA4,KCNQ3,S…												GO:BP	neuron differentiation	GO:0030182	4.382206060543294e-15	14.358307204855452	1404
GO:BP	signaling	GO:0023052	1.7008132643335282e-13	12.76934336582384	6447	1868	728	21031	OR2T10,FOLR1,OR2T2,OR2T11,CAMK2A,IL1RAPL2,TGFA,PTH2R,BMP6,OR8G5,SYT17,IGHE,OR2T27,OR52M1,ZIC3,VAV3,OR8G3P,ALOX15,OR2T3,TRIM60,EYA1,FGF14,GRM5,OR7E24,STOX1,CHRNE,TLE7,NKD2,PRL,GPHA2,DCC,PLPP4,OR2T35,GNA14,SCEL,NLRP2,RAMP1,ASB2,OR8G1,EDAR,TRPM5,P2RX5,GML,ALOXE3,IGFBP1,NR2E1,MAEL,IL1RAPL1,GABBR2,DOCK11,COLEC10,TACR3,GDF9,OR52K2,CCL20,TUNAR,SLC17A7,PLPPR1,OR52K1,GAD2,GRPR,SHISA9,PTF1A,DBH,GAD1,TNIK,B…		GO:BP	male genitalia morphogenesis	GO:0048808	0.027454910160677734	1.5613799730722788	4	159	2	21031	AR,FGF10			GO:BP	meiosis I cell cycle process	GO:0061982	5.7844963643801566e-11	10.237734447549252	140	1333	36	21031	TDRD9,REC114,DDX4,BRDT,MAEL,TERB1,STAG3,SYCP2,DMRTC2,SLC25A31,SPO11,AURKA,KASH5,FMN2,SYCP3,WEE2,TEX15,M1AP,MEIOC,CCNB2,C1ORF146,PRDM7,MEI1,MEI4,PTTG1,RNF212,MOV10L1,HSF2BP,CENPS,C14ORF39,PIWIL2,RAD51,MEIOB,CDC25C,KNL1,RAD54B												GO:BP	multicellular organismal reproductive process	GO:0048609	4.722247208202333e-15	14.325851281478396	904
GO:BP	female gamete generation	GO:0007292	2.2173765426492494e-13	12.654160551130406	166	1868	51	21031	BNC1,TUBB8,OOSP2,GDF9,SOHLH1,TDRD5,REC114,BCL2L10,RBM46,NOBOX,TDRD1,WEE2,ZP3,SOHLH2,M1AP,FIGLA,DAZL,TTK,AURKA,SYCP2,MEIOB,NANOS1,PTK2B,PIWIL2,ZAR1L,TDRD6,NCAPH,GPR149,MEIOC,TDRKH,C14ORF39,FMN2,MEIKIN,CCNB2,HSF2BP,SHB,YBX2,BRCA2,NPM2,MEI4,MASTL,HROB,TAF4B,NDC80,DIAPH2,PDE3A,PLK1,DCAF13,PANX1,PLD6,TRIP13		GO:BP	biological regulation	GO:0065007	0.027454910160677734	1.5613799730722788	12680	159	117	21031	CARMN,CST3,PARP3,IGFBP7,SRPX2,RHPN1,CCDC40,CARD16,ADAMTS5,POGLUT1,LPL,FXYD5,GPR155,RAPGEF3,TFF3,NLGN2,ZNF441,TNFRSF14,RNASEL,APOA1,MIEF2,EFS,SLC4A8,GSTO1,PIR,AR,TRADD,IFITM1,TPM2,PF4,BTN2A2,FKBP8,S100A6,TBC1D24,DCN,SLC16A2,CDKL1,NDRG2,CELF5,PLTP,ROS1,CDC42EP1,CHP2,CCDC80,TCF23,MAGEL2,KNG1,HOXD3,AGER,GPR173,FAM83H,VANGL2,NOL3,NEURL2,SOX11,PMEPA1,NT5E,LMOD1,TGFB1I1,TNFSF12,OLFML3,FMOD,MLLT11,EFNA2,…			GO:BP	neuron differentiation	GO:0030182	6.698782120287436e-11	10.17400414752547	1431	1333	161	21031	LHX2,EMX1,NRN1,ZIC3,TUNAR,CTNND2,KHDC3L,SPAG6,DMRT3,GATA3,IL1RAPL1,DLX5,BMP7,NEUROG1,DCC,CD38,EOMES,TH,GFRA1,ESRP1,ITGA4,RSPO2,FEZF2,NTRK3,ADAMTSL1,HDAC9,PITX2,SIX1,RIT2,ISL1,BTG4,KLHL1,LPAR3,GAS7,CPNE9,LHX6,LTK,SH3GL3,UCHL1,NR2F1,EMB,IGF2BP1,SLC39A12,EYA1,POU3F2,WNT5B,SOX1,LHX8,INSM1,DPYSL5,FGFR2,EPB41L3,FOLR1,NR2E3,PTK2B,NEFL,LIN28A,CNTNAP2,XK,KIT,PLXNA4,KCNQ3,SYT17,AURKA,SLIT1,NTN1,CHRNA3,BMP6…												GO:BP	multicellular organism reproduction	GO:0032504	5.0116016121580546e-15	14.300023459728584	954
GO:BP	germ cell development	GO:0007281	2.3433705795019064e-13	12.630159026850508	367	1868	83	21031	BRDT,SPAG6,ADAD1,DMRTC2,BNC1,TUBB8,RNF17,MAEL,OOSP2,CCDC63,GDF9,SOHLH1,SPINK2,TDRD5,REC114,RBM46,CABYR,NOBOX,TDRD1,WEE2,ZP3,H2BC1,SOHLH2,SOX30,CFAP58,FAM9C,FIGLA,CATSPERD,DMRTB1,TDRD12,DAZL,ROPN1L,SYCP3,CFTR,AURKA,SPATA16,LIN28A,NANOS1,PTK2B,PIWIL2,ZAR1L,ADAD2,FAM9B,TDRD6,KDM1B,KNL1,GPR149,PIWIL1,MEIOC,TDRKH,CFAP47,KIT,PRKG1,C14ORF39,FMN2,MNS1,SHB,CTCFL,SLC26A6,YBX2,BRCA2,NPM2,CFAP221,MEI4,DRC7,T…		GO:BP	positive regulation of signaling	GO:0023056	0.027454910160677734	1.5613799730722788	1778	159	27	21031	CARD16,POGLUT1,GPR155,NLGN2,APOA1,SLC4A8,AR,TRADD,FKBP8,TBC1D24,DCN,CHP2,AGER,SOX11,TGFB1I1,TNFSF12,TELO2,FERMT1,FGF10,HPX,CTSS,IGFBP6,CD4,KLK6,HAND2,FLT4,TNFSF10			GO:BP	neuron development	GO:0048666	1.0146971143318077e-10	9.993663574701387	1167	1333	138	21031	LHX2,EMX1,NRN1,TUNAR,CTNND2,KHDC3L,SPAG6,GATA3,IL1RAPL1,DLX5,BMP7,NEUROG1,DCC,CD38,TH,GFRA1,ITGA4,FEZF2,NTRK3,ADAMTSL1,RIT2,ISL1,KLHL1,LPAR3,GAS7,CPNE9,LHX6,LTK,UCHL1,NR2F1,EMB,IGF2BP1,SLC39A12,POU3F2,SOX1,LHX8,INSM1,DPYSL5,FGFR2,EPB41L3,FOLR1,NR2E3,PTK2B,NEFL,CNTNAP2,XK,KIT,PLXNA4,KCNQ3,SYT17,AURKA,SLIT1,NTN1,CHRNA3,NGEF,GFRA3,MUSK,FSTL4,DCDC2,DSCAM,SEMA3E,TNN,NANOS1,SCARF1,OTX2,GBX2,NR2E1,CSF1R…												GO:BP	cell population proliferation	GO:0008283	1.3005185503679833e-14	13.885883448723783	3218
GO:BP	response to stimulus	GO:0050896	2.975021981826368e-13	12.526509821010851	8976	1868	960	21031	OR2T10,TCL1A,FOLR1,OR2T2,OR2T11,CLEC4C,CAMK2A,IL1RAPL2,TGFA,PTH2R,GKN2,TRIM77,BMP6,OR8G5,DMBT1,SYT17,IGHE,OR2T27,OR52M1,CH25H,ZIC3,VAV3,OR8G3P,TPO,ALOX15,OOEP,OR2T3,TRIM60,EYA1,FGF14,GRM5,OR7E24,STOX1,CHRNE,TLE7,NKD2,PRL,GPHA2,PLPP4,OR2T35,GNA14,SCEL,NLRP2,RAMP1,ASB2,MRC1,OR8G1,EDAR,TRPM5,NLRP5,P2RX5,GML,KHDC3L,ALOXE3,CCNO,IGFBP1,NR2E1,RTP1,MAEL,IL1RAPL1,GABBR2,HDAC9,DOCK11,COLEC10,TACR3,GDF9,PCD…		GO:BP	circulatory system development	GO:0072359	0.027454910160677734	1.5613799730722788	1130	159	20	21031	SRPX2,TNFAIP2,CCDC40,ADAMTS5,POGLUT1,RAPGEF3,PF4,DCN,VANGL2,SOX11,TNFSF12,FGF10,SEMA4A,RHOJ,EMCN,CXCL12,HAND2,MMP2,FLT4,MAPK11			GO:BP	male meiotic nuclear division	GO:0007140	1.2841736953759932e-10	9.891376230284697	55	1333	22	21031	TDRD9,DDX4,BRDT,MAEL,SYCP2,RBM46,ASZ1,TDRD12,DMRTC2,SLC25A31,SPO11,SYCP3,TEX15,TDRKH,M1AP,MEIOC,MOV10L1,HSF2BP,TESMIN,MEIOB,KIF18A,TEX14												GO:BP	meiosis I cell cycle process	GO:0061982	3.455860497391429e-14	13.461443796990574	135
GO:BP	animal organ development	GO:0048513	4.007679540306218e-13	12.397107012550192	3039	1868	390	21031	FOLR1,TGFA,ADAM19,BMP6,HOXA7,ZIC3,KRT36,TPO,ALOX15,EYA1,STOX1,PRL,SCEL,CDX2,ASB2,LHX6,EDAR,ALOXE3,NR2E1,HDAC9,GDF9,PCDH15,ESRP1,SLC17A7,DLX6,GCNT3,TMOD1,PTF1A,ACTG2,LHX8,EBF2,HOXA4,CDH17,TH,CCM2L,DAW1,NTRK3,FA2H,FOXA1,TSPEAR,TBX5,ZIC2,NTN1,TFAP2C,TNFRSF11B,TP63,MIXL1,FOXR1,ZP3,CNTN5,TBX18,BARX2,TFAP2B,SLC6A17,CNTNAP2,HOXA3,SOX17,MYO18B,SGCZ,BIK,HOXA9,RSPO2,SIX1,EMX1,STC1,KRT7,MYH15,INA,MYO3B,LINC…		GO:BP	collagen catabolic process	GO:0030574	0.027454910160677734	1.5613799730722788	45	159	4	21031	CST3,CTSS,KLK6,MMP2			GO:BP	trans-synaptic signaling	GO:0099537	1.2982369844746904e-10	9.886646022747277	756	1333	101	21031	IL1RAPL1,DCC,CD38,LYPD1,TH,GRM5,INA,GPR158,HTR3C,DYSF,CNTNAP4,RIT2,LPAR3,DBH,MCTP1,SV2B,HTR2C,MYOF,GABBR2,HTR5A,GABRR3,SORCS3,DLGAP1,PTK2B,RIMBP2,CHRNA5,HTR7,SHISA7,NEFL,PLCB1,KIT,GABRA2,GRIN2B,SYN2,CHRNE,SLC6A3,KCNQ3,DOC2B,P2RX5,CHRNA3,CPLX4,MPP2,CACNG5,JPH3,SLC6A5,NR2E1,SHISA8,SLC17A7,GRID2IP,UNC13C,NRG3,DGKI,PTCHD1,CUX2,SLC7A11,GABRG2,BAIAP2,GJC1,PRKCG,GRM7,NRXN3,GRID2,APBA2,GRM3,RGS14,RELN,NL…												GO:BP	cell cycle process	GO:0022402	3.9494995240623466e-14	13.403457934173257	1273
GO:BP	cell communication	GO:0007154	4.1268204543590136e-13	12.384384425568271	6537	1868	734	21031	OR2T10,FOLR1,OR2T2,OR2T11,CAMK2A,IL1RAPL2,TGFA,PTH2R,BMP6,OR8G5,SYT17,IGHE,OR2T27,OR52M1,ZIC3,VAV3,OR8G3P,ALOX15,OR2T3,TRIM60,EYA1,FGF14,GRM5,OR7E24,STOX1,CHRNE,TLE7,NKD2,PRL,GPHA2,DCC,PLPP4,OR2T35,GNA14,SCEL,NLRP2,RAMP1,ASB2,OR8G1,EDAR,TRPM5,P2RX5,GML,ALOXE3,IGFBP1,NR2E1,MAEL,IL1RAPL1,GABBR2,DOCK11,COLEC10,TACR3,GDF9,OR52K2,CCL20,TUNAR,SLC17A7,PLPPR1,OR52K1,GAD2,GRPR,SHISA9,PTF1A,DBH,GAD1,TNIK,B…		GO:BP	anatomical structure development	GO:0048856	0.027454910160677734	1.5613799730722788	5899	159	65	21031	CST3,PARP3,IGFBP7,SRPX2,TNFAIP2,CCDC40,ADAMTS5,POGLUT1,LPL,RAPGEF3,NLGN2,APOA1,MIEF2,PIR,AR,TRADD,PF4,BTN2A2,FKBP8,S100A6,TBC1D24,DCN,NDRG2,ROS1,CDC42EP1,TCF23,HOXD3,AGER,GPR173,FAM83H,VANGL2,SOX11,LMOD1,TGFB1I1,TNFSF12,EFNA2,CHRNA10,CNN2,LRFN1,RILPL1,RAB7B,KIF5A,H4C6,IL15,FERMT1,FGF10,SPARCL1,REG3G,SEMA4A,RHOJ,CCDC154,EMCN,CD4,KLK6,CXCL14,CXCL12,HAND2,MMP2,2,IL20,FLT4,MAPK11,COL5A3,TSPAN2,TNFSF10			GO:BP	synaptic signaling	GO:0099536	1.5326758117164814e-10	9.814549696464422	780	1333	103	21031	IL1RAPL1,DCC,CD38,LYPD1,TH,GRM5,INA,GPR158,HTR3C,DYSF,CNTNAP4,RIT2,LPAR3,DBH,MCTP1,SV2B,HTR2C,MYOF,GABBR2,HTR5A,GABRR3,SORCS3,DLGAP1,PTK2B,RIMBP2,CHRNA5,HTR7,SHISA7,NEFL,PLCB1,KIT,GABRA2,GRIN2B,SYN2,CHRNE,SLC6A3,KCNQ3,DOC2B,P2RX5,CHRNA3,CPLX4,MPP2,CACNG5,JPH3,SLC6A5,NR2E1,SHISA8,SLC17A7,GRID2IP,UNC13C,NRG3,DGKI,OPRM1,PTCHD1,CUX2,SLC7A11,GABRG2,BAIAP2,GJC1,PRKCG,GRM7,NRXN3,GRID2,APBA2,GRM3,RGS14,R…												GO:BP	positive regulation of biological process	GO:0048518	8.699245509014206e-14	13.06051841237919	6253
GO:BP	nuclear chromosome segregation	GO:0098813	1.590129070359681e-12	11.798567622679574	318	1868	74	21031	TUBB8,MAEL,NEK6,M1AP,MYBL2,STAG3,TEX15,DLGAP5,SYCE1,MOS,TTK,AURKA,TERB1,SYCP2,MEIOB,BUB1B,TACC3,PRAP1,CDCA8,NCAPH,KNL1,NEK2,RACGAP1,SKA3,MEIOC,PRC1,C1ORF146,KIF2C,SPC25,C14ORF39,AURKC,FMN2,MEIKIN,RNF212,UBE2C,KIF23,CCNB2,SPAG5,KIF4A,SGO1,ECT2,PTTG1,BIRC5,CDCA5,TEX14,CCNB1,KIF18A,KIF14,CENPE,MAD2L1,MAD1L1,TPX2,MEI4,NUF2,KIF11,NDC80,KIFC1,PINX1,CDC6,MND1,ESPL1,SKA1,SPDL1,PLK1,NCAPG,DCAF13,CDT1,BRIP…		GO:BP	positive regulation of cell communication	GO:0010647	0.027454910160677734	1.5613799730722788	1777	159	27	21031	CARD16,POGLUT1,GPR155,NLGN2,APOA1,SLC4A8,AR,TRADD,FKBP8,TBC1D24,DCN,CHP2,AGER,SOX11,TGFB1I1,TNFSF12,TELO2,FERMT1,FGF10,HPX,CTSS,IGFBP6,CD4,KLK6,HAND2,FLT4,TNFSF10			GO:BP	meiosis I	GO:0007127	1.6956576395239255e-10	9.770661829128045	131	1333	34	21031	TDRD9,DDX4,BRDT,MAEL,TERB1,STAG3,SYCP2,DMRTC2,SLC25A31,SPO11,AURKA,KASH5,FMN2,SYCP3,WEE2,TEX15,M1AP,MEIOC,CCNB2,C1ORF146,PRDM7,MEI1,MEI4,PTTG1,RNF212,MOV10L1,HSF2BP,CENPS,C14ORF39,PIWIL2,RAD51,MEIOB,KNL1,RAD54B												GO:BP	meiosis I	GO:0007127	1.0440628976905665e-13	12.98127333725606	129
GO:BP	neuron development	GO:0048666	1.7361403070046374e-12	11.76041518002612	1167	1868	183	21031	FOLR1,CAMK2A,SPAG6,EMB,SYT17,DCC,LHX6,KHDC3L,NR2E1,IL1RAPL1,PCDH15,TUNAR,NRN1,TNIK,LHX8,DPYSL5,TH,NTRK3,MINAR1,CPNE9,NTN1,CNTN5,CNTNAP2,CHRNA3,ITGA4,KIAA0319,GRM7,KCNQ3,EMX1,SLC39A12,CD38,RAB17,NDRG4,MYO16,OTX2,DSCAM,BMP7,SOX1,PREX1,PLXNA4,CNTN6,BRSK2,RIT2,GFRA3,POU4F1,IGF2BP1,LTK,NEUROG1,GPR37,AURKA,UCHL1,FSTL4,EPB41L3,ADAMTSL1,GFI1,KLHL1,NANOS1,POTEE,PTK2B,ZNF296,ISL1,CTHRC1,SPOCK1,SEMA3E,SLITR…		GO:BP	tube morphogenesis	GO:0035239	0.027454910160677734	1.5613799730722788	872	159	17	21031	SRPX2,TNFAIP2,CCDC40,RAPGEF3,AR,PF4,DCN,VANGL2,SOX11,TNFSF12,FGF10,SEMA4A,RHOJ,EMCN,HAND2,MMP2,FLT4			GO:BP	plasma membrane bounded cell projection organization	GO:0120036	3.10346996293474e-10	9.50815245359575	1570	1333	170	21031	LHX2,EMX1,NRN1,CCNO,TUNAR,CCDC63,CTNND2,KHDC3L,SPAG6,GATA3,IL1RAPL1,DLX5,BMP7,VAV3,NEUROG1,DCC,CD38,GFRA1,CDH13,ITGA4,FEZF2,NTRK3,ADAMTSL1,TTC29,RIT2,ISL1,KLHL1,LPAR3,GAS7,MYO3B,CFAP58,CPNE9,CFAP65,LTK,SAXO1,UCHL1,NR2F1,DAW1,EMB,IGF2BP1,SLC39A12,TEKT5,DOCK11,CDHR2,POU3F2,CLCN4,DPYSL5,FGFR2,EPB41L3,FOLR1,PTK2B,NEFL,ONECUT1,CNTNAP2,XK,KIT,GRIN2B,PLXNA4,SYT17,AURKA,SLIT1,NTN1,CHRNA3,KLF5,CFAP161,NGE…												GO:BP	tissue development	GO:0009888	6.080194205743868e-13	12.21608254882991	2004
GO:BP	regulation of nuclear division	GO:0051783	2.201298740426765e-12	11.657321014913801	147	1868	46	21031	TGFA,OOEP,WEE2,BMP7,DLGAP5,HOXA13,MOS,DAZL,RGCC,TTK,AURKA,BUB1B,MSX2,CDCA2,PIWIL2,EGF,PRAP1,CDCA8,KNL1,NEK2,SPC25,UBE2C,PLCB1,BIRC5,TEX14,MSX1,CCNB1,MAD2L1,MAD1L1,SMPD3,CHEK1,WNT5A,NPM2,NUF2,BORA,NDC80,FBXO43,ESPL1,CDC25C,KIF20B,SPDL1,PDE3A,PLK1,CDC20,TRIP13,RAD51AP1		GO:BP	blood vessel remodeling	GO:0001974	0.027454910160677734	1.5613799730722788	45	159	4	21031	CST3,NOL3,FGF10,FLT4			GO:BP	chemical synaptic transmission	GO:0007268	4.0652372895516876e-10	9.390914099384743	750	1333	99	21031	DCC,CD38,LYPD1,TH,GRM5,INA,GPR158,HTR3C,DYSF,CNTNAP4,RIT2,LPAR3,DBH,MCTP1,SV2B,HTR2C,MYOF,GABBR2,HTR5A,GABRR3,SORCS3,DLGAP1,PTK2B,RIMBP2,CHRNA5,HTR7,SHISA7,NEFL,PLCB1,KIT,GABRA2,GRIN2B,SYN2,CHRNE,SLC6A3,KCNQ3,DOC2B,P2RX5,CHRNA3,CPLX4,MPP2,CACNG5,JPH3,SLC6A5,NR2E1,SHISA8,SLC17A7,GRID2IP,UNC13C,NRG3,DGKI,PTCHD1,CUX2,SLC7A11,GABRG2,BAIAP2,GJC1,PRKCG,GRM7,NRXN3,GRID2,APBA2,GRM3,RGS14,RELN,NLGN1,NTRK1…												GO:BP	mitotic cell cycle	GO:0000278	2.7505982269247126e-12	11.56057284129787	908
GO:BP	mitotic cell cycle	GO:0000278	2.2539761048087117e-12	11.647050692373643	895	1868	150	21031	CAMK2A,TGFA,TUBB8B,TUBB8,STOX1,TUBA4B,GML,CCNO,CCNB3,RBM46,FOXA1,KCNH5,WEE2,ORC1,NEK6,TRIM71,MYO16,BMP7,MYBL2,BRSK2,DLGAP5,HOXA13,PTPN3,NEUROG1,RGCC,TICRR,TTK,AURKA,TUBA3D,CCNI2,BUB1B,TACC3,CDCA2,USP2,PKHD1,RGS14,EGF,TRIM36,PRAP1,TUBA4A,CCNP,CDCA8,NCAPH,KNL1,E2F8,NEK2,RACGAP1,SKA3,MEIOC,PRC1,FOXG1,KIF2C,SPC25,CEP55,AURKC,RRM2,UBE2C,SASS6,KIF23,CCNB2,CDK7,CIT,UBE2E2,FSD1,TUBA1C,CLSPN,SPAG5,KIF4A,W…		GO:BP	male anatomical structure morphogenesis	GO:0090598	0.027454910160677734	1.5613799730722788	4	159	2	21031	AR,FGF10			GO:BP	anterograde trans-synaptic signaling	GO:0098916	4.0652372895516876e-10	9.390914099384743	750	1333	99	21031	DCC,CD38,LYPD1,TH,GRM5,INA,GPR158,HTR3C,DYSF,CNTNAP4,RIT2,LPAR3,DBH,MCTP1,SV2B,HTR2C,MYOF,GABBR2,HTR5A,GABRR3,SORCS3,DLGAP1,PTK2B,RIMBP2,CHRNA5,HTR7,SHISA7,NEFL,PLCB1,KIT,GABRA2,GRIN2B,SYN2,CHRNE,SLC6A3,KCNQ3,DOC2B,P2RX5,CHRNA3,CPLX4,MPP2,CACNG5,JPH3,SLC6A5,NR2E1,SHISA8,SLC17A7,GRID2IP,UNC13C,NRG3,DGKI,PTCHD1,CUX2,SLC7A11,GABRG2,BAIAP2,GJC1,PRKCG,GRM7,NRXN3,GRID2,APBA2,GRM3,RGS14,RELN,NLGN1,NTRK1…												GO:BP	chromosome segregation	GO:0007059	3.1862750539829486e-12	11.49671673661055	413
GO:BP	meiosis I	GO:0007127	2.3118628748665673e-12	11.63603792909878	131	1868	43	21031	BRDT,DMRTC2,MAEL,DDX4,SLC25A31,WEE2,M1AP,STAG3,TEX15,SYCE1,SYCP3,AURKA,TERB1,SYCP2,MEIOB,PIWIL2,TDRD9,KNL1,MEI1,MEIOC,C1ORF146,C14ORF39,FMN2,MEIKIN,RNF212,CCNB2,PTTG1,BIRC5,HSF2BP,CENPS,RAD51,BRCA2,MEI4,RAD54B,NDC80,MND1,ESPL1,PLK1,BRIP1,FANCD2,RAD51B,TRIP13,RAD51AP1		GO:BP	cellular response to chemical stimulus	GO:0070887	0.027501149978442597	1.56064914548429	2683	159	36	21031	IGFBP7,CES2,CARD16,LPL,GPR155,RAPGEF3,TNFRSF14,SULT1C4,APOA1,GSTO1,CPNE8,AR,TRADD,IFITM1,PF4,TBC1D24,CHP2,AGER,GPR173,NOL3,PMEPA1,RAB7B,RAB31,SLC13A5,FMO4,IL15,HPX,CTSS,ABCC3,CD4,CXCL14,CXCL12,HAND2,MMP2,MAPK11,FABP1			GO:BP	neuron projection morphogenesis	GO:0048812	4.497779968368703e-10	9.347001794089502	655	1333	90	21031	LHX2,EMX1,NRN1,TUNAR,CTNND2,SPAG6,GATA3,IL1RAPL1,DLX5,BMP7,DCC,ITGA4,FEZF2,ADAMTSL1,ISL1,LPAR3,GAS7,CPNE9,UCHL1,EMB,IGF2BP1,SLC39A12,POU3F2,DPYSL5,FGFR2,EPB41L3,NEFL,CNTNAP2,XK,KIT,PLXNA4,SYT17,AURKA,SLIT1,NTN1,CHRNA3,NGEF,GFRA3,MUSK,FSTL4,DCDC2,DSCAM,SEMA3E,TNN,OTX2,GBX2,NR2E1,CSF1R,PRKG1,CNTN5,ROBO4,CUX2,EPHA8,BAIAP2,BARHL2,POU4F1,SKOR2,SLIT3,NRXN3,RELN,NLGN1,NTRK1,FN1,TNIK,MFSD2A,AMIGO1,KIAA03…												GO:BP	system process	GO:0003008	3.667886020808619e-12	11.435584168449937	2266
GO:BP	organelle organization	GO:0006996	5.2361565702241595e-12	11.280987375763806	3613	1868	443	21031	BRDT,CAMK2A,SPAG6,TGFA,TUBB8B,DMRTC2,VAV3,KRT36,ALOX15,TUBB8,OOEP,STOX1,NKD2,ASB2,NLRP5,TUBA4B,KHDC3L,CCNO,ACTL7B,MAEL,CCDC63,PCDH15,SPINK2,TMOD1,TDRD5,TNIK,BCL2L10,PARVG,RBM46,IRGM,H1-8,DAW1,DDX4,PADI6,SYCP2L,TDRD1,SLC25A31,WEE2,ASZ1,H2BC1,MYO18B,NEK6,BIK,TLE6,FRMD3,DOCK2,SLC39A12,ACTL8,DAAM2,KRT7,PLEK2,GFY,RAB17,INA,MYO3B,SOX30,TTC29,CFAP58,M1AP,HHEX,BMP7,PREX1,MYBL2,H3C8,LMOD3,STAG3,TEX15,BRSK…		GO:BP	regulation of ERK1 and ERK2 cascade	GO:0070372	0.027501149978442597	1.56064914548429	291	159	9	21031	BTN2A2,NDRG2,ROS1,AGER,CHRNA10,FGF10,CD4,HAND2,FLT4			GO:BP	cell projection organization	GO:0030030	7.503720504593288e-10	9.124723350744855	1613	1333	172	21031	LHX2,EMX1,NRN1,CCNO,TUNAR,CCDC63,CTNND2,KHDC3L,SPAG6,GATA3,IL1RAPL1,DLX5,BMP7,VAV3,NEUROG1,DCC,CD38,GFRA1,CDH13,ITGA4,FEZF2,NTRK3,ADAMTSL1,TTC29,RIT2,ISL1,KLHL1,LPAR3,GAS7,MYO3B,CFAP58,CPNE9,CFAP65,LTK,SAXO1,UCHL1,NR2F1,DAW1,EMB,IGF2BP1,SLC39A12,TEKT5,DOCK11,CDHR2,POU3F2,CLCN4,DPYSL5,FGFR2,EPB41L3,FOLR1,PTK2B,NEFL,ONECUT1,CNTNAP2,XK,KIT,GRIN2B,PLXNA4,SYT17,AURKA,SLIT1,NTN1,CHRNA3,KLF5,CFAP161,NGE…												GO:BP	positive regulation of cellular process	GO:0048522	1.1237404198891462e-11	10.949333997689873	5711
GO:BP	positive regulation of biological process	GO:0048518	5.401036659616231e-12	11.26752287492858	6250	1868	700	21031	TCL1A,HPSE2,BRDT,CAMK2A,TGFA,ADAM19,PNLDC1,EGFL6,PTH2R,BMP6,SYT17,HOXA7,IGHE,ZIC3,VAV3,ALOX15,SPDYC,BNC1,KPNA7,OOEP,EYA1,GRM5,STOX1,NKD2,PRL,PLPP4,FKBP6,SCEL,NLRP2,RAMP1,CDX2,EDAR,NLRP5,P2RX5,KHDC3L,IGFBP1,SLC22A2,NR2E1,IL1RAPL1,HDAC9,DOCK11,COLEC10,TACR3,GDF9,STPG4,CCL20,TUNAR,GRPR,DLX6,NLRP9,PTF1A,DBH,ACTG2,TNIK,TNFAIP8,BCL2L10,NLRP12,RAX2,EBF2,RBM46,HOXA4,LRRC38,CDH17,IRGM,RNF144B,NECAB2,NTRK3…		GO:BP	developmental process	GO:0032502	0.032275068918842326	1.4911328216861444	6453	159	69	21031	CST3,PARP3,IGFBP7,SRPX2,TNFAIP2,CCDC40,ADAMTS5,POGLUT1,LPL,RAPGEF3,NLGN2,RNASEL,APOA1,MIEF2,PIR,AR,TRADD,IFITM1,PF4,BTN2A2,FKBP8,S100A6,TBC1D24,DCN,NDRG2,ROS1,CDC42EP1,TCF23,HOXD3,NHSL2,AGER,GPR173,FAM83H,VANGL2,SOX11,LMOD1,TGFB1I1,TNFSF12,EFNA2,CHRNA10,CNN2,LRFN1,RILPL1,USP9Y,RAB7B,KIF5A,H4C6,IL15,FERMT1,FGF10,SPARCL1,REG3G,SEMA4A,RHOJ,CCDC154,EMCN,CD4,KLK6,CXCL14,CXCL12,HAND2,MMP2,2,IL20,FLT4,M…			GO:BP	animal organ development	GO:0048513	8.075752811272215e-10	9.092816982737736	3039	1333	282	21031	LHX2,EMX1,TFAP2B,KRT36,TFAP2C,ZIC3,PECAM1,PRL,DLX6,LRIG3,SCEL,SGCZ,EBF2,DMRT3,GATA3,DLX5,BMP7,NEUROG1,MYO18B,RXFP1,EOMES,TH,GFRA1,ASGR2,ESRP1,INA,UPB1,GPR158,HOXB7,ACTG2,RSPO2,FEZF2,CFTR,NTRK3,MYH7,TPO,ASB2,NFATC1,HDAC9,PITX2,SIX1,GCNT3,HOXA9,ISL1,KLHL1,CLDN18,ALOXE3,MYO3B,NRAP,TP63,CSMD1,FOXR1,LHX6,CERS3,MAS1,TMOD1,ADAM19,DAW1,IGF2BP1,SYCP2,TBX5,SLC24A4,HTR5A,PITX1,EYA1,UMODL1,POU3F2,DGAT2,BIK,G…												GO:BP	germ cell development	GO:0007281	1.5001244806146234e-11	10.823872701610341	342
GO:BP	plasma membrane bounded cell projection organization	GO:0120036	1.172009282195842e-11	10.931068948735616	1570	1868	226	21031	FOLR1,CAMK2A,SPAG6,EMB,SYT17,VAV3,DCC,KHDC3L,CCNO,NR2E1,IL1RAPL1,DOCK11,CCDC63,PCDH15,TUNAR,NRN1,TNIK,DPYSL5,DAW1,NTRK3,MINAR1,CPNE9,NTN1,CNTN5,CNTNAP2,CHRNA3,ITGA4,KIAA0319,GRM7,EMX1,SLC39A12,CD38,DAAM2,PLEK2,GFY,RAB17,MYO3B,TTC29,NDRG4,MYO16,OTX2,CFAP58,GRIN2B,DSCAM,BMP7,PREX1,PLXNA4,CNTN6,BRSK2,RIT2,GFRA3,POU4F1,IGF2BP1,LTK,KLF5,NEUROG1,GPR37,AURKA,UCHL1,FSTL4,EPB41L3,ADAMTSL1,SAXO1,CDH13,GFI1…		GO:BP	regulation of response to external stimulus	GO:0032101	0.03513146979319077	1.454303680275741	1077	159	19	21031	CARD16,LPL,APOA1,TRADD,KNG1,AGER,NT5E,THBD,RAB7B,IL15,FGF10,REG3G,SEMA4A,HPX,CTSS,CXCL14,CXCL12,2,IL20			GO:BP	oocyte differentiation	GO:0009994	8.981856460455288e-10	9.046633889701974	66	1333	23	21031	DAZL,TUBB8,OOSP2,FIGLA,TDRD1,SOHLH2,BNC1,SOHLH1,ZAR1L,TDRD5,PTK2B,SHB,GDF9,AURKA,ZP3,WEE2,TDRKH,TDRD6,MEIOC,YBX2,PDE3A,PLD6,NPM2												GO:BP	cytoskeleton organization	GO:0007010	1.57306542464089e-11	10.803253214458948	1461
GO:BP	piRNA processing	GO:0034587	1.3234801710837307e-11	10.878282561089817	23	1868	17	21031	PNLDC1,FKBP6,MAEL,TDRD5,HENMT1,DDX4,TDRD1,ASZ1,TDRD12,PIWIL2,TDRD9,TDRD6,PIWIL1,EXD1,TDRKH,GPAT2,PLD6		GO:BP	epithelial cell migration	GO:0010631	0.03513211086317159	1.4542957554545863	304	159	9	21031	SRPX2,APOA1,DCN,TNFSF12,FERMT1,FGF10,SEMA4A,RHOJ,FLT4			GO:BP	cell communication	GO:0007154	8.981856460455288e-10	9.046633889701974	6537	1333	528	21031	OR2T27,OR2T11,PLPPR1,CDA,OR2T2,UCMA,TLE7,TFAP2B,PRLHR,OR2T10,ARHGAP15,TFAP2C,TACR3,AMBP,ZIC3,PECAM1,COLEC10,TUNAR,GML,CD36,PRL,CTNND2,OLFM4,SCEL,GNA14,DMRT3,GATA3,IL1RAPL1,TAFA4,ERFE,SOX30,DLX5,RNF125,BMP7,VAV3,HHLA2,DCC,OR52M1,CD38,BCL2L10,SECTM1,LYPD1,RXFP1,TH,GFRA1,ASGR2,STK32B,MAEL,GRM5,INA,RAMP1,GPR158,CDH13,ITGA4,PSTPIP1,OR2T29,OR2T3,RSPO2,CFTR,NTRK3,HTR3C,ITGBL1,DYSF,CNTNAP4,ASB2,OR8G1,TSP…												GO:BP	nuclear chromosome segregation	GO:0098813	1.835806818707461e-11	10.736173021382847	313
GO:BP	oogenesis	GO:0048477	1.5792956854321547e-11	10.801536551100298	111	1868	38	21031	BNC1,TUBB8,OOSP2,GDF9,SOHLH1,TDRD5,REC114,RBM46,NOBOX,TDRD1,WEE2,ZP3,SOHLH2,FIGLA,DAZL,AURKA,NANOS1,PTK2B,PIWIL2,ZAR1L,TDRD6,GPR149,MEIOC,TDRKH,C14ORF39,FMN2,SHB,YBX2,BRCA2,NPM2,MEI4,TAF4B,DIAPH2,PDE3A,DCAF13,PANX1,PLD6,TRIP13		GO:BP	regulation of cell motility	GO:2000145	0.03600123375091881	1.4436826158428535	996	159	18	21031	SRPX2,TNFRSF14,TRADD,IFITM1,TBC1D24,DCN,AGER,GPR173,FAM83H,CNN2,FERMT1,FGF10,SEMA4A,RHOJ,CXCL14,CXCL12,MMP2,FLT4			GO:BP	regulation of cellular component organization	GO:0051128	1.1086602228379644e-9	8.955201534064106	2425	1333	235	21031	DAZL,TCL1A,CDA,OOEP,COLEC10,CD36,KHDC3L,GATA3,IL1RAPL1,TMEFF2,BMP7,DCC,CD38,GPR158,CDH13,FEZF2,NTRK3,DYSF,TRIM36,PATL2,SIX1,RIT2,ISL1,LPAR3,MYO3B,CPNE9,MCTP1,LTK,SH3GL3,SAXO1,TMOD1,ADD2,DLGAP5,NR2F1,SLC39A12,DOCK11,TBX5,PRSS2,CDHR2,BAIAP2L1,POU3F2,BIK,GRHL3,FSD1,LMOD3,INSM1,DPYSL5,PTK2B,ALOX15,SLC25A31,NEFL,IL4R,FRMPD4,PLCB1,CNTNAP2,XK,KIT,CDH17,GDF9,GRIN2B,IL1RAPL2,PLXNA4,NECAB2,DOC2B,SYT17,AURK…												GO:BP	male gamete generation	GO:0048232	2.320867759527203e-11	10.634349604457384	633
GO:BP	cell projection organization	GO:0030030	1.7818096556291498e-11	10.749138691951892	1613	1868	230	21031	FOLR1,CAMK2A,SPAG6,EMB,SYT17,VAV3,DCC,KHDC3L,CCNO,NR2E1,IL1RAPL1,DOCK11,CCDC63,PCDH15,TUNAR,NRN1,TNIK,PARVG,DPYSL5,DAW1,NTRK3,MINAR1,CPNE9,NTN1,CNTN5,CNTNAP2,CHRNA3,ITGA4,KIAA0319,GRM7,EMX1,SLC39A12,CD38,DAAM2,PLEK2,GFY,RAB17,MYO3B,TTC29,NDRG4,MYO16,OTX2,CFAP58,GRIN2B,DSCAM,BMP7,PREX1,PLXNA4,CNTN6,BRSK2,ITGA8,RIT2,GFRA3,POU4F1,IGF2BP1,LTK,KLF5,NEUROG1,GPR37,AURKA,UCHL1,FSTL4,EPB41L3,ADAMTSL1,SAXO…		GO:BP	epithelium migration	GO:0090132	0.03618965245441988	1.4414155875978634	307	159	9	21031	SRPX2,APOA1,DCN,TNFSF12,FERMT1,FGF10,SEMA4A,RHOJ,FLT4			GO:BP	plasma membrane bounded cell projection morphogenesis	GO:0120039	1.522250054369034e-9	8.817514001762078	671	1333	90	21031	LHX2,EMX1,NRN1,TUNAR,CTNND2,SPAG6,GATA3,IL1RAPL1,DLX5,BMP7,DCC,ITGA4,FEZF2,ADAMTSL1,ISL1,LPAR3,GAS7,CPNE9,UCHL1,EMB,IGF2BP1,SLC39A12,POU3F2,DPYSL5,FGFR2,EPB41L3,NEFL,CNTNAP2,XK,KIT,PLXNA4,SYT17,AURKA,SLIT1,NTN1,CHRNA3,NGEF,GFRA3,MUSK,FSTL4,DCDC2,DSCAM,SEMA3E,TNN,OTX2,GBX2,NR2E1,CSF1R,PRKG1,CNTN5,ROBO4,CUX2,EPHA8,BAIAP2,BARHL2,POU4F1,SKOR2,SLIT3,NRXN3,RELN,NLGN1,NTRK1,FN1,TNIK,MFSD2A,AMIGO1,KIAA03…												GO:BP	regulation of biological quality	GO:0065008	4.8392437893561416e-11	10.315222498638395	2918
GO:BP	neuron projection development	GO:0031175	2.2913659940849026e-11	10.639905536512686	1014	1868	161	21031	FOLR1,CAMK2A,SPAG6,EMB,SYT17,DCC,KHDC3L,NR2E1,IL1RAPL1,PCDH15,TUNAR,NRN1,TNIK,DPYSL5,NTRK3,MINAR1,CPNE9,NTN1,CNTN5,CNTNAP2,CHRNA3,ITGA4,KIAA0319,GRM7,EMX1,SLC39A12,CD38,RAB17,NDRG4,MYO16,OTX2,DSCAM,BMP7,PREX1,PLXNA4,CNTN6,BRSK2,RIT2,GFRA3,POU4F1,IGF2BP1,LTK,NEUROG1,GPR37,AURKA,UCHL1,FSTL4,EPB41L3,ADAMTSL1,GFI1,KLHL1,POTEE,PTK2B,ZNF296,ISL1,CTHRC1,SPOCK1,SEMA3E,SLITRK6,DCDC2,GRID2,CSMD3,SLIT3,GPM6…		GO:BP	transmembrane receptor protein serine/threonine kinase signaling pathway	GO:0007178	0.03618965245441988	1.4414155875978634	374	159	10	21031	GPR155,FKBP8,SOX11,PMEPA1,TGFB1I1,FMOD,HTRA3,USP9Y,FERMT1,FGF10			GO:BP	signaling	GO:0023052	1.8373620317822583e-9	8.73580526235819	6447	1333	520	21031	OR2T27,OR2T11,PLPPR1,CDA,OR2T2,UCMA,TLE7,TFAP2B,PRLHR,OR2T10,ARHGAP15,TFAP2C,TACR3,AMBP,ZIC3,PECAM1,COLEC10,TUNAR,GML,CD36,PRL,CTNND2,OLFM4,SCEL,GNA14,GATA3,IL1RAPL1,TAFA4,ERFE,SOX30,DLX5,RNF125,BMP7,VAV3,HHLA2,DCC,OR52M1,CD38,BCL2L10,SECTM1,LYPD1,RXFP1,TH,GFRA1,ASGR2,STK32B,MAEL,GRM5,INA,RAMP1,GPR158,CDH13,ITGA4,PSTPIP1,OR2T29,OR2T3,RSPO2,CFTR,NTRK3,HTR3C,ITGBL1,DYSF,CNTNAP4,ASB2,OR8G1,TSPAN15,O…												GO:BP	regulation of nuclear division	GO:0051783	6.57044942711655e-11	10.182404923128017	145
GO:BP	cytoskeleton organization	GO:0007010	2.6681577055042987e-11	10.573788504363389	1512	1868	218	21031	SPAG6,TUBB8B,KRT36,ALOX15,TUBB8,OOEP,ASB2,NLRP5,TUBA4B,KHDC3L,ACTL7B,CCDC63,PCDH15,TMOD1,TNIK,BCL2L10,PARVG,DAW1,PADI6,MYO18B,NEK6,TLE6,FRMD3,DOCK2,SLC39A12,ACTL8,DAAM2,KRT7,PLEK2,INA,MYO3B,CFAP58,PREX1,MYBL2,LMOD3,BRSK2,FTCD,DES,DLGAP5,BAIAP2L1,MOS,AUNIP,RGCC,TOGARAM2,TTK,AURKA,PSTPIP1,EPB41L3,CCDC187,DNAJB13,TMEFF2,TUBA3D,NEFM,RAC2,XIRP2,PHACTR3,KLHL1,MAP7D2,POTEE,PTK2B,FGD5,CCDC88C,ADD2,KRT31,…		GO:BP	tissue migration	GO:0090130	0.03893431780037656	1.409667430525497	313	159	9	21031	SRPX2,APOA1,DCN,TNFSF12,FERMT1,FGF10,SEMA4A,RHOJ,FLT4			GO:BP	cell morphogenesis	GO:0000902	1.8489466208950698e-9	8.73307562674529	986	1333	118	21031	LHX2,EMX1,NRN1,ARHGAP15,TUNAR,CTNND2,SPAG6,GATA3,IL1RAPL1,DLX5,BMP7,DCC,MAEL,CDH13,ITGA4,FEZF2,ADAMTSL1,ISL1,LPAR3,GAS7,CPNE9,UCHL1,EMB,IGF2BP1,SLC39A12,POU3F2,DPYSL5,FGFR2,EPB41L3,PTK2B,GRHL2,NEFL,NODAL,CDH12,CNTNAP2,XK,KIT,CDH17,PLXNA4,SYT17,AURKA,SLIT1,NTN1,ST14,CHRNA3,PALM3,NGEF,GFRA3,MUSK,HOXA13,FSTL4,DCDC2,DSCAM,SEMA3E,TNN,OTX2,GBX2,ATP10A,NR2E1,FGD3,RAB25,CCDC88C,CSF1R,PRKG1,CNTN5,ROBO4,CU…												GO:BP	regulation of cell communication	GO:0010646	8.057577724539628e-11	10.093795496529141	3405
GO:BP	meiotic chromosome segregation	GO:0045132	3.29133891735379e-11	10.482627395020105	93	1868	34	21031	TUBB8,MAEL,M1AP,STAG3,TEX15,SYCE1,MOS,TTK,AURKA,TERB1,SYCP2,MEIOB,NCAPH,KNL1,MEIOC,C1ORF146,C14ORF39,FMN2,MEIKIN,RNF212,CCNB2,SGO1,PTTG1,MEI4,NUF2,NDC80,MND1,ESPL1,PLK1,DCAF13,BRIP1,FANCD2,TRIP13,SMC4		GO:BP	ERK1 and ERK2 cascade	GO:0070371	0.03893431780037656	1.409667430525497	315	159	9	21031	BTN2A2,NDRG2,ROS1,AGER,CHRNA10,FGF10,CD4,HAND2,FLT4			GO:BP	cellular anatomical entity morphogenesis	GO:0032989	2.1147706101073566e-9	8.67473673380546	785	1333	100	21031	LHX2,EMX1,NRN1,TUNAR,CTNND2,SPAG6,GATA3,IL1RAPL1,SOX30,DLX5,BMP7,SPINK2,DCC,ITGA4,FEZF2,MYH7,ADAMTSL1,ISL1,LPAR3,GAS7,NRAP,CPNE9,TMOD1,UCHL1,EMB,IGF2BP1,SLC39A12,POU3F2,LMOD3,DPYSL5,FGFR2,EPB41L3,ACTL8,NEFL,CNTNAP2,XK,KIT,PLXNA4,SYT17,AURKA,SLIT1,NTN1,CHRNA3,NGEF,GFRA3,MUSK,FSTL4,DCDC2,DSCAM,SEMA3E,TNN,OTX2,GBX2,NR2E1,CSF1R,PRKG1,CNTN5,ROBO4,CUX2,EPHA8,BAIAP2,BARHL2,POU4F1,SKOR2,SLIT3,NRXN3,RELN,…												GO:BP	organelle organization	GO:0006996	8.81040891786936e-11	10.05500393419262	3562
GO:BP	cell division	GO:0051301	5.7031347983968004e-11	10.243886363377538	656	1868	116	21031	TGFA,OOEP,STOX1,NLRP5,CCNO,CCNB3,PADI6,TP63,SOX17,TOPAZ1,NEK6,TLE6,STAG3,BRSK2,SYCE1,TDRD12,SYCP3,AURKA,SYCP2,BUB1B,TACC3,CDCA2,RGS14,TRIM36,CDCA8,PPP1R1C,NCAPH,KNL1,PRDM15,E2F8,NEK2,RACGAP1,POU3F2,SKA3,LEF1,PRC1,FGF1,LBH,KIF2C,SPC25,CEP55,AURKC,FMN2,HAUS8,UBE2C,KIF23,CCNB2,CDK7,CIT,FSD1,TUBA1C,SPAG5,KIF4A,FGFR2,SGO1,ECT2,PTTG1,DCT,BIRC5,CDCA5,TEX14,CENPW,CDC25A,CCNB1,KIF14,SEPTIN3,CENPE,CENPS,MA…		GO:BP	response to chemical	GO:0042221	0.03893431780037656	1.409667430525497	3957	159	47	21031	IGFBP7,CES2,CARD16,LPL,GPR155,RAPGEF3,TNFRSF14,SULT1C4,APOA1,GSTO1,CPNE8,AR,TRADD,IFITM1,PF4,TBC1D24,RTP4,CHP2,AGER,GPR173,NOL3,PMEPA1,NT5E,THBD,RAB7B,RAB31,SLC13A5,FMO4,IL15,CYBRD1,FGF10,REG3G,SEMA4A,HPX,CTSS,ABCC3,CD4,CXCL14,CXCL12,HAND2,MMP2,OR1I1,2,OR2A7,MAPK11,FABP1,TNFSF10			GO:BP	cell projection morphogenesis	GO:0048858	2.122210435767517e-9	8.673211554194639	676	1333	90	21031	LHX2,EMX1,NRN1,TUNAR,CTNND2,SPAG6,GATA3,IL1RAPL1,DLX5,BMP7,DCC,ITGA4,FEZF2,ADAMTSL1,ISL1,LPAR3,GAS7,CPNE9,UCHL1,EMB,IGF2BP1,SLC39A12,POU3F2,DPYSL5,FGFR2,EPB41L3,NEFL,CNTNAP2,XK,KIT,PLXNA4,SYT17,AURKA,SLIT1,NTN1,CHRNA3,NGEF,GFRA3,MUSK,FSTL4,DCDC2,DSCAM,SEMA3E,TNN,OTX2,GBX2,NR2E1,CSF1R,PRKG1,CNTN5,ROBO4,CUX2,EPHA8,BAIAP2,BARHL2,POU4F1,SKOR2,SLIT3,NRXN3,RELN,NLGN1,NTRK1,FN1,TNIK,MFSD2A,AMIGO1,KIAA03…												GO:BP	piRNA processing	GO:0034587	8.964609018771335e-11	10.04746864694875	20
GO:BP	mitotic cell cycle process	GO:1903047	1.382577262882985e-10	9.859310589566741	745	1868	126	21031	CAMK2A,TGFA,STOX1,GML,CCNO,CCNB3,KCNH5,ORC1,NEK6,TRIM71,MYO16,BMP7,MYBL2,BRSK2,DLGAP5,HOXA13,NEUROG1,RGCC,TICRR,TTK,AURKA,CCNI2,BUB1B,TACC3,CDCA2,PKHD1,EGF,TRIM36,PRAP1,CCNP,CDCA8,NCAPH,KNL1,NEK2,RACGAP1,SKA3,PRC1,KIF2C,SPC25,CEP55,AURKC,RRM2,UBE2C,SASS6,KIF23,CCNB2,CDK7,CIT,UBE2E2,FSD1,CLSPN,SPAG5,KIF4A,WDR62,GTSE1,PLCB1,ECT2,DTL,AVEN,BIRC5,GPNMB,CDCA5,TEX14,CDC25A,CCNB1,CDC45,KIF18A,KIF14,EML1,…		GO:BP	negative regulation of response to stimulus	GO:0048585	0.03893431780037656	1.409667430525497	1648	159	25	21031	PARP3,CARD16,GPR155,TNFRSF14,APOA1,AR,PF4,BTN2A2,TBC1D24,DCN,NDRG2,KNG1,NOL3,PMEPA1,NT5E,CHRNA10,HTRA3,THBD,RAB7B,FERMT1,FGF10,SEMA4A,IGFBP6,CXCL12,2			GO:BP	cytoskeleton organization	GO:0007010	3.681882918323702e-9	8.433930025917395	1512	1333	161	21031	KRT36,OOEP,CCDC63,TUBB8,KHDC3L,SPAG6,TUBB8B,NLRP5,TMEFF2,MYO18B,ACTL7B,BCL2L10,INA,PSTPIP1,TUBA4B,MYH7,PADI6,ASB2,TRIM36,KLHL1,GAS7,MYO3B,NRAP,CFAP58,CFAP65,FTCD,TMOD1,NEFM,ADD2,DLGAP5,DAW1,TLE6,SLC39A12,KIF25,INSC,BAIAP2L1,GRHL3,FSD1,LMOD3,XIRP2,EPB41L3,PTK2B,ALOX15,ACTL8,DES,CCDC187,NEFL,FRMPD4,KIT,TUBA4A,AURKA,AUNIP,KASH5,KLHL17,FRMD3,FMN2,PDLIM1,TIMD4,TTK,PLEK2,FGD3,HRG,CCDC88C,CSF1R,TOGARAM2…												GO:BP	regulation of cell population proliferation	GO:0042127	9.525343268197059e-11	10.021119364544989	2184
GO:BP	positive regulation of cellular process	GO:0048522	1.6143912798584417e-10	9.791991196944373	5717	1868	640	21031	TCL1A,HPSE2,BRDT,CAMK2A,TGFA,ADAM19,PNLDC1,EGFL6,BMP6,SYT17,HOXA7,ZIC3,VAV3,ALOX15,SPDYC,BNC1,KPNA7,OOEP,EYA1,GRM5,STOX1,NKD2,PRL,SCEL,NLRP2,RAMP1,CDX2,EDAR,P2RX5,KHDC3L,IGFBP1,SLC22A2,NR2E1,IL1RAPL1,HDAC9,DOCK11,COLEC10,TACR3,GDF9,STPG4,CCL20,TUNAR,DLX6,NLRP9,PTF1A,ACTG2,TNIK,TNFAIP8,NLRP12,RAX2,EBF2,RBM46,HOXA4,LRRC38,CDH17,IRGM,NECAB2,NTRK3,ASTL,FOXA1,RLN2,CPNE9,TBX5,SMILR,ZIC2,NTN1,TFAP2C,BLK…		GO:BP	regulation of cellular process	GO:0050794	0.03893431780037656	1.409667430525497	11738	159	109	21031	CARMN,CST3,PARP3,IGFBP7,SRPX2,RHPN1,CCDC40,CARD16,POGLUT1,LPL,FXYD5,GPR155,RAPGEF3,NLGN2,ZNF441,TNFRSF14,RNASEL,APOA1,MIEF2,EFS,SLC4A8,GSTO1,PIR,AR,TRADD,IFITM1,PF4,BTN2A2,FKBP8,S100A6,TBC1D24,DCN,SLC16A2,CDKL1,NDRG2,CELF5,ROS1,CDC42EP1,CHP2,CCDC80,TCF23,MAGEL2,KNG1,HOXD3,AGER,GPR173,FAM83H,VANGL2,NOL3,NEURL2,SOX11,PMEPA1,LMOD1,TGFB1I1,TNFSF12,OLFML3,FMOD,MLLT11,EFNA2,CHRNA10,TELO2,CNN2,ERMAP,LRF…			GO:BP	cell junction organization	GO:0034330	7.780739509269912e-9	8.108979124150101	759	1333	96	21031	PECAM1,CLDN10,CTNND2,IL1RAPL1,GRM5,INA,GPR158,CDH13,SIX1,CLDN18,ADD2,TBX5,SVEP1,CBLN4,XIRP2,EPB41L3,PTK2B,GRHL2,SHISA7,NEFL,FRMPD4,GJB1,CDH12,CNTNAP2,CDH17,GABRA2,GRIN2B,IL1RAPL2,PLXNA4,SLIT1,COL17A1,NTN1,BMP6,NGEF,MUSK,MPP2,DSCAM,SEMA3E,HRG,CSF1R,UNC13C,NRG3,CNTN5,CUX2,SLC7A11,GABRG2,BAIAP2,PPFIBP2,POU4F1,GJC1,NRXN3,GRID2,CDH15,CNKSR2,MICALL2,CRB3,AMOT,GRHL1,RELN,NLGN1,ELFN1,C5AR1,TEK,PKHD1,ERBB…												GO:BP	embryo development	GO:0009790	1.0598418509165298e-10	9.974758935111133	1120
GO:BP	male gamete generation	GO:0048232	3.4534766887814034e-10	9.461743471167251	650	1868	113	21031	BRDT,SPAG6,PNLDC1,ADAD1,DMRTC2,TAF7L,BNC1,RNF17,FKBP6,ADAM28,MAEL,CCDC63,SOHLH1,SPINK2,NLRP14,TDRD5,REC114,BCL2L10,RBM46,CABYR,DDX4,TDRD1,GTSF1,SLC25A31,TP63,ASZ1,SOX17,H2BC1,TOPAZ1,HOXA9,SOHLH2,SOX30,CFAP58,M1AP,FAM9C,PRSS21,TEX15,CATSPERD,FAM209B,TDRD12,DAZL,ROPN1L,SYCP3,CFTR,SPATA16,SYCP2,JAG2,MEIOB,ZNF296,PIWIL3,PIWIL2,TDRD9,ADAD2,FAM9B,BOLL,TDRD6,APOB,KNL1,PIWIL1,RACGAP1,NR0B1,MEIOC,TDRKH,CF…		GO:BP	regulation of cellular response to growth factor stimulus	GO:0090287	0.040232616795284275	1.39542171928574	318	159	9	21031	GPR155,FKBP8,DCN,SOX11,PMEPA1,TGFB1I1,HTRA3,FERMT1,FGF10			GO:BP	cell-cell signaling	GO:0007267	8.510506957756903e-9	8.07004456889324	1704	1333	175	21031	TLE7,TFAP2B,TFAP2C,TUNAR,CTNND2,SCEL,GATA3,IL1RAPL1,SOX30,DLX5,DCC,CD38,LYPD1,TH,GRM5,INA,GPR158,RSPO2,CFTR,HTR3C,DYSF,CNTNAP4,NFATC1,HHEX,FGF14,RIT2,ISL1,NKD2,GPR156,LPAR3,TP63,DBH,MCTP1,SV2B,CCL20,HTR2C,MYOF,TLE6,GABBR2,TBX5,HTR5A,GABRR3,GRHL3,SORCS3,WNT5B,DLGAP1,FGFR2,FOLR1,PTK2B,TBX18,RIMBP2,CHRNA5,HTR7,SHISA7,NEFL,NODAL,GJB1,PLCB1,KIT,GABRA2,GDF9,AMER2,GRIN2B,SYN2,CHRNE,SLC6A3,KCNQ3,DOC2B,SY…												GO:BP	cell-cell signaling	GO:0007267	1.1249725126560853e-10	9.94885808888384	1703
GO:BP	tissue development	GO:0009888	8.296141876808877e-10	9.081123829450702	2010	1868	266	21031	FOLR1,BMP6,DMBT1,HOXA7,ZIC3,KRT36,ALOX15,BNC1,EYA1,STOX1,SCEL,CDX2,ASB2,EDAR,ALOXE3,CCNO,HDAC9,PCDH15,ESRP1,DLX6,GCNT3,TMOD1,PTF1A,ACTG2,EBF2,FA2H,FOXA1,TSPEAR,TBX5,NTN1,TP63,MIXL1,TBX18,BARX2,TFAP2B,HOXA3,SOX17,MYO18B,SGCZ,ITGA4,TRIM71,RSPO2,SIX1,EMX1,SLC39A12,ACTL8,STC1,KRT7,MYH15,SULT2B1,SVEP1,NDRG4,GCNT2,BMP7,JPH2,RHCG,PLXNA4,SLC7A11,LMOD3,BRSK2,ITGA8,DLL3,POU4F1,HOXA13,LIPM,UMODL1,TNNI1,PITX…		GO:BP	intracellular signal transduction	GO:0035556	0.040232616795284275	1.39542171928574	2668	159	35	21031	CARD16,GPR155,RAPGEF3,APOA1,EFS,GSTO1,AR,TRADD,BTN2A2,FKBP8,DCN,NDRG2,ROS1,CDC42EP1,CHP2,AGER,NOL3,NEURL2,SOX11,PMEPA1,MLLT11,CHRNA10,TELO2,ARHGEF6,RILPL1,FGF10,RHOJ,IGFBP6,CD4,CXCL12,HAND2,FLT4,MAPK11,TNFRSF10A,TNFSF10			GO:BP	response to stimulus	GO:0050896	9.600936590076656e-9	8.017686398620688	8976	1333	682	21031	OR2T27,OR2T11,PLPPR1,TCL1A,CDA,THRSP,F13A1,OR2T2,UCMA,TLE7,EMX1,TFAP2B,NLRP7,PRLHR,OR2T10,CLEC4C,ARHGAP15,TACR3,TRIM77,AMBP,ZIC3,OOEP,CCNO,PECAM1,HABP2,COLEC10,TUNAR,GML,CD36,PRL,CTNND2,KHDC3L,OLFM4,PLA2G4F,SCEL,GNA14,NLRP5,GATA3,IL1RAPL1,GKN2,NLRP4,TMEFF2,TAFA4,ERFE,SOX30,DLX5,RNF125,BMP7,VAV3,NEUROG1,HHLA2,OR52M1,CD38,BCL2L10,SECTM1,LYPD1,RXFP1,EOMES,TH,GFRA1,ASGR2,STK32B,SCARA5,MAEL,GRM5,INA,R…												GO:BP	cell division	GO:0051301	1.9523186478112405e-10	9.709449297482822	660
GO:BP	positive regulation of cell cycle process	GO:0090068	1.0642778261753251e-9	8.972944986115436	257	1868	59	21031	TGFA,OOEP,STOX1,TP63,PLCG2,DLGAP5,HOXA13,NEUROG1,DAZL,RGCC,AURKA,MSX2,PIWIL2,EGF,PRAP1,CDCA8,NCAPH,KNL1,E2F8,RACGAP1,LEF1,AURKC,RRM2,UBE2C,SASS6,KIF23,CIT,UBE2E2,SPAG5,PLCB1,ECT2,DTL,BIRC5,CDCA5,MSX1,CDC25A,CCNB1,KIF14,MAD2L1,MAD1L1,SMPD3,WNT5A,GPSM2,NPM2,NDC80,CDC6,ESPL1,CDC25C,DBF4,KIF20B,NCAPG,CPSF3,CENPJ,CDC20,KLHL18,PPP1R35,RAD51B,RAD51AP1,SMC4		GO:BP	regulation of cell differentiation	GO:0045595	0.04026068222253656	1.3951188702081008	1576	159	24	21031	LPL,AR,IFITM1,PF4,BTN2A2,TBC1D24,TCF23,HOXD3,AGER,SOX11,TGFB1I1,RAB7B,H4C6,IL15,FGF10,REG3G,SEMA4A,CD4,KLK6,CXCL14,CXCL12,HAND2,IL20,MAPK11			GO:BP	neuron projection development	GO:0031175	9.798450343340149e-9	8.008842603955726	1014	1333	118	21031	LHX2,EMX1,NRN1,TUNAR,CTNND2,KHDC3L,SPAG6,GATA3,IL1RAPL1,DLX5,BMP7,NEUROG1,DCC,CD38,GFRA1,ITGA4,FEZF2,NTRK3,ADAMTSL1,RIT2,ISL1,KLHL1,LPAR3,GAS7,CPNE9,LTK,UCHL1,NR2F1,EMB,IGF2BP1,SLC39A12,POU3F2,DPYSL5,FGFR2,EPB41L3,FOLR1,PTK2B,NEFL,CNTNAP2,XK,KIT,PLXNA4,SYT17,AURKA,SLIT1,NTN1,CHRNA3,NGEF,GFRA3,MUSK,FSTL4,DCDC2,DSCAM,SEMA3E,TNN,SCARF1,OTX2,GBX2,NR2E1,CSF1R,PRKG1,CNTN5,ROBO4,CUX2,EPHA8,BAIAP2,BARHL2…												GO:BP	male meiotic nuclear division	GO:0007140	1.9523186478112405e-10	9.709449297482822	53
GO:BP	cellular anatomical entity morphogenesis	GO:0032989	1.1227461560761423e-9	8.94971842314815	785	1868	128	21031	SPAG6,EMB,SYT17,DCC,NR2E1,IL1RAPL1,TUNAR,SPINK2,NRN1,TMOD1,TNIK,DPYSL5,CPNE9,NTN1,CNTN5,CNTNAP2,CHRNA3,ITGA4,KIAA0319,EMX1,SLC39A12,ACTL8,SOX30,MYO16,OTX2,DSCAM,BMP7,PLXNA4,CNTN6,LMOD3,BRSK2,GFRA3,POU4F1,IGF2BP1,AURKA,UCHL1,FSTL4,EPB41L3,ADAMTSL1,POTEE,ISL1,SEMA3E,SLITRK6,DCDC2,SLIT3,NCMAP,XK,BAIAP2,NEFL,DLX5,LHX2,CSF1R,KNL1,FEZF2,GAS7,SHOX2,POU3F2,KIT,PRKG1,GBX2,FOXG1,SKOR2,CUX2,RELN,NEB,SH3GL2,…		GO:BP	intracellular signaling cassette	GO:0141124	0.04026068222253656	1.3951188702081008	1861	159	27	21031	CARD16,RAPGEF3,APOA1,GSTO1,AR,TRADD,BTN2A2,DCN,NDRG2,ROS1,CDC42EP1,CHP2,AGER,NOL3,PMEPA1,CHRNA10,ARHGEF6,RILPL1,FGF10,RHOJ,IGFBP6,CD4,HAND2,FLT4,MAPK11,TNFRSF10A,TNFSF10			GO:BP	positive regulation of biological process	GO:0048518	1.006816880804198e-8	7.997049511460332	6250	1333	502	21031	DAZL,LHX2,TCL1A,TFAP2B,LRRC38,TFAP2C,TACR3,ZIC3,OOEP,UBL4B,PECAM1,COLEC10,TUNAR,CD36,PRL,DLX6,KHDC3L,OLFM4,SMILR,SCEL,PNLDC1,EBF2,NLRP5,GATA3,IL1RAPL1,KPNA7,FIGLA,ERFE,BRDT,SOX30,DLX5,RNF125,BMP7,VAV3,NEUROG1,HHLA2,CD38,BCL2L10,SECTM1,EOMES,GFRA1,GRM5,RAMP1,GPR158,CDH13,ITGA4,HOXB7,ACTG2,SPDYC,RSPO2,FEZF2,CFTR,NTRK3,STPG4,NLRP9,BNC1,LIN28B,NFATC1,HHEX,HDAC9,PITX2,PATL2,SIX1,EGFL6,INPP5D,CR2,CTCFL…												GO:BP	pattern specification process	GO:0007389	2.524657056335769e-10	9.597797607112154	471
GO:BP	microtubule-based process	GO:0007017	1.1227461560761423e-9	8.94971842314815	953	1868	148	21031	SPAG6,LDHC,TUBB8B,TUBB8,OOEP,DNAH12,NLRP5,TUBA4B,CCDC63,TACR3,DNAH3,BCL2L10,CABYR,DAW1,DDX4,NEK6,TLE6,SLC39A12,TTC29,CFAP58,MYBL2,BRSK2,DLGAP5,CATSPERD,MOS,AUNIP,ROPN1L,TOGARAM2,TTK,AURKA,UCHL1,CCDC187,DNAJB13,TUBA3D,MAP7D2,DNAH11,CCDC88C,TACC3,DNAH17,PKHD1,RGS14,TRIM36,TUBA4A,MAP7,NEFL,IQUB,CDCA8,APOB,DNAH7,NEK2,KIF19,RACGAP1,SKA3,RAB27B,DNAH9,TTLL11,PRC1,CFAP47,KIF2C,SPC25,AQP4,EFNA5,AURKC,FMN2…		GO:BP	regulation of signal transduction	GO:0009966	0.04026068222253656	1.3951188702081008	3010	159	38	21031	IGFBP7,CARD16,POGLUT1,GPR155,RAPGEF3,NLGN2,APOA1,AR,TRADD,PF4,BTN2A2,FKBP8,TBC1D24,DCN,NDRG2,ROS1,CHP2,AGER,NOL3,SOX11,PMEPA1,TGFB1I1,TNFSF12,CHRNA10,TELO2,HTRA3,RAB7B,FERMT1,FGF10,HPX,CTSS,IGFBP6,CD4,KLK6,CXCL12,HAND2,FLT4,TNFSF10			GO:BP	regulation of biological quality	GO:0065008	1.0340496520746151e-8	7.985458607176022	2846	1333	262	21031	DAZL,TCL1A,F13A1,TFAP2B,PRLHR,ARHGAP15,TACR3,SLCO4A1,HABP2,TUNAR,CD36,PRL,PNLDC1,GNA14,GATA3,IL1RAPL1,TAFA4,VAV3,NEUROG1,DCC,CD38,ASGR2,GRM5,GPR158,ITGA4,CFTR,HTR3C,MYH7,TPO,LIN28B,PATL2,SIX1,ISL1,LPAR3,MYO3B,DBH,MCTP1,SAXO1,TMOD1,CYP2C18,ADD2,HTR2C,SLC22A2,RNF128,IGF2BP1,TBX5,SLC24A4,RBM46,KCNK9,INSC,CDHR2,BAIAP2L1,SVEP1,DGAT2,SORCS3,PRR16,LMOD3,IGF2BP3,KCNH7,EPB41L3,PTK2B,TBX18,ATP10B,ALOX15,SL…												GO:BP	neuron development	GO:0048666	3.219108369182534e-10	9.492264402827967	1142
GO:BP	male meiotic nuclear division	GO:0007140	1.1410131549176739e-9	8.942709348504465	55	1868	24	21031	BRDT,DMRTC2,MAEL,RBM46,DDX4,SLC25A31,ASZ1,M1AP,TEX15,TDRD12,SYCP3,SYCP2,MEIOB,TDRD9,MEIOC,TDRKH,MEIKIN,TEX14,HSF2BP,KIF18A,BRCA2,TESMIN,FANCA,TRIP13		GO:BP	response to endogenous stimulus	GO:0009719	0.04026068222253656	1.3951188702081008	1678	159	25	21031	IGFBP7,LPL,GPR155,RAPGEF3,AR,FKBP8,DCN,AGER,GPR173,SOX11,PMEPA1,TGFB1I1,FMOD,HTRA3,USP9Y,RAB31,FERMT1,FGF10,REG3G,CTSS,CXCL12,MMP2,2,FLT4,TNFSF10			GO:BP	system process	GO:0003008	1.471606173576171e-8	7.832208398916175	2258	1333	217	21031	OR2T27,OR2T11,OR2T2,OR2T10,TACR3,CD36,SGCZ,DMRT3,GATA3,TAFA4,NEUROG1,OR52M1,CD38,TH,GRM5,GPR158,ITGA4,OR2T29,OR2T3,HTR3C,MYH7,ASB2,OR8G1,OR3A1,NFATC1,OR1N1,SIX1,GCNT3,OR2G6,ISL1,MYH13,RTP1,ALOXE3,MYO3B,CSMD1,DBH,OR2T4,LRRN4,TMOD1,HTR2C,UCHL1,MYOF,SLC22A2,DAW1,OR52E6,TBX5,SLC24A4,EYA1,OR9I1,SVEP1,SORCS3,OR7E24,LHX8,LMOD3,LOXHD1,SLC6A17,OR52I2,NR2E3,PTK2B,TBX18,OR8G5,CHRNA5,HTR7,PROK2,SHISA7,DES,NE…												GO:BP	regulation of signaling	GO:0023051	3.4578039654335237e-10	9.461199631982797	3396
GO:BP	positive regulation of cell cycle	GO:0045787	1.2274730259198768e-9	8.910988042848878	349	1868	72	21031	TGFA,SPDYC,OOEP,STOX1,NR2E1,RBM46,FOXA1,TP63,PLCG2,DLGAP5,HOXA13,NEUROG1,DAZL,RGCC,AURKA,MSX2,USP2,PIWIL2,EGF,PRAP1,CDCA8,NCAPH,KNL1,E2F8,RACGAP1,MEIOC,LEF1,FOXG1,LFNG,AURKC,RRM2,UBE2C,SASS6,KIF23,CIT,UBE2E2,SPAG5,FGFR2,PLCB1,ECT2,DTL,BIRC5,CDCA5,MSX1,CDC25A,CCNB1,KIF14,SHB,MAD2L1,MAD1L1,SMPD3,CHEK1,WNT5A,GPSM2,BRCA2,NPM2,NDC80,CDC6,ESPL1,CDC25C,DBF4,KIF20B,NCAPG,CPSF3,CENPJ,TBX3,CDC20,KLHL18,PPP…		GO:BP	external encapsulating structure organization	GO:0045229	0.04026068222253656	1.3951188702081008	326	159	9	21031	CST3,ADAMTS5,CCDC80,FMOD,FERMT1,CTSS,COL4A5,MMP2,COL5A3			GO:BP	cellular response to stimulus	GO:0051716	1.6893740762493675e-8	7.772274174429585	7394	1333	577	21031	OR2T27,OR2T11,PLPPR1,TCL1A,CDA,OR2T2,UCMA,TLE7,TFAP2B,NLRP7,PRLHR,OR2T10,ARHGAP15,TACR3,AMBP,ZIC3,OOEP,PECAM1,COLEC10,TUNAR,GML,CD36,PRL,CTNND2,KHDC3L,OLFM4,PLA2G4F,SCEL,GNA14,GATA3,IL1RAPL1,TAFA4,ERFE,SOX30,DLX5,RNF125,BMP7,VAV3,HHLA2,OR52M1,CD38,BCL2L10,SECTM1,LYPD1,RXFP1,TH,GFRA1,ASGR2,STK32B,SCARA5,MAEL,GRM5,INA,RAMP1,GPR158,CDH13,ITGA4,PSTPIP1,OR2T29,OR2T3,RSPO2,CFTR,NTRK3,HTR3C,ITGBL1,TPO,A…												GO:BP	meiotic chromosome segregation	GO:0045132	3.580581105098618e-10	9.446046484457366	88
GO:BP	signal transduction	GO:0007165	1.2537439436017924e-9	8.901791151891107	5959	1868	657	21031	OR2T10,FOLR1,OR2T2,OR2T11,CAMK2A,IL1RAPL2,TGFA,PTH2R,BMP6,OR8G5,IGHE,OR2T27,OR52M1,ZIC3,VAV3,OR8G3P,ALOX15,OR2T3,TRIM60,EYA1,FGF14,GRM5,OR7E24,STOX1,CHRNE,TLE7,NKD2,PRL,GPHA2,PLPP4,OR2T35,GNA14,SCEL,NLRP2,RAMP1,ASB2,OR8G1,EDAR,TRPM5,P2RX5,GML,ALOXE3,IGFBP1,NR2E1,MAEL,IL1RAPL1,GABBR2,DOCK11,COLEC10,TACR3,GDF9,OR52K2,CCL20,PLPPR1,OR52K1,GRPR,PTF1A,DBH,TNIK,BCL2L10,NLRP12,DPYSL5,CDH17,IRGM,NECAB2,NT…		GO:BP	regulation of cytokine production	GO:0001817	0.04026068222253656	1.3951188702081008	773	159	15	21031	CARD16,LPL,TNFRSF14,APOA1,PF4,BTN2A2,NDRG2,AGER,ERMAP,RAB7B,IL15,FERMT1,CD4,FLT4,MAPK11			GO:BP	organelle organization	GO:0006996	2.585370877540343e-8	7.587477147534936	3613	1333	316	21031	DAZL,KRT36,OOEP,CCNO,TDRD9,CCDC63,TUBB8,DDX4,KHDC3L,SPAG6,TUBB8B,NLRP5,TMEFF2,BRDT,SOX30,BMP7,TDRD1,VAV3,SPINK2,NEUROG1,MYO18B,ACTL7B,BCL2L10,MAEL,INA,PSTPIP1,TUBA4B,H1-8,MYH7,PADI6,PIWIL1,ASB2,TTC29,HHEX,TERB1,TRIM36,PATL2,NKD2,KLHL1,GAS7,MYO3B,NRAP,CFAP58,CFAP65,FTCD,STAG3,SAXO1,TMOD1,NEFM,TDRD5,ADD2,DLGAP5,DAW1,TLE6,SLC39A12,TEKT5,SYCP2,KIF25,RBM46,INSC,IRAG2,BAIAP2L1,BIK,GRHL3,ASZ1,FSD1,CLCN4…												GO:BP	female gamete generation	GO:0007292	5.585308589984688e-10	9.252952826984332	159
GO:BP	embryo development	GO:0009790	1.262069974671512e-9	8.898916565241466	1128	1868	168	21031	FOLR1,PNLDC1,HOXA7,EXOC3L2,ZIC3,TPO,KPNA7,OOEP,EYA1,STOX1,PLPP4,SCEL,CDX2,ASB2,NLRP5,KHDC3L,PCDH15,DLX6,TDRD5,RBM46,HOXA4,TH,FOXA1,PADI6,TBX5,NTN1,TDRD1,TP63,MIXL1,ZP3,TBX18,HOXA3,SOX17,MYO18B,TLE6,ITGA4,HOXA9,TRIM71,RSPO2,SIX1,EMX1,SLC39A12,PTPRR,MYO3B,NDRG4,OTX2,BMP7,PLXNA4,ITGA8,DLL3,HOXA13,UPB1,PITX1,UCMA,NEUROG1,GRHL2,JAG2,EYA2,IRX2,CDX1,TENT5C,ANGPT1,ISL1,CTHRC1,GSC,MSX2,SLITRK6,RBPMS2,ADA,…		GO:BP	anatomical structure morphogenesis	GO:0009653	0.04026068222253656	1.3951188702081008	2684	159	35	21031	CST3,SRPX2,TNFAIP2,CCDC40,ADAMTS5,POGLUT1,RAPGEF3,APOA1,MIEF2,AR,PF4,S100A6,TBC1D24,DCN,CDC42EP1,HOXD3,VANGL2,SOX11,LMOD1,TGFB1I1,TNFSF12,EFNA2,CHRNA10,RILPL1,KIF5A,FERMT1,FGF10,SEMA4A,RHOJ,CCDC154,EMCN,CXCL12,HAND2,MMP2,FLT4			GO:BP	oocyte development	GO:0048599	7.675256463500907e-8	7.114907103952095	62	1333	20	21031	DAZL,TUBB8,OOSP2,FIGLA,TDRD1,BNC1,ZAR1L,TDRD5,PTK2B,SHB,GDF9,AURKA,ZP3,WEE2,TDRKH,TDRD6,MEIOC,YBX2,PDE3A,PLD6												GO:BP	spermatogenesis	GO:0007283	6.016717750618726e-10	9.220640361156493	615
GO:BP	neuron projection morphogenesis	GO:0048812	2.4340642342134316e-9	8.613667965055688	655	1868	111	21031	SPAG6,EMB,SYT17,DCC,NR2E1,IL1RAPL1,TUNAR,NRN1,TNIK,DPYSL5,CPNE9,NTN1,CNTN5,CNTNAP2,CHRNA3,ITGA4,KIAA0319,EMX1,SLC39A12,MYO16,OTX2,DSCAM,BMP7,PLXNA4,CNTN6,BRSK2,GFRA3,POU4F1,IGF2BP1,AURKA,UCHL1,FSTL4,EPB41L3,ADAMTSL1,POTEE,ISL1,SEMA3E,SLITRK6,DCDC2,SLIT3,XK,BAIAP2,NEFL,DLX5,LHX2,CSF1R,FEZF2,GAS7,SHOX2,POU3F2,KIT,PRKG1,GBX2,FOXG1,SKOR2,CUX2,RELN,SH3GL2,GATA3,EFNA3,ISL2,EFNA5,EPHB1,KALRN,NRXN1,BARHL…		GO:BP	cytokine production	GO:0001816	0.04026068222253656	1.3951188702081008	779	159	15	21031	CARD16,LPL,TNFRSF14,APOA1,PF4,BTN2A2,NDRG2,AGER,ERMAP,RAB7B,IL15,FERMT1,CD4,FLT4,MAPK11			GO:BP	chromosome segregation	GO:0007059	7.675256463500907e-8	7.114907103952095	425	1333	62	21031	TUBB8,MAEL,TERB1,STAG3,DLGAP5,SYCP2,KIF25,SPO11,AURKA,KASH5,FMN2,TTK,CENPP,TEX15,M1AP,ESCO2,MEIOC,CCNB2,AURKC,C1ORF146,HJURP,MEI4,RGS14,KIF2C,PTTG1,RNF212,NEK6,TACC3,CDCA8,NEK2,NCAPH,BUB1B,CCNB1,CENPS,KIF4A,OIP5,SASS6,HAUS8,C14ORF39,SGO1,CDCA2,NUF2,MEIOB,CENPE,MYBL2,PINX1,SPC25,KNL1,UBE2C,SGO2,SPAG5,KIF18A,NCAPG,KIF23,SKA1,RACGAP1,GPSM2,LCMT1,CENPW,TEX14,BOD1,SKA3												GO:BP	plasma membrane bounded cell projection organization	GO:0120036	6.682949017540148e-10	9.175031851982014	1541
GO:BP	oocyte differentiation	GO:0009994	2.4361914474701654e-9	8.613288585779378	66	1868	26	21031	BNC1,TUBB8,OOSP2,GDF9,SOHLH1,TDRD5,TDRD1,WEE2,ZP3,SOHLH2,FIGLA,DAZL,AURKA,PTK2B,ZAR1L,TDRD6,MEIOC,TDRKH,SHB,YBX2,BRCA2,NPM2,PDE3A,DCAF13,PLD6,TRIP13		GO:BP	extracellular structure organization	GO:0043062	0.04026068222253656	1.3951188702081008	325	159	9	21031	CST3,ADAMTS5,CCDC80,FMOD,FERMT1,CTSS,COL4A5,MMP2,COL5A3			GO:BP	siRNA-mediated retrotransposon silencing by heterochromatin formation	GO:0141007	8.840696533354774e-8	7.05351351681096	11	1333	9	21031	TDRD9,DDX4,TDRD1,MAEL,TDRD5,FKBP6,TDRD12,MOV10L1,PIWIL2												GO:BP	cell projection organization	GO:0030030	6.756341091235293e-10	9.17028843336065	1581
GO:BP	regulation of cell cycle process	GO:0010564	3.34609787727766e-9	8.475461359566127	724	1868	119	21031	TGFA,OOEP,STOX1,GML,KCNH5,WEE2,TP63,ORC1,NEK6,MYO16,BMP7,PLCG2,DLGAP5,HOXA13,MOS,NEUROG1,DAZL,RGCC,TICRR,TTK,AURKA,BUB1B,TACC3,MSX2,CDCA2,PKHD1,PIWIL2,EGF,INSM1,PRAP1,CDCA8,NCAPH,KNL1,E2F8,NEK2,RACGAP1,MN1,LEF1,PRC1,KIF2C,SPC25,AURKC,RRM2,UBE2C,SASS6,KIF23,CDK7,CIT,UBE2E2,FSD1,CLSPN,SPAG5,WDR62,GTSE1,C10ORF90,PLCB1,ECT2,DTL,AVEN,WDR76,BIRC5,GPNMB,CDCA5,TEX14,MSX1,CDC25A,CCNB1,CDC45,KIF14,CENPE,MA…		GO:BP	regulation of blood vessel remodeling	GO:0060312	0.04026068222253656	1.3951188702081008	6	159	2	21031	CST3,FLT4			GO:BP	positive regulation of cellular process	GO:0048522	1.2153562331533413e-7	6.91529640731916	5717	1333	459	21031	DAZL,LHX2,TCL1A,TFAP2B,LRRC38,TFAP2C,TACR3,ZIC3,OOEP,UBL4B,PECAM1,COLEC10,TUNAR,CD36,PRL,DLX6,KHDC3L,OLFM4,SMILR,SCEL,PNLDC1,EBF2,GATA3,IL1RAPL1,KPNA7,FIGLA,ERFE,BRDT,SOX30,DLX5,BMP7,VAV3,NEUROG1,HHLA2,CD38,SECTM1,EOMES,GFRA1,GRM5,RAMP1,GPR158,CDH13,ITGA4,HOXB7,ACTG2,SPDYC,RSPO2,FEZF2,CFTR,NTRK3,STPG4,NLRP9,BNC1,LIN28B,NFATC1,HHEX,HDAC9,PITX2,PATL2,SIX1,EGFL6,INPP5D,CTCFL,RIT2,HOXA9,ISL1,NKD2,LPA…												GO:BP	epithelium development	GO:0060429	9.024103548936314e-10	9.044595929930587	1233
GO:BP	regulation of cell communication	GO:0010646	3.376078794203229e-9	8.471587425942017	3443	1868	410	21031	FOLR1,CAMK2A,TGFA,BMP6,VAV3,ALOX15,TRIM60,EYA1,GRM5,STOX1,TLE7,NKD2,PRL,DCC,SCEL,NLRP2,RAMP1,EDAR,P2RX5,IGFBP1,NR2E1,GDF9,CCL20,TUNAR,SHISA9,DBH,TNIK,NLRP12,IRGM,NECAB2,NTRK3,SKOR1,MINAR1,FOXA1,TSPEAR,TBX5,BLK,SLC25A31,TP63,TSPAN15,TBX18,TFAP2B,CHRNA3,SOX17,NEK6,TLE6,JPH3,KIAA0319,HIPK4,DOCK2,GRM7,FSTL5,KCNQ3,RSPO2,CD38,DAAM2,NPFFR2,ARHGAP15,PPP1R2B,PTPRR,INA,LINC02210-CRHR1,SOX30,NDRG4,OTX2,DYSF…		GO:BP	extracellular matrix organization	GO:0030198	0.04026068222253656	1.3951188702081008	324	159	9	21031	CST3,ADAMTS5,CCDC80,FMOD,FERMT1,CTSS,COL4A5,MMP2,COL5A3			GO:BP	establishment of localization	GO:0051234	1.5120554617576262e-7	6.820432278746491	4881	1333	401	21031	SLC14A2,TFAP2B,LRRC38,OOEP,UBL4B,SLCO4A1,PECAM1,CLDN10,COLEC10,TUNAR,CD36,PRL,KHDC3L,PLA2G4F,SPAG6,NLRP5,GATA3,SLC7A9,IL1RAPL1,KPNA7,TAFA4,ERFE,SOX30,TRPC7,VAV3,NEUROG1,GABRP,SLC15A1,CD38,TH,ASGR2,COX4I2,SCARA5,GRM5,RAMP1,GPR158,CDH13,ITGA4,PSTPIP1,CFTR,SLC35F4,HTR3C,DYSF,SLC27A2,HHEX,TERB1,GCNT3,AP1M2,CTCFL,RIT2,ISL1,NKD2,SYTL3,CLDN18,TMC5,RTP1,PLA2G12B,MCTP1,SH3GL3,SLC38A8,SV2B,HTR2C,UCHL1,MYOF…												GO:BP	animal organ morphogenesis	GO:0009887	1.684169075073323e-9	8.773614311479195	1050
GO:BP	microtubule cytoskeleton organization	GO:0000226	3.376078794203229e-9	8.471587425942017	659	1868	111	21031	SPAG6,TUBB8B,TUBB8,OOEP,NLRP5,TUBA4B,CCDC63,BCL2L10,DAW1,NEK6,TLE6,SLC39A12,CFAP58,MYBL2,BRSK2,DLGAP5,MOS,AUNIP,TOGARAM2,TTK,AURKA,CCDC187,DNAJB13,TUBA3D,MAP7D2,CCDC88C,TACC3,DNAH17,PKHD1,RGS14,TRIM36,TUBA4A,MAP7,NEFL,CDCA8,DNAH7,NEK2,KIF19,RACGAP1,SKA3,TTLL11,PRC1,CFAP47,KIF2C,SPC25,EFNA5,AURKC,FMN2,HAUS8,SASS6,KIF23,CCNB2,FSD1,TUBA1C,SPAG5,KIF4A,WDR62,C10ORF90,SGO1,DIAPH3,BIRC5,CCNB1,MNS1,KIF18…		GO:BP	positive regulation of cell differentiation	GO:0045597	0.04026068222253656	1.3951188702081008	864	159	16	21031	LPL,AR,IFITM1,PF4,BTN2A2,TBC1D24,HOXD3,AGER,SOX11,TGFB1I1,RAB7B,IL15,CD4,CXCL12,IL20,MAPK11			GO:BP	regulation of developmental process	GO:0050793	1.5680251840355988e-7	6.804646966396567	2455	1333	227	21031	LHX2,UCMA,TFAP2B,ARHGAP15,KRT36,TUNAR,CD36,PRL,KHDC3L,OPALIN,DMRT3,NLRP5,GATA3,IL1RAPL1,ERFE,BMP7,NEUROG1,DCC,ESRP1,MAEL,GRM5,HOXB7,RSPO2,FEZF2,CFTR,BNC1,NFATC1,HHEX,HDAC9,SIX1,INPP5D,HOXA9,ISL1,CLDN18,LPAR3,CPNE9,TP63,LTK,SH3GL3,RLN2,HTR2C,TLE6,SLC39A12,SYCP2,TBX5,CRTAM,EYA1,UMODL1,NMRK2,POU3F2,GRHL3,WNT5B,IL2RA,SOX1,LMOD3,INSM1,DPYSL5,FGFR2,EPB41L3,PTK2B,GRHL2,SHB,CMKLR1,JPH2,SPINT1,NEFL,CCR3,I…												GO:BP	neuron projection development	GO:0031175	1.7122065565209789e-9	8.766443844246446	990
GO:BP	mitotic nuclear division	GO:0140014	3.4785474391745423e-9	8.45860206951454	279	1868	61	21031	TGFA,BMP7,MYBL2,DLGAP5,HOXA13,NEUROG1,RGCC,TTK,AURKA,BUB1B,CDCA2,EGF,PRAP1,CDCA8,NCAPH,KNL1,NEK2,RACGAP1,SKA3,PRC1,KIF2C,SPC25,AURKC,UBE2C,KIF23,SPAG5,KIF4A,BIRC5,CDCA5,TEX14,CCNB1,KIF18A,KIF14,CENPE,MAD2L1,MAD1L1,SMPD3,CHEK1,TPX2,NPM2,NUF2,BORA,KIF11,NDE1,NDC80,KIFC1,PINX1,FBXO43,ESPL1,CDC25C,SKA1,KIF20B,SPDL1,PLK1,NCAPG,CDT1,TENT4A,CDC20,PHF13,TRIP13,SMC4		GO:BP	regulation of locomotion	GO:0040012	0.04027476439137478	1.3949669915375493	1038	159	18	21031	SRPX2,TNFRSF14,TRADD,IFITM1,TBC1D24,DCN,AGER,GPR173,FAM83H,CNN2,FERMT1,FGF10,SEMA4A,RHOJ,CXCL14,CXCL12,MMP2,FLT4			GO:BP	localization	GO:0051179	2.0936864741535665e-7	6.6790883526187725	5520	1333	444	21031	SLC14A2,TFAP2B,LRRC38,OOEP,UBL4B,SLCO4A1,PECAM1,CLDN10,COLEC10,TUNAR,CD36,PRL,KHDC3L,PLA2G4F,SPAG6,NLRP5,GATA3,SLC7A9,IL1RAPL1,KPNA7,TAFA4,ERFE,SOX30,TRPC7,VAV3,NEUROG1,GABRP,SLC15A1,CD38,LYPD1,TH,ASGR2,COX4I2,SCARA5,GRM5,RAMP1,GPR158,CDH13,ITGA4,PSTPIP1,CFTR,SLC35F4,HTR3C,DYSF,SLC27A2,PADI6,TSPAN15,HHEX,TERB1,SIX1,GCNT3,AP1M2,CTCFL,RIT2,ISL1,NKD2,SYTL3,CLDN18,TMC5,RTP1,TRIM29,CFAP58,PLA2G12B,MCT…												GO:BP	mitotic cell cycle process	GO:1903047	2.3296498533849265e-9	8.632709348574855	757
GO:BP	regulation of signaling	GO:0023051	3.84643623306927e-9	8.414941462980737	3437	1868	409	21031	FOLR1,CAMK2A,TGFA,BMP6,VAV3,ALOX15,TRIM60,EYA1,GRM5,STOX1,TLE7,NKD2,PRL,DCC,SCEL,NLRP2,RAMP1,EDAR,P2RX5,IGFBP1,NR2E1,GDF9,CCL20,TUNAR,SHISA9,DBH,TNIK,NLRP12,IRGM,NECAB2,NTRK3,SKOR1,MINAR1,FOXA1,TSPEAR,BLK,SLC25A31,TP63,TSPAN15,TBX18,TFAP2B,CHRNA3,SOX17,NEK6,TLE6,JPH3,KIAA0319,HIPK4,DOCK2,GRM7,FSTL5,KCNQ3,RSPO2,CD38,DAAM2,NPFFR2,ARHGAP15,PPP1R2B,PTPRR,INA,LINC02210-CRHR1,SOX30,NDRG4,OTX2,DYSF,GRIN…		GO:BP	regulation of transmembrane receptor protein serine/threonine kinase signaling pathway	GO:0090092	0.04038019303651009	1.3938316092534309	263	159	8	21031	GPR155,FKBP8,SOX11,PMEPA1,TGFB1I1,HTRA3,FERMT1,FGF10			GO:BP	meiotic chromosome segregation	GO:0045132	2.3394111183236554e-7	6.630893450388387	93	1333	24	21031	TUBB8,MAEL,TERB1,STAG3,SYCP2,SPO11,AURKA,KASH5,FMN2,TTK,TEX15,M1AP,MEIOC,CCNB2,C1ORF146,MEI4,PTTG1,RNF212,NCAPH,C14ORF39,SGO1,NUF2,MEIOB,KNL1												GO:BP	establishment of localization	GO:0051234	2.4791145309088344e-9	8.605703409096341	4905
GO:BP	regulation of cellular component organization	GO:0051128	6.155667925000026e-9	8.210724816753167	2425	1868	305	21031	TCL1A,IL1RAPL2,TGFA,BMP6,SYT17,CH25H,ALOX15,OOEP,STOX1,DCC,KHDC3L,IGFBP1,NR2E1,IL1RAPL1,DOCK11,COLEC10,GDF9,SLC17A7,TMOD1,TNIK,DPYSL5,CDH17,IRGM,NECAB2,NTRK3,MINAR1,CPNE9,TBX5,NTN1,SLC25A31,WEE2,CNTNAP2,CHRNA3,SOX17,CDA,NEK6,BIK,KIAA0319,DOCK2,SIX1,SLC39A12,CD38,DAAM2,PLEK2,RAB17,RERG,MYO3B,NDRG4,LINGO2,DYSF,GRIN2B,DSCAM,BMP7,PREX1,PLXNA4,SLC7A11,LMOD3,BRSK2,PLCG2,RIT2,DLGAP5,HOXA13,PRSS2,BAIAP2L…		GO:BP	regulation of mitochondrion organization	GO:0010821	0.04081280565085699	1.3892035488973344	148	159	6	21031	MIEF2,FKBP8,DCN,NOL3,MLLT11,TNFSF10			GO:BP	retrotransposon silencing by heterochromatin formation	GO:0141005	2.3394111183236554e-7	6.630893450388387	15	1333	10	21031	TDRD9,DDX4,TDRD1,MAEL,PIWIL1,TDRD5,FKBP6,TDRD12,MOV10L1,PIWIL2												GO:BP	monoatomic ion transport	GO:0006811	2.6139292367147072e-9	8.58270617364924	1287
GO:BP	animal organ morphogenesis	GO:0009887	9.337645942532544e-9	8.029762597327416	1035	1868	154	21031	FOLR1,TGFA,BMP6,HOXA7,ZIC3,EYA1,STOX1,CDX2,ASB2,EDAR,PCDH15,DLX6,GCNT3,PTF1A,ACTG2,LHX8,HOXA4,TH,CCM2L,FOXA1,TSPEAR,TBX5,NTN1,TNFRSF11B,TP63,TBX18,BARX2,TFAP2B,HOXA3,SOX17,HOXA9,RSPO2,SIX1,EMX1,STC1,MYO3B,NDRG4,DSCAM,BMP7,SOX1,ITGA8,POU4F1,HOXA13,DMRT3,TNNI1,NEUROG1,GRHL2,SSUH2,WDR72,CFTR,CSMD1,ADGRG6,SYCP2,XIRP2,JAG2,IRX2,FLI1,FGF16,CDX1,DNAH11,ISL1,CTHRC1,GSC,MSX2,SCUBE2,PKHD1,SLITRK6,RBPMS2,SL…		GO:BP	positive regulation of epithelial cell proliferation	GO:0050679	0.04081280565085699	1.3892035488973344	205	159	7	21031	AR,SOX11,TNFSF12,FGF10,REG3G,CXCL12,FLT4			GO:BP	nuclear chromosome segregation	GO:0098813	2.4412148038382394e-7	6.612394005090275	318	1333	50	21031	TUBB8,MAEL,TERB1,STAG3,DLGAP5,SYCP2,KIF25,SPO11,AURKA,KASH5,FMN2,TTK,TEX15,M1AP,MEIOC,CCNB2,AURKC,C1ORF146,MEI4,KIF2C,PTTG1,RNF212,NEK6,TACC3,CDCA8,NEK2,NCAPH,BUB1B,CCNB1,KIF4A,C14ORF39,SGO1,NUF2,MEIOB,CENPE,MYBL2,PINX1,SPC25,KNL1,UBE2C,SPAG5,KIF18A,NCAPG,KIF23,SKA1,RACGAP1,LCMT1,TEX14,BOD1,SKA3												GO:BP	nervous system process	GO:0050877	3.296186338167158e-9	8.481988244987573	1495
GO:BP	plasma membrane bounded cell projection morphogenesis	GO:0120039	9.724737124180734e-9	8.012122129545778	671	1868	111	21031	SPAG6,EMB,SYT17,DCC,NR2E1,IL1RAPL1,TUNAR,NRN1,TNIK,DPYSL5,CPNE9,NTN1,CNTN5,CNTNAP2,CHRNA3,ITGA4,KIAA0319,EMX1,SLC39A12,MYO16,OTX2,DSCAM,BMP7,PLXNA4,CNTN6,BRSK2,GFRA3,POU4F1,IGF2BP1,AURKA,UCHL1,FSTL4,EPB41L3,ADAMTSL1,POTEE,ISL1,SEMA3E,SLITRK6,DCDC2,SLIT3,XK,BAIAP2,NEFL,DLX5,LHX2,CSF1R,FEZF2,GAS7,SHOX2,POU3F2,KIT,PRKG1,GBX2,FOXG1,SKOR2,CUX2,RELN,SH3GL2,GATA3,EFNA3,ISL2,EFNA5,EPHB1,KALRN,NRXN1,BARHL…		GO:BP	positive regulation of positive chemotaxis	GO:0050927	0.04081280565085699	1.3892035488973344	26	159	3	21031	AGER,FGF10,CXCL12			GO:BP	cell population proliferation	GO:0008283	2.4585649560195407e-7	6.609318313032477	2006	1333	192	21031	LHX2,TCL1A,EMX1,TFAP2B,TFAP2C,GML,PRL,DLX6,SMILR,GATA3,GKN2,DLX5,BMP7,VAV3,HHLA2,CD38,CDH13,ITGA4,FEZF2,NTRK3,BNC1,HHEX,PITX2,SIX1,INPP5D,CR2,LMNTD1,ISL1,BTG4,CLDN18,TP63,DBH,LTK,MAS1,UCHL1,IGF2BP1,TBX5,CRTAM,EYA1,POU3F2,IL2RA,INSM1,FGFR2,NR2E3,PTK2B,ZP4,GRHL2,IRF6,SHB,HPSE2,PROK2,SPINT1,CCR3,LIN28A,DLEC1,NODAL,DYNAP,CNTNAP2,KIT,TRIM71,GDF9,NTN1,GRPR,LMO1,BMP6,SCN5A,ALDH1A2,ZP3,TTK,TNN,RERG,GBX2,…												GO:BP	microtubule-based process	GO:0007017	5.2530964435674044e-9	8.279584625748454	944
GO:BP	spermatogenesis	GO:0007283	1.2505858523798814e-8	7.902886488711566	633	1868	106	21031	BRDT,SPAG6,PNLDC1,ADAD1,DMRTC2,TAF7L,BNC1,RNF17,FKBP6,ADAM28,MAEL,CCDC63,SOHLH1,SPINK2,NLRP14,TDRD5,REC114,BCL2L10,RBM46,CABYR,DDX4,TDRD1,GTSF1,SLC25A31,TP63,ASZ1,SOX17,H2BC1,TOPAZ1,HOXA9,SOHLH2,SOX30,CFAP58,M1AP,FAM9C,PRSS21,TEX15,CATSPERD,FAM209B,TDRD12,DAZL,ROPN1L,SYCP3,CFTR,SPATA16,JAG2,ZNF296,PIWIL3,PIWIL2,TDRD9,ADAD2,FAM9B,BOLL,TDRD6,APOB,KNL1,PIWIL1,RACGAP1,NR0B1,MEIOC,TDRKH,CFAP47,KIT,PRK…		GO:BP	negative regulation of tumor necrosis factor-mediated signaling pathway	GO:0010804	0.04081280565085699	1.3892035488973344	26	159	3	21031	CARD16,APOA1,NOL3			GO:BP	tissue development	GO:0009888	2.841941749084307e-7	6.546384827995641	2010	1333	192	21031	LHX2,EMX1,TFAP2B,KRT36,ZIC3,CCNO,PECAM1,DLX6,SCEL,SGCZ,EBF2,GATA3,TMEFF2,DLX5,BMP7,MYO18B,SECTM1,RXFP1,EOMES,ASGR2,ESRP1,ITGA4,HOXB7,ACTG2,RSPO2,CFTR,MYH7,BNC1,ASB2,HDAC9,PITX2,SIX1,GCNT3,ISL1,ALOXE3,NRAP,TP63,CSMD1,CERS3,TMOD1,SLC39A12,TBX5,SLC24A4,PITX1,EYA1,UMODL1,CDHR2,SVEP1,POU3F2,DGAT2,GRHL3,WNT5B,LMOD3,INSM1,XIRP2,FGFR2,EDAR,FOLR1,PTK2B,TBX18,GRHL2,ALOX15,IRF6,ACTL8,WDR72,JPH2,SPINT1,ONECU…												GO:BP	localization	GO:0051179	1.1040871194204384e-8	7.956996656687622	5542
GO:BP	female meiotic nuclear division	GO:0007143	1.2973313311043565e-8	7.886949093388765	39	1868	19	21031	TUBB8,RBM46,WEE2,DAZL,TTK,AURKA,SYCP2,MEIOB,NCAPH,MEIOC,FMN2,MEIKIN,CCNB2,HSF2BP,MASTL,NDC80,PLK1,DCAF13,TRIP13		GO:BP	blood vessel morphogenesis	GO:0048514	0.04081280565085699	1.3892035488973344	625	159	13	21031	SRPX2,TNFAIP2,RAPGEF3,PF4,DCN,TNFSF12,FGF10,SEMA4A,RHOJ,EMCN,HAND2,MMP2,FLT4			GO:BP	spermatid differentiation	GO:0048515	3.468298543139659e-7	6.459883526519421	218	1333	39	21031	FAM9B,RNF17,CCDC63,ADAD1,SPAG6,BRDT,SOX30,SPINK2,CATSPERD,FAM9C,CFTR,PIWIL1,CFAP58,CFAP65,SPATA16,TDRD5,RBM46,ROPN1L,DMRTC2,KIT,SPO11,ADAD2,CABYR,SYCP3,H2BC1,PRKG1,MEIOC,CFAP54,PLD6,DRC7,MNS1,DZIP1,OCA2,CFAP221,SLC26A6,C2CD6,OSBP2,KNL1,PITHD1												GO:BP	trans-synaptic signaling	GO:0099537	1.1727333414074619e-8	7.930800727458783	753
GO:BP	cell projection morphogenesis	GO:0048858	1.4767195096116822e-8	7.830701987420648	676	1868	111	21031	SPAG6,EMB,SYT17,DCC,NR2E1,IL1RAPL1,TUNAR,NRN1,TNIK,DPYSL5,CPNE9,NTN1,CNTN5,CNTNAP2,CHRNA3,ITGA4,KIAA0319,EMX1,SLC39A12,MYO16,OTX2,DSCAM,BMP7,PLXNA4,CNTN6,BRSK2,GFRA3,POU4F1,IGF2BP1,AURKA,UCHL1,FSTL4,EPB41L3,ADAMTSL1,POTEE,ISL1,SEMA3E,SLITRK6,DCDC2,SLIT3,XK,BAIAP2,NEFL,DLX5,LHX2,CSF1R,FEZF2,GAS7,SHOX2,POU3F2,KIT,PRKG1,GBX2,FOXG1,SKOR2,CUX2,RELN,SH3GL2,GATA3,EFNA3,ISL2,EFNA5,EPHB1,KALRN,NRXN1,BARHL…		GO:BP	transforming growth factor beta receptor signaling pathway	GO:0007179	0.04126120329407492	1.3844581109155392	206	159	7	21031	SOX11,PMEPA1,TGFB1I1,FMOD,HTRA3,USP9Y,FERMT1			GO:BP	cell cycle process	GO:0022402	3.498004602220709e-7	6.456179623468622	1276	1333	134	21031	DAZL,OOEP,CCNO,TDRD9,GML,REC114,TUBB8,DDX4,NLRP5,BRDT,BMP7,NEUROG1,MAEL,TERB1,TRIM36,CCNI2,TP63,STAG3,DLGAP5,TLE6,SYCP2,KIF25,RBM46,INSC,ASZ1,FSD1,INSM1,TDRD12,DMRTC2,SLC25A31,PLCB1,TRIM71,SPO11,AURKA,AUNIP,KASH5,FMN2,SYCP3,HOXA13,TTK,SYCP2L,CENPP,WEE2,CCNB3,TEX15,TDRKH,M1AP,ESCO2,MEIOC,CCNB2,AURKC,LEF1,C1ORF146,STOX1,PRDM7,TGFA,MSX2,CDK7,MN1,HJURP,MEI1,MEI4,RGS14,PKHD1,KIF2C,PDE3A,PTTG1,SMC1B,RN…												GO:BP	regulation of cell cycle	GO:0051726	1.7353907749296394e-8	7.760602715520724	1112
GO:BP	regulation of developmental process	GO:0050793	3.5810234944228326e-8	7.44599282965419	2455	1868	304	21031	OPALIN,BMP6,SYT17,HOXA7,KRT36,BNC1,EYA1,GRM5,STOX1,PRL,DCC,CDX2,NLRP5,KHDC3L,NR2E1,MAEL,IL1RAPL1,HDAC9,GDF9,ESRP1,TUNAR,PTF1A,TNIK,DPYSL5,MINAR1,FOXA1,RLN2,CPNE9,TBX5,NTN1,TNFRSF11B,WEE2,TP63,MIXL1,ZP3,TFAP2B,CHRNA3,NMRK2,SOX17,TLE6,HOXA9,KIAA0319,RSPO2,SIX1,SLC39A12,DAAM2,ARHGAP15,RAB17,SULT2B1,OTX2,LINGO2,HHEX,GCNT2,DSCAM,BMP7,HAPLN3,JPH2,SOX1,PREX1,PLXNA4,LMOD3,BRSK2,DLL3,POU4F1,ERFE,UMODL1,DM…		GO:BP	prostate gland epithelium morphogenesis	GO:0060740	0.04291028199680304	1.3674386313714753	27	159	3	21031	AR,FGF10,MMP2			GO:BP	spermatid development	GO:0007286	3.8561443010565137e-7	6.413846722699708	210	1333	38	21031	FAM9B,RNF17,CCDC63,ADAD1,SPAG6,BRDT,SOX30,SPINK2,CATSPERD,FAM9C,CFTR,PIWIL1,CFAP58,CFAP65,SPATA16,TDRD5,ROPN1L,DMRTC2,KIT,SPO11,ADAD2,CABYR,SYCP3,H2BC1,PRKG1,MEIOC,CFAP54,PLD6,DRC7,MNS1,DZIP1,OCA2,CFAP221,SLC26A6,C2CD6,OSBP2,KNL1,PITHD1												GO:BP	oogenesis	GO:0048477	1.77066906892963e-8	7.751862599152901	105
GO:BP	cell morphogenesis	GO:0000902	3.9007110322933067e-8	7.408856221369524	986	1868	146	21031	SPAG6,EMB,SYT17,DCC,NR2E1,MAEL,IL1RAPL1,PCDH15,TUNAR,NRN1,TNIK,DPYSL5,CDH17,CPNE9,NTN1,CNTN5,CNTNAP2,CHRNA3,SOX17,ITGA4,KIAA0319,EMX1,SLC39A12,STC1,ARHGAP15,MYO16,OTX2,CDH12,DSCAM,BMP7,PLXNA4,CNTN6,BRSK2,GFRA3,POU4F1,HOXA13,PALM3,IGF2BP1,GRHL2,F2,AURKA,UCHL1,FSTL4,EPB41L3,ADAMTSL1,CDH13,POTEE,PTK2B,FGD5,ISL1,CCDC88C,SEMA3E,PKHD1,SLITRK6,DCDC2,SLIT3,XK,BAIAP2,NEFL,DLX5,LHX2,CSF1R,FEZF2,GAS7,SHOX2,…		GO:BP	cell population proliferation	GO:0008283	0.04291028199680304	1.3674386313714753	2006	159	28	21031	IGFBP7,NLGN2,TNFRSF14,APOA1,AR,IFITM1,PF4,BTN2A2,S100A6,SLC16A2,NDRG2,CHP2,AGER,SOX11,TGFB1I1,TNFSF12,CHRNA10,CNN2,IL15,FERMT1,FGF10,REG3G,IGFBP6,CXCL12,HAND2,MMP2,FLT4,MAPK11			GO:BP	cell morphogenesis involved in neuron differentiation	GO:0048667	4.3594962715539127e-7	6.360563689429344	597	1333	76	21031	LHX2,CTNND2,GATA3,IL1RAPL1,DLX5,BMP7,DCC,ITGA4,FEZF2,ADAMTSL1,ISL1,LPAR3,UCHL1,EMB,IGF2BP1,POU3F2,DPYSL5,FGFR2,NEFL,XK,KIT,PLXNA4,SLIT1,NTN1,CHRNA3,NGEF,GFRA3,MUSK,FSTL4,DCDC2,DSCAM,SEMA3E,TNN,OTX2,GBX2,NR2E1,CSF1R,PRKG1,CNTN5,ROBO4,CUX2,EPHA8,BAIAP2,BARHL2,POU4F1,PCDH15,SKOR2,SLIT3,NRXN3,RELN,NLGN1,NTRK1,FN1,TNIK,MFSD2A,TECTA,AMIGO1,KIAA0319,LHX9,NRXN1,LAMA2,ITPKA,ARX,MAP2K1,HECW1,EPHB1,CNTN6,FG…												GO:BP	transmembrane transport	GO:0055085	1.8570550180825917e-8	7.731175229434306	1579
GO:BP	regulation of mitotic nuclear division	GO:0007088	4.032649957959804e-8	7.394409473981515	118	1868	34	21031	TGFA,BMP7,DLGAP5,HOXA13,RGCC,TTK,AURKA,BUB1B,CDCA2,EGF,PRAP1,CDCA8,KNL1,NEK2,SPC25,UBE2C,BIRC5,TEX14,CCNB1,MAD2L1,MAD1L1,SMPD3,CHEK1,NUF2,BORA,NDC80,FBXO43,ESPL1,CDC25C,KIF20B,SPDL1,PLK1,CDC20,TRIP13		GO:BP	locomotion	GO:0040011	0.04291028199680304	1.3674386313714753	1234	159	20	21031	SRPX2,TNFRSF14,APOA1,TRADD,IFITM1,PF4,TBC1D24,DCN,AGER,GPR173,FAM83H,CNN2,FERMT1,FGF10,SEMA4A,RHOJ,CXCL14,CXCL12,MMP2,FLT4			GO:BP	regulatory ncRNA processing	GO:0070918	6.768000691248737e-7	6.169539605612429	70	1333	20	21031	TDRD9,DDX4,PNLDC1,TDRD1,MAEL,PIWIL1,LIN28B,TDRD5,FKBP6,HENMT1,ASZ1,TDRD12,GPAT2,LIN28A,TRIM71,TDRKH,TDRD6,PLD6,MOV10L1,PIWIL2												GO:BP	regionalization	GO:0003002	2.0877624998702408e-8	7.680318907423788	427
GO:BP	mitotic sister chromatid segregation	GO:0000070	6.683658083230282e-8	7.174985775469927	189	1868	45	21031	MYBL2,DLGAP5,TTK,BUB1B,PRAP1,CDCA8,NCAPH,KNL1,NEK2,RACGAP1,SKA3,PRC1,KIF2C,SPC25,AURKC,UBE2C,KIF23,SPAG5,KIF4A,BIRC5,CDCA5,TEX14,CCNB1,KIF18A,KIF14,CENPE,MAD2L1,MAD1L1,TPX2,NUF2,KIF11,NDC80,KIFC1,PINX1,ESPL1,SKA1,SPDL1,PLK1,NCAPG,CDT1,TENT4A,CDC20,PHF13,TRIP13,SMC4		GO:BP	regulation of positive chemotaxis	GO:0050926	0.04291028199680304	1.3674386313714753	27	159	3	21031	AGER,FGF10,CXCL12			GO:BP	nervous system process	GO:0050877	8.549947888447959e-7	6.068036532269309	1484	1333	149	21031	OR2T27,OR2T11,OR2T2,OR2T10,CD36,DMRT3,TAFA4,NEUROG1,OR52M1,TH,GRM5,GPR158,OR2T29,OR2T3,HTR3C,MYH7,OR8G1,OR3A1,OR1N1,SIX1,OR2G6,RTP1,ALOXE3,MYO3B,CSMD1,DBH,OR2T4,LRRN4,HTR2C,UCHL1,DAW1,OR52E6,SLC24A4,EYA1,OR9I1,SORCS3,OR7E24,LHX8,LOXHD1,OR52I2,NR2E3,PTK2B,OR8G5,CHRNA5,PROK2,SHISA7,NEFL,OR2T34,PLCB1,CNTNAP2,TMPRSS11E,KIT,OR52K2,OR8A1,GRIN2B,CHRNE,SLC6A3,KCNQ3,RAX2,OR51B5,P2RX5,CHRNA3,GRPR,OR2M3,CPL…												GO:BP	behavior	GO:0007610	2.3684875987620412e-8	7.62552888486607	652
GO:BP	oocyte development	GO:0048599	1.1652618163590239e-7	6.933576484401812	62	1868	23	21031	BNC1,TUBB8,OOSP2,GDF9,TDRD5,TDRD1,WEE2,ZP3,FIGLA,DAZL,AURKA,PTK2B,ZAR1L,TDRD6,MEIOC,TDRKH,SHB,YBX2,BRCA2,PDE3A,DCAF13,PLD6,TRIP13		GO:BP	zymogen inhibition	GO:0097341	0.04433593991349646	1.3532440801412058	7	159	2	21031	CARD16,NOL3			GO:BP	transport	GO:0006810	8.885918571472419e-7	6.05129767085232	4350	1333	359	21031	SLC14A2,TFAP2B,LRRC38,SLCO4A1,PECAM1,CLDN10,COLEC10,TUNAR,CD36,PRL,PLA2G4F,SPAG6,NLRP5,GATA3,SLC7A9,IL1RAPL1,KPNA7,TAFA4,ERFE,SOX30,TRPC7,VAV3,NEUROG1,GABRP,SLC15A1,CD38,TH,ASGR2,COX4I2,SCARA5,GRM5,RAMP1,GPR158,CDH13,ITGA4,PSTPIP1,CFTR,SLC35F4,HTR3C,DYSF,SLC27A2,HHEX,GCNT3,AP1M2,RIT2,ISL1,NKD2,SYTL3,CLDN18,TMC5,PLA2G12B,MCTP1,SH3GL3,SLC38A8,SV2B,HTR2C,UCHL1,MYOF,SLC22A2,DAW1,EMB,IGF2BP1,SLC39A12,…												GO:BP	chemical synaptic transmission	GO:0007268	2.395392485576062e-8	7.620623317174404	747
GO:BP	regulation of biological quality	GO:0065008	1.6358246103998003e-7	6.786263262289901	2846	1868	340	21031	TCL1A,CAMK2A,IL1RAPL2,PNLDC1,BMP6,VAV3,TPO,ALOX15,GRM5,STOX1,CHRNE,PRL,DCC,GNA14,P2RX5,SLC22A2,NR2E1,IL1RAPL1,TACR3,GDF9,TUNAR,SLC17A7,SHISA9,TMOD1,DBH,RBM46,IRGM,FOXA1,KCNH5,TBX5,NTN1,BLK,SLC25A31,KCNH8,GLRA2,SAA1,LIN28B,TBX18,TFAP2B,CHRNA3,SOX17,PLCZ1,JPH3,ITGA4,KIAA0319,SLC5A5,TRIM71,SCN1A,KCNQ3,SIX1,CD38,DAAM2,ARHGAP15,RAB17,HTR3C,MYO3B,SVEP1,LINC02210-CRHR1,TRPV6,LINGO2,CACNA1D,GRIN2B,SLC24A…		GO:BP	extracellular matrix disassembly	GO:0022617	0.04433593991349646	1.3532440801412058	61	159	4	21031	CST3,ADAMTS5,CTSS,MMP2			GO:BP	embryo development	GO:0009790	0.0000010937325092879561	5.96108887904891	1128	1333	120	21031	LHX2,UCMA,EMX1,ZIC3,OOEP,DLX6,LRIG3,KHDC3L,SCEL,PNLDC1,NLRP5,GATA3,KPNA7,DLX5,BMP7,TDRD1,NEUROG1,MYO18B,EOMES,TH,UPB1,ITGA4,HOXB7,RSPO2,TPO,PADI6,ASB2,PITX2,SIX1,HOXA9,ISL1,MYO3B,TP63,TDRD5,TLE6,SLC39A12,PTPRR,TBX5,RBM46,PITX1,EYA1,GRHL3,WNT5B,FGFR2,FOLR1,TBX18,GRHL2,SPINT1,NODAL,HOXA4,PLCB1,KIT,TRIM71,PLXNA4,NTN1,ST14,TENT5C,HOXA7,ZIC1,ALDH1A2,ZP3,HOXA13,OTX2,GBX2,HOXA3,EXOC3L2,OSR2,TFAP2A,RBPMS…												GO:BP	anterograde trans-synaptic signaling	GO:0098916	2.395392485576062e-8	7.620623317174404	747
GO:BP	intracellular signal transduction	GO:0035556	1.6358246103998003e-7	6.786263262289901	2668	1868	322	21031	TGFA,BMP6,VAV3,ALOX15,TRIM60,FGF14,GRM5,STOX1,PRL,NLRP2,ASB2,EDAR,TRPM5,P2RX5,GML,MAEL,DOCK11,CCL20,TNIK,BCL2L10,NLRP12,IRGM,NECAB2,NTRK3,MINAR1,DEPDC7,NTN1,BLK,DCDC2C,TP63,ORC1,NEK6,PLCZ1,KIAA0319,HIPK4,DOCK2,NPFFR2,ARHGAP15,PLEK2,PTPRR,RERG,NDRG4,MYO16,GRIN2B,GCNT2,BMP7,PREX1,STK32B,BRSK2,SPSB4,PLCG2,RIT2,POU4F1,ERFE,DOK2,MOS,LTK,MCTP1,PTPN3,UCMA,CCL25,TICRR,F2,TTK,GPR37,AURKA,UCHL1,ELANE,CDH13…		GO:BP	regulation of extrinsic apoptotic signaling pathway	GO:2001236	0.04433593991349646	1.3532440801412058	155	159	6	21031	AR,PF4,NOL3,TNFSF12,FGF10,TNFSF10			GO:BP	forebrain development	GO:0030900	0.0000012398548930828611	5.906629139693402	417	1333	58	21031	LHX2,EMX1,ZIC3,DLX5,NEUROG1,EOMES,TH,FEZF2,PITX2,ISL1,LHX6,MAS1,IGF2BP1,HTR5A,PITX1,POU3F2,SOX1,LHX8,FGFR2,NEFL,PLCB1,CNTNAP2,PLXNA4,SLC6A3,SLIT1,SCN5A,ZIC1,ALDH1A2,SEMA3E,OTX2,GBX2,NR2E1,CSF1R,NRG3,PRKG1,PTCHD1,DCT,SLC7A11,POU4F1,LEF1,RELN,ERBB4,DNAH5,MFSD2A,CCDC141,LPAR1,TACC3,DLX6-AS1,ALK,GRIA1,ARX,TACC2,TMEM108,FGF13,CDK5,PHACTR1,BCL11B,RARB												GO:BP	cell morphogenesis	GO:0000902	2.5023619553915655e-8	7.601649871357262	957
GO:BP	anatomical structure formation involved in morphogenesis	GO:0048646	2.3394955503135668e-7	6.630877776492789	1183	1868	165	21031	FOLR1,TGFA,PNLDC1,HOXA7,ZIC3,VAV3,EYA1,PRL,RAMP1,CDX2,EDAR,NR2E1,HDAC9,SPINK2,DLX6,TMOD1,PTF1A,RBM46,ERVW-1,MINAR1,FOXA1,RLN2,TBX5,TP63,MIXL1,ZP3,TBX18,TFAP2B,HOXA3,SOX17,ITGA4,TRIM71,DOCK2,SIX1,SLC39A12,ACTL8,SOX30,OTX2,HHEX,DSCAM,BMP7,LMOD3,ITGA8,DLL3,LOXL2,KLF5,NEUROG1,GRHL2,RGCC,WDR72,CFTR,EPB41L3,CDH13,ADGRG6,EYA2,IRX2,PTK2B,CDX1,ANGPT1,ISL1,CTHRC1,GSC,HRG,MSX2,SEMA3E,EGF,GRID2,ADA,ADM2,HNF1…		GO:BP	inhibition of cysteine-type endopeptidase activity	GO:0097340	0.04433593991349646	1.3532440801412058	7	159	2	21031	CARD16,NOL3			GO:BP	animal organ morphogenesis	GO:0009887	0.000001332792711625307	5.875237390869435	1035	1333	112	21031	EMX1,TFAP2B,ZIC3,DLX6,LRIG3,DMRT3,GATA3,DLX5,BMP7,NEUROG1,RXFP1,TH,HOXB7,ACTG2,RSPO2,CFTR,MYH7,ASB2,PITX2,SIX1,GCNT3,HOXA9,ISL1,MYO3B,TP63,CSMD1,SYCP2,TBX5,SLC24A4,EYA1,GRHL3,SOX1,LHX8,XIRP2,FGFR2,EDAR,FOLR1,NR2E3,TBX18,GRHL2,WDR72,NODAL,HOXA4,ADGRG6,SLIT1,NTN1,BMP6,HOXA7,SCN5A,ZIC1,ALDH1A2,HOXA13,DSCAM,FLI1,GBX2,HOXA3,OSR2,TFAP2A,RBPMS2,CSF1R,NRG3,PAX9,DNAH11,SERPINB5,ASXL3,POU4F1,LEF1,STOX1,PCD…												GO:BP	regulation of cellular component organization	GO:0051128	2.57002281748227e-8	7.590063020846662	2419
GO:BP	chromosome organization	GO:0051276	5.213672481492557e-7	6.282856254323826	635	1868	101	21031	MAEL,H1-8,H2BC1,NEK6,HHEX,MYBL2,H3C8,STAG3,TEX15,DLGAP5,SYCE1,MOS,TTK,TERB1,CENPP,SYCP2,MEIOB,BUB1B,TACC3,ESCO2,PRAP1,CDCA8,NCAPH,KNL1,H4C9,NEK2,RACGAP1,HJURP,SKA3,MEIOC,H3C2,PRC1,C1ORF146,DSCC1,KIF2C,SPC25,C14ORF39,AURKC,MEIKIN,RNF212,UBE2C,KIF23,SPAG5,KIF4A,SMC1B,SGO1,GINS2,PTTG1,BIRC5,CDCA5,TEX14,CENPW,CCNB1,CDC45,H1-1,KIF18A,KIF14,SHLD1,CENPE,MAD2L1,MAD1L1,HMGB3,SGO2,PRKCQ,TPX2,CENPH,RAD51,BR…		GO:BP	tumor necrosis factor-mediated signaling pathway	GO:0033209	0.04546153574815228	1.3423558973465846	105	159	5	21031	CARD16,TNFRSF14,APOA1,TRADD,NOL3			GO:BP	central nervous system development	GO:0007417	0.000001332792711625307	5.875237390869435	1035	1333	112	21031	LHX2,EMX1,ZIC3,OPALIN,ZIC5,DMRT3,DLX5,BMP7,NEUROG1,DCC,EOMES,TH,INA,GPR158,FEZF2,PITX2,SIX1,ISL1,KLHL1,FOXR1,LHX6,SH3GL3,MAS1,IGF2BP1,HTR5A,PITX1,POU3F2,GRHL3,SOX1,LHX8,SLC6A17,FGFR2,GRHL2,NEFL,NODAL,PLCB1,CNTNAP2,GRIN2B,IL1RAPL2,PLXNA4,SLC6A3,SLIT1,SCN5A,ZIC1,ALDH1A2,POU6F2,SEMA3E,NANOS1,OTX2,GBX2,NR2E1,TFAP2A,MDGA2,CSF1R,NRG3,PRKG1,CNTN5,PTCHD1,DCT,SLC7A11,POU4F1,LEF1,SKOR2,GRID2,BPGM,MAST1,EN2…												GO:BP	synaptic signaling	GO:0099536	2.6527292128942926e-8	7.5763070799640975	778
GO:BP	microtubule cytoskeleton organization involved in mitosis	GO:1902850	5.481204533288087e-7	6.261123991757203	168	1868	40	21031	NEK6,MYBL2,DLGAP5,TTK,AURKA,TACC3,PKHD1,CDCA8,NEK2,RACGAP1,PRC1,SPC25,AURKC,SASS6,KIF23,FSD1,KIF4A,WDR62,BIRC5,CCNB1,EML1,CENPE,MAD2L1,TPX2,CENPH,GPSM2,NUF2,INSC,BORA,KIF11,NDE1,NDC80,ANKFN1,KIFC1,ESPL1,SPDL1,PLK1,RAE1,CENPJ,CDC20		GO:BP	macrophage differentiation	GO:0030225	0.04883978555003182	1.311226251660863	63	159	4	21031	PF4,IL15,CD4,TSPAN2			GO:BP	cell cycle	GO:0007049	0.0000013921035345424976	5.856328463857364	1819	1333	174	21031	DAZL,OOEP,CCNO,FAM9B,TDRD9,GML,REC114,TUBB8,DDX4,TUBB8B,NLRP5,GATA3,BRDT,BMP7,TDRD1,NEUROG1,MAEL,SPDYC,FAM9C,TUBA4B,H1-8,PIWIL1,HHEX,TERB1,TRIM36,CCNI2,CTCFL,BTG4,MAPK4,TP63,STAG3,DLGAP5,TLE6,FKBP6,SYCP2,KIF25,RBM46,INSC,ASZ1,FSD1,INSM1,TDRD12,FGFR2,DMRTC2,SLC25A31,SHB,CDK15,PLCB1,PTPN3,TRIM71,TUBA4A,SPO11,PIWIL3,AURKA,AUNIP,KASH5,FMN2,SYCP3,HOXA13,TTK,SYCP2L,CENPP,WEE2,NR2E1,CCNB3,TEX15,TDRKH,M1…												GO:BP	regulation of cell cycle process	GO:0010564	3.1133422978519454e-8	7.5067731279857055	721
GO:BP	sister chromatid segregation	GO:0000819	5.972977422361161e-7	6.223809126867275	230	1868	49	21031	NEK6,MYBL2,DLGAP5,MOS,TTK,BUB1B,TACC3,PRAP1,CDCA8,NCAPH,KNL1,NEK2,RACGAP1,SKA3,PRC1,KIF2C,SPC25,AURKC,UBE2C,KIF23,SPAG5,KIF4A,BIRC5,CDCA5,TEX14,CCNB1,KIF18A,KIF14,CENPE,MAD2L1,MAD1L1,TPX2,NUF2,KIF11,NDC80,KIFC1,PINX1,CDC6,ESPL1,SKA1,SPDL1,PLK1,NCAPG,CDT1,TENT4A,CDC20,PHF13,TRIP13,SMC4		GO:BP	prostate gland morphogenesis	GO:0060512	0.04889156358287501	1.3107660735040885	29	159	3	21031	AR,FGF10,MMP2			GO:BP	regulation of signaling	GO:0023051	0.0000015301000701364551	5.815280164942615	3437	1333	293	21031	UCMA,TLE7,TFAP2B,ARHGAP15,AMBP,TUNAR,CD36,PRL,CTNND2,SCEL,GATA3,TAFA4,ERFE,SOX30,DLX5,RNF125,BMP7,VAV3,DCC,CD38,SECTM1,GRM5,INA,RAMP1,GPR158,CDH13,RSPO2,CFTR,NTRK3,DYSF,CNTNAP4,TSPAN15,NFATC1,HHEX,INPP5D,RIT2,ISL1,NKD2,LPAR3,TP63,DBH,MCTP1,LTK,MAS1,SV2B,CCL20,HTR2C,UCHL1,MYOF,TLE6,TRIM60,PTPRR,SLC24A4,EYA1,NPFFR2,ARHGAP45,RASA3,SORCS3,WNT5B,NLRP2,FGFR2,EDAR,FOLR1,FSTL5,PTK2B,TBX18,ALOX15,SLC25A31…												GO:BP	monoatomic ion transmembrane transport	GO:0034220	3.577049304784005e-8	7.4464750736480525	1054
GO:BP	trans-synaptic signaling	GO:0099537	6.035465503058274e-7	6.219289228033406	756	1868	115	21031	CAMK2A,GRM5,CHRNE,DCC,P2RX5,NR2E1,IL1RAPL1,GABBR2,SLC17A7,GAD2,SHISA9,DBH,GAD1,TH,GLRA2,CHRNA3,JPH3,GRM7,KCNQ3,CD38,INA,HTR3C,DYSF,NPTX2,GRIN2B,SLC24A2,SLC7A11,RIT2,GABRA2,HRH2,GPR158,MCTP1,RIMBP2,CHRNA5,ITPR3,MYOF,HTR5A,MPP2,SV2B,PRKCG,PTK2B,SLC6A5,SHISA8,RGS14,GRID2,UNC13C,BAIAP2,NEFL,CBLN1,CNTNAP4,TAC1,RASGRF1,GRIK2,GJC1,SORCS2,KIT,GRIA1,HTR2C,HTR7,CUX2,RELN,EPHB1,NRXN1,DLGAP2,DGKI,NRXN3,SNCAI…		KEGG	Viral protein interaction with cytokine and cytokine receptor	KEGG:04061	0.004841237308492575	2.315043628525637	98	76	7	8484	TNFRSF14,PF4,CXCL14,CXCL12,IL20,TNFRSF10A,TNFSF10			GO:BP	behavior	GO:0007610	0.0000016045220569319626	5.794654308398332	662	1333	80	21031	PRLHR,TACR3,DMRT3,NEUROG1,LYPD1,TH,GRM5,FEZF2,CNTNAP4,KLHL1,CSMD1,DBH,LRRN4,TMOD1,HTR2C,UCHL1,SLC24A4,SORCS3,LHX8,PPY,CHRNA5,SHISA7,PLCB1,CNTNAP2,KIT,GRIN2B,SLC6A3,KCNQ3,CHRNA3,GRPR,ZIC1,MUSK,DSCAM,SCN1A,JPH3,NR2E1,DGKI,OPRM1,PTCHD1,DNAH11,CUX2,ADCY5,SLC7A11,GABRG2,POU4F1,PRKCG,PCDH15,NRXN3,ADCY3,APBA2,ADA,ITGA8,RGS14,RELN,NLGN1,NTRK1,HTR2A,MFSD2A,CHRNA4,NPAS2,NRXN1,PDE8B,USP2,CALB1,ALK,NTAN1,THR…												GO:BP	regulation of primary metabolic process	GO:0080090	4.0074157318180064e-8	7.397135601248608	5766
GO:BP	regulation of reproductive process	GO:2000241	7.924880878954745e-7	6.10100725705992	211	1868	46	21031	BNC1,OOEP,NLRP5,MAEL,TACR3,GDF9,RBM46,ASTL,WEE2,ZP3,ZP4,BMP7,ZP1,UMODL1,MOS,DAZL,TTK,AURKA,SYCP2,MSX2,PIWIL2,ZP2,ADA,KNL1,GPR149,PLB1,MEIOC,KIT,LFNG,PLCB1,MSX1,CDC25A,SHB,WNT5A,NPM2,FBXO43,JAG1,SERPINF1,CDC25C,PDE3A,FANCA,CDC20,DHX37,SMURF2,TRIP13,RAD51AP1		KEGG	Cytokine-cytokine receptor interaction	KEGG:04060	0.023836003938033687	1.6227665514958598	291	76	10	8484	TNFRSF14,PF4,TNFSF12,IL15,CD4,CXCL14,CXCL12,IL20,TNFRSF10A,TNFSF10			GO:BP	regulation of plasma membrane bounded cell projection organization	GO:0120035	0.0000017376566862855228	5.760036024193318	652	1333	79	21031	KHDC3L,GATA3,IL1RAPL1,BMP7,DCC,CD38,FEZF2,NTRK3,RIT2,LPAR3,MYO3B,LTK,SAXO1,NR2F1,SLC39A12,DOCK11,CDHR2,POU3F2,DPYSL5,PTK2B,NEFL,XK,KIT,GRIN2B,PLXNA4,SLIT1,NTN1,CHRNA3,KLF5,NGEF,MUSK,FSTL4,DCDC2,DSCAM,SEMA3E,TNN,SCARF1,PLEK2,NR2E1,HRG,CUX2,RAC2,BAIAP2,SKOR2,GRID2,RELN,NLGN1,PREX1,MINAR1,ICAM1,NTRK1,FN1,TNIK,MFSD2A,AMIGO1,LPAR1,TENM1,KIAA0319,NRXN1,ALK,PTPRG,MNS1,ITPKA,DZIP1,RGS2,DAAM2,MAP2K1,HECW1…												GO:BP	neuron projection morphogenesis	GO:0048812	4.106059230175869e-8	7.386574790193627	637
GO:BP	cell population proliferation	GO:0008283	8.739155512033764e-7	6.058530532375154	2006	1868	250	21031	TCL1A,HPSE2,LMNTD1,TGFA,GKN2,BMP6,VAV3,BNC1,EYA1,PRL,CDX2,GML,NR2E1,GDF9,GRPR,DLX6,DBH,NTRK3,MINAR1,FA2H,TBX5,SMILR,NTN1,TFAP2C,TP63,ZP3,TFAP2B,CNTNAP2,HOXA3,SOX17,ITGA4,TRIM71,DOCK2,HHLA2,SIX1,EMX1,CD38,STC1,SULT2B1,RERG,NDRG4,CGREF1,MYO16,HHEX,GCNT2,ZP4,BMP7,HAPLN3,LMO1,SLC7A11,FUT3,IGF2BP1,CR2,ARG2,LTK,LOXL2,IL2RA,GRHL2,RGCC,F2,TTK,UCHL1,ELANE,CDH13,NELL1,RAC2,LIN28A,JAG2,ST8SIA1,PTK2B,FGF16,A…		KEGG	PPAR signaling pathway	KEGG:03320	0.034229069935158306	1.4656049012569856	75	76	5	8484	LPL,APOA1,PLTP,ACADL,FABP1			GO:BP	regulation of cell communication	GO:0010646	0.0000017601156312691965	5.754458800155982	3443	1333	293	21031	UCMA,TLE7,TFAP2B,ARHGAP15,AMBP,TUNAR,CD36,PRL,CTNND2,SCEL,GATA3,TAFA4,ERFE,SOX30,DLX5,RNF125,BMP7,VAV3,DCC,CD38,SECTM1,GRM5,INA,RAMP1,GPR158,CDH13,RSPO2,CFTR,NTRK3,DYSF,CNTNAP4,TSPAN15,NFATC1,HHEX,INPP5D,RIT2,ISL1,NKD2,LPAR3,TP63,DBH,MCTP1,LTK,MAS1,SV2B,CCL20,HTR2C,UCHL1,MYOF,TLE6,TRIM60,PTPRR,TBX5,SLC24A4,EYA1,NPFFR2,ARHGAP45,RASA3,SORCS3,WNT5B,NLRP2,FGFR2,EDAR,FOLR1,FSTL5,PTK2B,TBX18,ALOX15,SLC…												GO:BP	cell motility	GO:0048870	4.282820821760118e-8	7.368270094585129	1676
GO:BP	attachment of spindle microtubules to kinetochore	GO:0008608	8.933959067050042e-7	6.048956041677815	53	1868	20	21031	CDCA8,KNL1,NEK2,RACGAP1,SKA3,KIF2C,SPC25,AURKC,SPAG5,SGO1,ECT2,BIRC5,TEX14,CCNB1,CENPE,MAD1L1,NUF2,NDC80,SKA1,CDT1		REAC	Regulation by c-FLIP	REAC:R-HSA-3371378	0.013528696401988526	1.868744049130274	10	94	3	10842	TRADD,TNFRSF10A,TNFSF10			GO:BP	regulation of cell projection organization	GO:0031344	0.00000216271858563478	5.664999987568332	667	1333	80	21031	KHDC3L,GATA3,IL1RAPL1,BMP7,DCC,CD38,FEZF2,NTRK3,RIT2,LPAR3,MYO3B,LTK,SAXO1,NR2F1,SLC39A12,DOCK11,CDHR2,POU3F2,DPYSL5,PTK2B,NEFL,XK,KIT,GRIN2B,PLXNA4,SLIT1,NTN1,CHRNA3,KLF5,NGEF,MUSK,FSTL4,DCDC2,DSCAM,SEMA3E,TNN,SCARF1,PLEK2,NR2E1,HRG,CUX2,RAC2,BAIAP2,SKOR2,GRID2,RELN,NLGN1,PREX1,MINAR1,ICAM1,NTRK1,FN1,TNIK,MFSD2A,AMIGO1,LPAR1,TENM1,KIAA0319,NRXN1,ALK,PTPRG,MNS1,ITPKA,DZIP1,RGS2,DAAM2,MAP2K1,HECW1…												GO:BP	microtubule cytoskeleton organization	GO:0000226	5.6589711949142236e-8	7.247262516688747	655
GO:BP	regulation of plasma membrane bounded cell projection organization	GO:0120035	9.829858659847152e-7	6.0074527266937805	652	1868	102	21031	DCC,KHDC3L,NR2E1,IL1RAPL1,DOCK11,TNIK,DPYSL5,NTRK3,MINAR1,NTN1,CHRNA3,KIAA0319,SLC39A12,CD38,DAAM2,PLEK2,RAB17,MYO3B,NDRG4,GRIN2B,DSCAM,BMP7,PREX1,PLXNA4,BRSK2,RIT2,LTK,KLF5,FSTL4,SAXO1,GFI1,RAC2,PTK2B,ZNF296,SPOCK1,HRG,SEMA3E,DCDC2,GRID2,CSMD3,XK,BAIAP2,NEFL,FEZF2,SHOX2,POU3F2,KIT,ALKAL1,SKOR2,RGS2,CUX2,RELN,GATA3,TENM1,EFNA5,KALRN,EPS8L1,NRXN1,ALK,FN1,TIAM1,MUSK,CHODL,NR2F1,ICAM1,MNS1,TRPM2,SHT…		REAC	CASP8 activity is inhibited	REAC:R-HSA-5218900	0.013528696401988526	1.868744049130274	10	94	3	10842	TRADD,TNFRSF10A,TNFSF10			GO:BP	modulation of chemical synaptic transmission	GO:0050804	0.0000021820230063476255	5.661140674702238	489	1333	64	21031	DCC,CD38,GRM5,INA,GPR158,DYSF,CNTNAP4,MCTP1,SV2B,MYOF,SORCS3,PTK2B,CHRNA5,SHISA7,NEFL,PLCB1,KIT,GRIN2B,KCNQ3,CHRNA3,CPLX4,MPP2,CACNG5,JPH3,NR2E1,SHISA8,GRID2IP,UNC13C,NRG3,DGKI,CUX2,SLC7A11,BAIAP2,PRKCG,GRM7,NRXN3,GRID2,APBA2,GRM3,RGS14,RELN,NLGN1,NTRK1,SNCAIP,GRIK4,HTR2A,NRXN1,CALB1,SLC6A6,CACNA1A,LAMA2,ITPKA,GRIA1,CACNB4,CHRDL1,PDE9A,TMEM108,EPHB1,MCTP2,GRIK2,CDK5,RASGRF2,NALCN,SHANK2												GO:BP	export from cell	GO:0140352	6.575026899455333e-8	7.182102466068453	887
GO:BP	regulation of chromosome separation	GO:1905818	9.989467189318467e-7	6.0004576752284535	74	1868	24	21031	DLGAP5,MOS,TTK,BUB1B,PRAP1,CDCA8,NCAPH,KNL1,SPC25,UBE2C,BIRC5,TEX14,CCNB1,MAD2L1,MAD1L1,NUF2,NDC80,ESPL1,SPDL1,PLK1,NCAPG,CDC20,TRIP13,SMC4		REAC	Dimerization of procaspase-8	REAC:R-HSA-69416	0.013528696401988526	1.868744049130274	10	94	3	10842	TRADD,TNFRSF10A,TNFSF10			GO:BP	regulation of neuron projection development	GO:0010975	0.000002219500741627187	5.653744705522804	457	1333	61	21031	KHDC3L,GATA3,IL1RAPL1,BMP7,DCC,CD38,FEZF2,NTRK3,RIT2,LPAR3,LTK,NR2F1,SLC39A12,POU3F2,DPYSL5,PTK2B,NEFL,XK,PLXNA4,SLIT1,NTN1,CHRNA3,NGEF,MUSK,FSTL4,DSCAM,SEMA3E,TNN,SCARF1,NR2E1,CUX2,BAIAP2,SKOR2,GRID2,RELN,NLGN1,PREX1,MINAR1,NTRK1,FN1,TNIK,MFSD2A,AMIGO1,LPAR1,KIAA0319,NRXN1,ALK,PTPRG,ITPKA,RGS2,MAP2K1,HECW1,CRMP1,FGF13,SERPINI1,KALRN,NDRG4,CDK5,EFNA5,CAPRIN2,TIAM1												GO:BP	anatomical structure formation involved in morphogenesis	GO:0048646	6.575026899455333e-8	7.182102466068453	1172
GO:BP	system process	GO:0003008	0.0000012515015906153623	5.902568594082098	2258	1868	275	21031	OR2T10,OR2T2,OR2T11,BMP6,OR8G5,OR2T27,OR52M1,OR8G3P,OR2T3,EYA1,GRM5,OR7E24,CHRNE,OR2T35,ASB2,OR8G1,P2RX5,ALOXE3,SLC22A2,NR2E1,RTP1,TACR3,GDF9,PCDH15,OR52K2,JAKMIP1,OR52K1,GRPR,GCNT3,TMOD1,DBH,LHX8,RAX2,TH,DAW1,TSPEAR,TBX5,ZIC2,LHFPL3,OR2T5,GLRA2,CNTN5,TBX18,SLC6A17,CNTNAP2,CHRNA3,OR2G6,OR2T34,SGCZ,JPH3,ITGA4,OR52E6,SLC5A5,GRM7,SCN1A,KCNQ3,SIX1,OR1N1,CD38,STC1,GFY,HTR3C,MYO3B,SVEP1,LINC02210-CRHR1…		REAC	Regulation of Insulin-like Growth Factor (IGF) transport and uptake by Insulin-like Growth Factor Binding Proteins (IGFBPs)	REAC:R-HSA-381426	0.013580879626068972	1.8670721001309134	124	94	7	10842	CST3,IGFBP7,APOA1,KNG1,SPARCL1,IGFBP6,MMP2			GO:BP	pattern specification process	GO:0007389	0.000002280444172658582	5.641980555215672	479	1333	63	21031	LHX2,EMX1,ZIC3,OOEP,DMRT3,BMP7,TDRD1,NEUROG1,EOMES,HOXB7,FEZF2,ASB2,HHEX,PITX2,SIX1,HOXA9,ISL1,TP63,TDRD5,DAW1,TBX5,EYA1,GRHL3,SOX1,FGFR2,FOLR1,TBX18,NODAL,HOXA4,AURKA,HOXA7,ZIC1,ALDH1A2,OTX2,GBX2,HOXA3,TDRKH,NRG3,TDRD6,DNAH11,LEF1,DNAI1,MSX2,ENG,HES6,RELN,ERBB4,TLL1,DNAH5,STC1,PLD6,C3,DLL3,MNS1,CELSR1,WLS,DAAM2,CHRDL1,NDRG4,BHLHE41,BHLHE40,LAMA5,CAPRIN2												GO:BP	regulation of mitotic nuclear division	GO:0007088	9.955644887797515e-8	7.001930602824844	117
GO:BP	cell morphogenesis involved in neuron differentiation	GO:0048667	0.0000012830413528410964	5.891759345946756	597	1868	95	21031	EMB,DCC,NR2E1,IL1RAPL1,PCDH15,TNIK,DPYSL5,NTN1,CNTN5,CHRNA3,ITGA4,KIAA0319,OTX2,DSCAM,BMP7,PLXNA4,CNTN6,BRSK2,GFRA3,POU4F1,IGF2BP1,UCHL1,FSTL4,ADAMTSL1,POTEE,ISL1,SEMA3E,SLITRK6,DCDC2,SLIT3,XK,BAIAP2,NEFL,DLX5,LHX2,CSF1R,FEZF2,SHOX2,POU3F2,KIT,PRKG1,GBX2,FOXG1,SKOR2,CUX2,RELN,GATA3,EFNA3,ISL2,EFNA5,EPHB1,KALRN,NRXN1,BARHL2,NRXN3,EPHA8,FN1,TIAM1,MUSK,FGFR2,CHODL,TECTA,LHX9,CTNND2,SHTN1,PRKCQ,SEMA4…		REAC	Degradation of the extracellular matrix	REAC:R-HSA-1474228	0.02316960784913968	1.635081316680286	140	94	7	10842	ADAMTS5,DCN,CTSS,COL4A5,MMP2,2,COL5A3			GO:BP	regulation of trans-synaptic signaling	GO:0099177	0.000002286688519684697	5.640792988604837	490	1333	64	21031	DCC,CD38,GRM5,INA,GPR158,DYSF,CNTNAP4,MCTP1,SV2B,MYOF,SORCS3,PTK2B,CHRNA5,SHISA7,NEFL,PLCB1,KIT,GRIN2B,KCNQ3,CHRNA3,CPLX4,MPP2,CACNG5,JPH3,NR2E1,SHISA8,GRID2IP,UNC13C,NRG3,DGKI,CUX2,SLC7A11,BAIAP2,PRKCG,GRM7,NRXN3,GRID2,APBA2,GRM3,RGS14,RELN,NLGN1,NTRK1,SNCAIP,GRIK4,HTR2A,NRXN1,CALB1,SLC6A6,CACNA1A,LAMA2,ITPKA,GRIA1,CACNB4,CHRDL1,PDE9A,TMEM108,EPHB1,MCTP2,GRIK2,CDK5,RASGRF2,NALCN,SHANK2												GO:BP	secretion	GO:0046903	1.0409901162281799e-7	6.982553393916879	954
GO:BP	chemical synaptic transmission	GO:0007268	0.0000012830413528410964	5.891759345946756	750	1868	113	21031	CAMK2A,GRM5,CHRNE,DCC,P2RX5,NR2E1,GABBR2,SLC17A7,GAD2,SHISA9,DBH,GAD1,TH,GLRA2,CHRNA3,JPH3,GRM7,KCNQ3,CD38,INA,HTR3C,DYSF,NPTX2,GRIN2B,SLC24A2,SLC7A11,RIT2,GABRA2,HRH2,GPR158,MCTP1,RIMBP2,CHRNA5,ITPR3,MYOF,HTR5A,MPP2,SV2B,PRKCG,PTK2B,SLC6A5,SHISA8,RGS14,GRID2,UNC13C,BAIAP2,NEFL,CBLN1,CNTNAP4,TAC1,RASGRF1,GRIK2,GJC1,SORCS2,KIT,GRIA1,HTR2C,HTR7,CUX2,RELN,EPHB1,NRXN1,DLGAP2,DGKI,NRXN3,SNCAIP,HTR2A,N…		REAC	Caspase activation via Death Receptors in the presence of ligand	REAC:R-HSA-140534	0.0248532575570571	1.6046166795127716	15	94	3	10842	TRADD,TNFRSF10A,TNFSF10			GO:BP	neurotransmitter transport	GO:0006836	0.000002315811651003131	5.635296765435252	207	1333	36	21031	TH,GPR158,DYSF,MCTP1,SV2B,MYOF,SLC22A2,SLC6A17,SYN2,SLC6A3,DOC2B,CHRNA3,CPLX4,SLC6A5,SLC17A7,UNC13C,DGKI,SLC6A11,SLC6A12,PRKCG,NRXN3,NLGN1,SNCAIP,SYNGR3,GPM6B,SYT5,NRXN1,RPH3A,SLC6A6,CACNB4,MCTP2,STX2,CDK5,SYT2,LIN7B,SLC29A4												GO:BP	brain development	GO:0007420	1.1301562066777054e-7	6.946861525534588	744
GO:BP	anterograde trans-synaptic signaling	GO:0098916	0.0000012830413528410964	5.891759345946756	750	1868	113	21031	CAMK2A,GRM5,CHRNE,DCC,P2RX5,NR2E1,GABBR2,SLC17A7,GAD2,SHISA9,DBH,GAD1,TH,GLRA2,CHRNA3,JPH3,GRM7,KCNQ3,CD38,INA,HTR3C,DYSF,NPTX2,GRIN2B,SLC24A2,SLC7A11,RIT2,GABRA2,HRH2,GPR158,MCTP1,RIMBP2,CHRNA5,ITPR3,MYOF,HTR5A,MPP2,SV2B,PRKCG,PTK2B,SLC6A5,SHISA8,RGS14,GRID2,UNC13C,BAIAP2,NEFL,CBLN1,CNTNAP4,TAC1,RASGRF1,GRIK2,GJC1,SORCS2,KIT,GRIA1,HTR2C,HTR7,CUX2,RELN,EPHB1,NRXN1,DLGAP2,DGKI,NRXN3,SNCAIP,HTR2A,N…		REAC	Formation of Fibrin Clot (Clotting Cascade)	REAC:R-HSA-140877	0.027638558182743682	1.558484616493599	39	94	4	10842	PF4,KNG1,THBD,2			GO:BP	signal transduction	GO:0007165	0.000002373941386691847	5.6245300081070155	5959	1333	466	21031	OR2T27,OR2T11,PLPPR1,CDA,OR2T2,UCMA,TLE7,TFAP2B,PRLHR,OR2T10,ARHGAP15,TACR3,AMBP,ZIC3,PECAM1,COLEC10,GML,CD36,PRL,CTNND2,OLFM4,SCEL,GNA14,GATA3,IL1RAPL1,TAFA4,ERFE,SOX30,DLX5,RNF125,BMP7,VAV3,HHLA2,OR52M1,CD38,BCL2L10,SECTM1,LYPD1,RXFP1,GFRA1,ASGR2,STK32B,MAEL,GRM5,RAMP1,GPR158,CDH13,ITGA4,PSTPIP1,OR2T29,OR2T3,RSPO2,NTRK3,HTR3C,ITGBL1,ASB2,OR8G1,TSPAN15,OR3A1,NFATC1,HHEX,OR1N1,SIX1,FGF14,OR2G6,IN…												GO:BP	regulation of response to stimulus	GO:0048583	1.1301562066777054e-7	6.946861525534588	3909
GO:BP	cell junction organization	GO:0034330	0.0000012999242896203756	5.886081941199004	759	1868	114	21031	IL1RAPL2,BMP6,GRM5,IL1RAPL1,CDH17,TBX5,NTN1,CNTN5,CNTNAP2,SIX1,RAB17,INA,SVEP1,LINGO2,CDH12,GRIN2B,DSCAM,PLXNA4,SLC7A11,GABRA2,POU4F1,CLDN10,GPR158,LGI2,GRHL1,GRHL2,EPB41L3,CDH13,ELFN1,XIRP2,MPP2,POTEE,PTK2B,ADD2,HRG,SEMA3E,CNKSR2,PKHD1,SLITRK6,CLDN18,GRID2,UNC13C,GPM6B,BAIAP2,CBLN4,NEFL,CBLN1,CSF1R,TEK,GJC1,SPTB,GRIA1,CUX2,RELN,PPFIBP2,EFNA5,EPHB1,ITGB4,KALRN,NRXN1,FRMPD4,ERBB4,NRXN3,ACTN3,CDH15…														GO:BP	regulation of nuclear division	GO:0051783	0.0000029245276667375958	5.533944265750604	147	1333	29	21031	DAZL,OOEP,BMP7,DLGAP5,PLCB1,AURKA,HOXA13,TTK,WEE2,PRDM7,TGFA,MSX2,PDE3A,CDCA8,NEK2,BUB1B,CCNB1,PIWIL2,CDCA2,NUF2,CHEK1,SMPD3,CDC25C,SPC25,KNL1,UBE2C,NPM2,LCMT1,TEX14												GO:BP	cellular component morphogenesis	GO:0032989	1.3002614728693395e-7	6.885969305534777	783
GO:BP	chromosome separation	GO:0051304	0.0000014538673595301107	5.837475213595141	81	1868	25	21031	M1AP,DLGAP5,MOS,TTK,BUB1B,PRAP1,CDCA8,NCAPH,KNL1,SPC25,UBE2C,BIRC5,TEX14,CCNB1,MAD2L1,MAD1L1,NUF2,NDC80,ESPL1,SPDL1,PLK1,NCAPG,CDC20,TRIP13,SMC4														GO:BP	regulation of reproductive process	GO:2000241	0.0000037321780665700446	5.428037643734776	211	1333	36	21031	DAZL,TACR3,OOEP,NLRP5,BMP7,MAEL,BNC1,SYCP2,RBM46,UMODL1,ZP4,SHB,NODAL,PLCB1,KIT,GDF9,AURKA,ZP3,TTK,WEE2,MEIOC,PRDM7,ZP1,ZP2,MSX2,ADA,ACVR1C,PDE3A,CACNA1H,PLB1,JAG1,PIWIL2,CDC25C,KNL1,ACVR1B,NPM2												GO:BP	epithelial cell differentiation	GO:0030855	1.3489359392916825e-7	6.870008674399801	724
GO:BP	establishment of localization	GO:0051234	0.0000015040917152280817	5.822725680896614	4881	1868	532	21031	FOLR1,CAMK2A,SPAG6,SLC38A8,EMB,GABRP,BMP6,DMBT1,SYT17,EXOC3L2,VAV3,ALOX15,KPNA7,OOEP,GRM5,CHRNE,NKD2,SLC27A2,PRL,PLPP4,RAMP1,CDX2,MRC1,TRPM5,NLRP5,P2RX5,KHDC3L,SLC22A2,SLC7A9,RTP1,IL1RAPL1,MPC1L,OSBPL10,COLEC10,GDF9,TUNAR,JAKMIP1,SLC17A7,GCNT3,SLCO1B3,SLC28A3,SLCO2A1,SLC14A2,SLC15A1,LRRC38,CDH17,TH,IRGM,CABYR,DAW1,NECAB2,SYTL3,KCNH5,NTN1,SLC10A4,SLC5A11,BLK,SLC25A31,KCNH8,SLC6A11,GLRA2,SAA1,ZP3,T…														GO:BP	cell motility	GO:0048870	0.000004433290655950901	5.353273794498645	1709	1333	163	21031	LDHC,TACR3,PECAM1,DDX4,SPAG6,GATA3,TMEFF2,TAFA4,BMP7,VAV3,DCC,CATSPERD,EOMES,GFRA1,CDH13,ITGA4,FEZF2,NTRK3,ASB2,HDAC9,PITX2,SIX1,ISL1,DNAH3,CFAP58,CFAP65,DBH,LHX6,MCTP1,ADD2,CCL20,PTPRR,TEKT5,TBX5,CRTAM,ROPN1L,POU3F2,WNT5B,SOX1,INSM1,IL16,FOLR1,PTK2B,XG,IGSF10,CMKLR1,CCR3,ONECUT1,NODAL,PLCB1,KIT,PLXNA4,SLIT1,NTN1,HOXA7,FMN2,GFRA3,PDLIM1,ZP3,CASS4,DCDC2,SEMA3E,TNN,NANOS1,GRB10,GBX2,IQUB,NR2E1,HRG,…												GO:BP	mitotic nuclear division	GO:0140014	1.356817871331275e-7	6.867478444738421	278
GO:BP	regulation of cell projection organization	GO:0031344	0.0000015040917152280817	5.822725680896614	667	1868	103	21031	DCC,KHDC3L,NR2E1,IL1RAPL1,DOCK11,TNIK,DPYSL5,NTRK3,MINAR1,NTN1,CHRNA3,KIAA0319,SLC39A12,CD38,DAAM2,PLEK2,RAB17,MYO3B,NDRG4,GRIN2B,DSCAM,BMP7,PREX1,PLXNA4,BRSK2,RIT2,LTK,KLF5,FSTL4,SAXO1,GFI1,RAC2,PTK2B,ZNF296,SPOCK1,HRG,SEMA3E,DCDC2,GRID2,CSMD3,XK,BAIAP2,NEFL,FEZF2,SHOX2,POU3F2,KIT,ALKAL1,SKOR2,RGS2,CUX2,RELN,GATA3,TENM1,EFNA5,KALRN,EPS8L1,NRXN1,ALK,FN1,TIAM1,MUSK,CHODL,NR2F1,ICAM1,MNS1,TRPM2,SHT…														GO:BP	retrotransposon silencing	GO:0010526	0.0000048803044243551055	5.311553086666553	34	1333	13	21031	TDRD9,DDX4,TDRD1,MAEL,PIWIL1,TDRD5,FKBP6,ASZ1,TDRD12,TEX15,MOV10L1,PIWIL2,ZNF93												GO:BP	head development	GO:0060322	1.559548684125286e-7	6.807001063409594	793
GO:BP	cell-cell signaling	GO:0007267	0.0000015040917152280817	5.822725680896614	1704	1868	217	21031	FOLR1,CAMK2A,BMP6,SYT17,FGF14,GRM5,CHRNE,TLE7,NKD2,DCC,SCEL,P2RX5,IGFBP1,NR2E1,IL1RAPL1,GABBR2,GDF9,CCL20,TUNAR,SLC17A7,GAD2,SHISA9,DBH,GAD1,TNIK,TH,FOXA1,TBX5,TFAP2C,BLK,TP63,GLRA2,TBX18,TFAP2B,CHRNA3,SOX17,TLE6,JPH3,GRM7,KCNQ3,RSPO2,CD38,DAAM2,INA,HTR3C,LINC02210-CRHR1,SOX30,TRPV6,DYSF,CACNA1D,NPTX2,GRIN2B,SLC24A2,HHEX,SLC7A11,BRSK2,PLCG2,RIT2,GABRA2,SRD5A2,HRH2,GPR158,MCTP1,KLF5,F2,CFTR,RIMBP2…														GO:BP	attachment of spindle microtubules to kinetochore	GO:0008608	0.0000071493896593986785	5.145731032166649	53	1333	16	21031	AURKC,KIF2C,CDCA8,NEK2,CCNB1,SGO1,NUF2,CENPE,SPC25,KNL1,SPAG5,SKA1,RACGAP1,TEX14,BOD1,SKA3												GO:BP	plasma membrane bounded cell projection morphogenesis	GO:0120039	1.6572492882758294e-7	6.780612158822996	653
GO:BP	regulation of meiotic nuclear division	GO:0040020	0.0000015046792390922353	5.822556071192649	36	1868	16	21031	OOEP,WEE2,MOS,DAZL,MSX2,PIWIL2,KNL1,PLCB1,MSX1,WNT5A,NPM2,FBXO43,PDE3A,CDC20,TRIP13,RAD51AP1														GO:BP	synapse organization	GO:0050808	0.000007628075565274439	5.117585013394889	485	1333	62	21031	CTNND2,IL1RAPL1,GRM5,INA,GPR158,SIX1,ADD2,CBLN4,PTK2B,SHISA7,NEFL,FRMPD4,GABRA2,GRIN2B,IL1RAPL2,PLXNA4,SLIT1,NTN1,NGEF,MUSK,MPP2,DSCAM,SEMA3E,UNC13C,NRG3,CNTN5,CUX2,SLC7A11,GABRG2,BAIAP2,PPFIBP2,POU4F1,NRXN3,GRID2,CNKSR2,RELN,NLGN1,ELFN1,C5AR1,ERBB4,NTRK1,AMIGO1,C3,NRXN1,SPTB,ITPKA,GRIA1,CACNB4,IL1RAP,CHRDL1,TMEM108,EPHB1,FGF13,LINGO2,KALRN,CDK5,SHANK2,CTTNBP2,EFNA5,LAMA5,CAPRIN2,TIAM1												GO:BP	inorganic ion transmembrane transport	GO:0098660	2.09080024688759e-7	6.679687457291567	949
GO:BP	localization	GO:0051179	0.0000017337134941986619	5.76102267050986	5520	1868	592	21031	FOLR1,CAMK2A,SPAG6,SLC38A8,EMB,GABRP,BMP6,DMBT1,SYT17,EXOC3L2,VAV3,ALOX15,KPNA7,OOEP,GRM5,CHRNE,NKD2,SLC27A2,PRL,PLPP4,RAMP1,CDX2,MRC1,TRPM5,NLRP5,P2RX5,KHDC3L,SLC22A2,SLC7A9,RTP1,IL1RAPL1,MPC1L,OSBPL10,COLEC10,GDF9,TUNAR,JAKMIP1,SLC17A7,GCNT3,TNIK,SLCO1B3,SLC28A3,SLCO2A1,SLC14A2,SLC15A1,LRRC38,CDH17,TH,IRGM,CABYR,DAW1,NECAB2,SYTL3,KCNH5,PADI6,NTN1,SLC10A4,SLC5A11,BLK,SLC25A31,KCNH8,SLC6A11,GLRA2…														GO:BP	microtubule-based process	GO:0007017	0.000008540823619593057	5.068500246852316	953	1333	102	21031	LDHC,TACR3,OOEP,CCDC63,TUBB8,DDX4,SPAG6,TUBB8B,NLRP5,CATSPERD,BCL2L10,TUBA4B,TTC29,TRIM36,DNAH3,CFAP58,CFAP65,DLGAP5,UCHL1,DAW1,TLE6,DNAH12,SLC39A12,TEKT5,KIF25,INSC,ROPN1L,FSD1,CCDC187,NEFL,TUBA4A,CABYR,AURKA,AUNIP,KASH5,FMN2,TTK,IQUB,CCDC88C,TOGARAM2,MAP7D2,DNAH11,CCNB2,DNAH17,AURKC,KIF19,MAP7,DNAI1,ADCY3,RGS14,PKHD1,KIF2C,DNAH5,RAB27B,NEK6,CFAP54,TACC3,CDCA8,TRIM58,NEK2,DRC7,CCNB1,AGBL4,TTLL4,…												GO:BP	metal ion transport	GO:0030001	2.09080024688759e-7	6.679687457291567	903
GO:BP	positive regulation of meiotic cell cycle	GO:0051446	0.0000017653852484541313	5.753160506694946	28	1868	14	21031	OOEP,RBM46,DAZL,MSX2,PIWIL2,MEIOC,LFNG,PLCB1,MSX1,CDC25A,WNT5A,NPM2,CDC25C,RAD51AP1														GO:BP	head development	GO:0060322	0.000009636642735990187	5.016074241531223	787	1333	88	21031	LHX2,EMX1,ZIC3,DLX6,DLX5,BMP7,NEUROG1,EOMES,TH,INA,GPR158,FEZF2,PITX2,ISL1,KLHL1,FOXR1,LHX6,MAS1,IGF2BP1,HTR5A,PITX1,POU3F2,SOX1,LHX8,SLC6A17,FGFR2,GRHL2,NEFL,NODAL,PLCB1,CNTNAP2,GRIN2B,PLXNA4,SLC6A3,SLIT1,SCN5A,ZIC1,ALDH1A2,SEMA3E,NANOS1,OTX2,GBX2,OSR2,NR2E1,CSF1R,NRG3,PAX9,PRKG1,CNTN5,PTCHD1,DCT,SLC7A11,POU4F1,LEF1,SKOR2,GRID2,MAST1,EN2,PTF1A,RELN,ERBB4,SYNGR3,DNAH5,MFSD2A,CCDC141,AMIGO1,LPAR1,…												GO:BP	central nervous system development	GO:0007417	2.226732248552776e-7	6.652332001181922	1035
GO:BP	cell motility	GO:0048870	0.0000018407761179966335	5.734999028786153	1709	1868	217	21031	FOLR1,CAMK2A,SPAG6,LDHC,HOXA7,CH25H,VAV3,DCC,ASB2,LHX6,NR2E1,HDAC9,TACR3,CCL20,DBH,DPEP1,DNAH3,NLRP12,NTRK3,DDX4,IGSF10,TBX5,NTN1,MIXL1,SAA1,ZP3,SOX17,H2BC1,ITGA4,KIAA0319,DOCK2,SIX1,DAAM2,STC1,IL16,PTPRR,NDRG4,CFAP58,GCNT2,BMP7,SOX1,PREX1,CCDC141,PLXNA4,FUT3,TAFA4,PLCG2,GFRA3,POU4F1,CATSPERD,LOXL2,MCTP1,CCL25,ROPN1L,RGCC,ELANE,CDH13,TMEFF2,RAC2,NANOS1,POTEE,PTK2B,FGF16,DNAH11,ANGPT1,ISL1,ADD2,SP…														GO:BP	retrotransposition	GO:0032197	0.000010290309628250005	4.98757155742247	36	1333	13	21031	TDRD9,DDX4,TDRD1,MAEL,PIWIL1,TDRD5,FKBP6,ASZ1,TDRD12,TEX15,MOV10L1,PIWIL2,ZNF93												GO:BP	forebrain development	GO:0030900	2.3029169569058494e-7	6.637721722395211	415
GO:BP	appendage development	GO:0048736	0.0000018913303966557568	5.723232597590385	190	1868	42	21031	ZIC3,DLX6,TBX5,TP63,TFAP2B,HOXA9,RSPO2,BMP7,SLC7A11,HOXA13,PITX1,GRHL2,MSX2,HNF1A,DLX5,IRF6,SHOX2,LEF1,SALL4,SP8,HOXD10,ITGB4,RAX,SCX,FGFR2,MSX1,PITX2,MYH3,RARB,WNT5A,DMD,TWIST1,SKI,FMN1,OSR2,TULP3,ALDH1A2,CHD7,TBX3,CACNA1C,CHST11,ITGA6														GO:BP	cell adhesion	GO:0007155	0.000010556708152104681	4.976471484666846	1512	1333	146	21031	AMBP,PECAM1,CLDN10,HABP2,CD36,CTNND2,OLFM4,GATA3,IL1RAPL1,BMP7,VAV3,HHLA2,DCC,CDH13,ITGA4,PSTPIP1,ITGBL1,CNTNAP4,ADAMTSL1,EGFL6,CLDN18,COL6A5,TRIM29,ADAM19,ADD2,EMB,CRTAM,PRSS2,CDHR2,BAIAP2L1,SVEP1,IL2RA,FOLR1,PTK2B,XG,ZP4,GRHL2,ALOX15,SHB,CCR3,IL4R,ONECUT1,NODAL,CDH12,CNTNAP2,MYBPC2,KIT,CDH17,PLXNA4,COL17A1,NTN1,BMP6,HOXA7,CD84,PDLIM1,MUSK,ZP3,CASS4,DSCAM,SEMA3E,TNN,STAB2,SCARF1,HRG,CLEC4G,SIGLE…												GO:BP	cell projection morphogenesis	GO:0048858	2.5045878142855177e-7	6.601263736747055	658
GO:BP	limb development	GO:0060173	0.0000018913303966557568	5.723232597590385	190	1868	42	21031	ZIC3,DLX6,TBX5,TP63,TFAP2B,HOXA9,RSPO2,BMP7,SLC7A11,HOXA13,PITX1,GRHL2,MSX2,HNF1A,DLX5,IRF6,SHOX2,LEF1,SALL4,SP8,HOXD10,ITGB4,RAX,SCX,FGFR2,MSX1,PITX2,MYH3,RARB,WNT5A,DMD,TWIST1,SKI,FMN1,OSR2,TULP3,ALDH1A2,CHD7,TBX3,CACNA1C,CHST11,ITGA6														GO:BP	regulation of anatomical structure morphogenesis	GO:0022603	0.000011131130315437315	4.953460732805221	838	1333	92	21031	ARHGAP15,PRL,DMRT3,GATA3,IL1RAPL1,BMP7,DCC,HOXB7,RSPO2,HHEX,SIX1,ISL1,LPAR3,CPNE9,RLN2,SLC39A12,POU3F2,GRHL3,WNT5B,DPYSL5,FGFR2,EPB41L3,PTK2B,NEFL,CCR3,NODAL,XK,KIT,PLXNA4,SYT17,AURKA,SLIT1,NTN1,CHRNA3,PALM3,NGEF,FSTL4,DSCAM,SEMA3E,TNN,OTX2,ATP10A,NR2E1,FGD3,HRG,CSF1R,PAX9,TSPAN18,CUX2,COCH,BAIAP2,STOX1,SKOR2,ADA,AMOT,ENG,RELN,NLGN1,MINAR1,C5AR1,TEK,PKHD1,FN1,TNIK,MFSD2A,F2,AMIGO1,LPAR1,PLD6,C3,P…												GO:BP	intracellular signal transduction	GO:0035556	2.6046466565524015e-7	6.584251184271486	2609
GO:BP	pattern specification process	GO:0007389	0.0000019104743758089458	5.718858782900675	479	1868	80	21031	FOLR1,HOXA7,ZIC3,OOEP,EYA1,CDX2,ASB2,TDRD5,HOXA4,DAW1,TLL1,FOXA1,TBX5,TDRD1,TP63,TBX18,HOXA3,SOX17,HOXA9,SIX1,EMX1,DAAM2,STC1,NDRG4,OTX2,HHEX,BMP7,SOX1,DLL3,DMRT3,HES6,NEUROG1,AURKA,IRX2,CDX1,DNAH11,ISL1,GSC,MSX2,TDRD6,LHX2,FEZF2,HOXB7,ENG,LEF1,TDRKH,FGF1,GBX2,SP8,FOXG1,HOXD10,LFNG,RELN,RAX,ERBB4,NRG3,FGFR2,ZIC1,ACVRL1,MSX1,MNS1,PITX2,TCF15,FOXC1,WNT5A,DLX1,EOMES,BASP1,CAPRIN2,OFD1,SKI,MEIS1,WLS,…														GO:BP	regulation of cell population proliferation	GO:0042127	0.000011131130315437315	4.953460732805221	1683	1333	159	21031	LHX2,TCL1A,EMX1,TFAP2B,TFAP2C,GML,PRL,DLX6,SMILR,GATA3,GKN2,DLX5,BMP7,VAV3,HHLA2,CD38,CDH13,ITGA4,FEZF2,NTRK3,BNC1,HHEX,PITX2,SIX1,INPP5D,ISL1,BTG4,TP63,DBH,LTK,MAS1,TBX5,CRTAM,EYA1,POU3F2,IL2RA,INSM1,FGFR2,NR2E3,PTK2B,ZP4,IRF6,HPSE2,SPINT1,CCR3,LIN28A,DLEC1,NODAL,DYNAP,KIT,TRIM71,GDF9,NTN1,GRPR,LMO1,BMP6,SCN5A,ALDH1A2,ZP3,TTK,TNN,RERG,HOXA3,XDH,OSR2,NR2E1,TFAP2A,RBPMS2,HRG,RAB25,CD109,CSF1R,SULT…												GO:BP	regulation of transport	GO:0051049	2.840099842487969e-7	6.546666392248946	1762
GO:BP	regulation of nervous system development	GO:0051960	0.000001933193769775558	5.713724613158885	463	1868	78	21031	GRM5,DCC,KHDC3L,NR2E1,IL1RAPL1,DPYSL5,NTN1,KIAA0319,DAAM2,LINGO2,DSCAM,BMP7,HAPLN3,PLXNA4,DLL3,POU4F1,HES6,F2,FSTL4,LIN28A,SEMA3E,SLITRK6,RGS14,GRID2,NCMAP,BAIAP2,NEFL,CBLN1,LHX2,FEZF2,SHOX2,LEF1,KIT,GBX2,FOXG1,DUSP10,CUX2,RELN,EFNA5,EPHB1,KALRN,NRXN1,ASCL2,FN1,WDR62,TIAM1,CHODL,BRINP1,DCT,KIF14,RARB,SHTN1,SEMA4D,WNT5A,ELAPOR2,DLX1,AMIGO1,SERPINF1,CAPRIN2,NEURL1,IL1RAP,CDK5,SKI,EEF2K,IL34,FGF13,C…														GO:BP	anatomical structure formation involved in morphogenesis	GO:0048646	0.000011445069687747483	4.941381558610928	1183	1333	120	21031	LHX2,TFAP2B,ZIC3,CD36,PRL,DLX6,PNLDC1,GATA3,SOX30,DLX5,BMP7,VAV3,SPINK2,NEUROG1,EOMES,RAMP1,CDH13,ITGA4,CFTR,MYH7,HHEX,HDAC9,SIX1,ISL1,NRAP,TP63,TMOD1,RLN2,SLC39A12,TBX5,SLC24A4,RBM46,EYA1,GRHL3,LMOD3,FGFR2,EDAR,EPB41L3,FOLR1,PTK2B,TBX18,GRHL2,ACTL8,WDR72,SHB,PROK2,SPINT1,CCR3,IL4R,NODAL,TRIM71,ADGRG6,ST14,KLF5,HOXA7,ALDH1A2,ZP3,DSCAM,SEMA3E,TNN,STAB2,OTX2,GBX2,HOXA3,NR2E1,TFAP2A,HRG,LOXL2,CD109,…												GO:BP	regulation of secretion	GO:0051046	2.904890878051045e-7	6.536870177198055	616
GO:BP	regulation of mitotic cell cycle	GO:0007346	0.000002001274978114856	5.698693234565584	496	1868	82	21031	TGFA,STOX1,GML,RBM46,FOXA1,KCNH5,ORC1,NEK6,MYO16,BMP7,DLGAP5,HOXA13,PTPN3,NEUROG1,RGCC,TICRR,TTK,AURKA,BUB1B,CDCA2,USP2,EGF,PRAP1,CDCA8,KNL1,NEK2,MEIOC,FOXG1,SPC25,RRM2,UBE2C,SASS6,CDK7,UBE2E2,CLSPN,GTSE1,PLCB1,BRINP1,DTL,AVEN,BIRC5,GPNMB,CDCA5,TEX14,CDC25A,CCNB1,KIF14,SHB,CENPE,MAD2L1,MAD1L1,FOXC1,SMPD3,CHEK1,BRCA2,NPM2,NUF2,BORA,BLM,NDC80,PINX1,CDC6,FBXO43,ESPL1,CDC25C,CCNH,CACNB4,KIF20B,SPDL1,…														GO:BP	cell junction assembly	GO:0034329	0.00001277250447337311	4.893723936540714	449	1333	58	21031	PECAM1,CLDN10,CTNND2,IL1RAPL1,CDH13,SIX1,CLDN18,ADD2,TBX5,CBLN4,EPB41L3,PTK2B,GRHL2,GJB1,CDH12,CNTNAP2,CDH17,GABRA2,IL1RAPL2,SLIT1,COL17A1,NTN1,MUSK,DSCAM,HRG,NRG3,CNTN5,CUX2,GABRG2,POU4F1,GJC1,NRXN3,GRID2,CDH15,MICALL2,CRB3,AMOT,NLGN1,TEK,ERBB4,NTRK1,FN1,AMIGO1,GPM6B,ARHGAP6,NRXN1,DUSP22,GRIA1,MPP7,IL1RAP,EPHB1,FGF13,LINGO2,CDK5,TLN2,SHANK2,EFNA5,FMN1												GO:BP	negative regulation of metaphase/anaphase transition of cell cycle	GO:1902100	3.306541500912128e-7	6.480626022028797	49
GO:BP	regulation of multicellular organismal development	GO:2000026	0.000002149300752402772	5.667702809278214	1411	1868	185	21031	BMP6,HOXA7,KRT36,GRM5,PRL,DCC,NLRP5,KHDC3L,NR2E1,IL1RAPL1,GDF9,ESRP1,DPYSL5,MINAR1,RLN2,TBX5,NTN1,TNFRSF11B,TP63,SOX17,TLE6,HOXA9,KIAA0319,SIX1,SLC39A12,DAAM2,SULT2B1,OTX2,LINGO2,HHEX,DSCAM,BMP7,HAPLN3,PLXNA4,DLL3,POU4F1,ERFE,HES6,LOXL2,IL2RA,GRHL1,GRHL2,RGCC,F2,CFTR,FSTL4,NELL1,LIN28A,PTK2B,ISL1,HRG,MSX2,SEMA3E,GAL,SLITRK6,IRF4,RGS14,CLDN18,EGF,GRID2,ADA,ADM2,INPP5D,GPM6B,NCMAP,BAIAP2,NEFL,CBLN1…														GO:BP	secretion	GO:0046903	0.000013181595906109517	4.880032006186726	963	1333	102	21031	TFAP2B,TUNAR,PRL,PLA2G4F,NLRP5,GATA3,IL1RAPL1,NEUROG1,CD38,GPR158,CFTR,DYSF,AP1M2,ISL1,NKD2,SYTL3,PLA2G12B,MCTP1,SV2B,HTR2C,MYOF,SLC22A2,CBLN4,ZP4,PPY,IL4R,PLCB1,KIT,GDF9,SYN2,SLC6A3,KCNQ3,DOC2B,SYT17,CHRNA3,CPLX4,BMP6,CD84,ZP3,VAMP8,XDH,EXOC3L2,RAB25,UNC13C,DGKI,OPRM1,PRKG1,TSPAN18,ADCY5,RAC2,PRKCG,GRM7,NRXN3,SLC30A8,ADA,ABCB4,ENG,ACVR1C,NLGN1,ERBB4,SNCAIP,SYTL2,HTR2A,TRPV6,SYNGR3,RAB27B,ABCB11,…												GO:BP	negative regulation of chromosome segregation	GO:0051985	3.306541500912128e-7	6.480626022028797	49
GO:BP	spindle organization	GO:0007051	0.00000214971682115882	5.667618745250879	205	1868	44	21031	TUBB8,NEK6,MYBL2,DLGAP5,MOS,AUNIP,TTK,AURKA,TACC3,RGS14,TRIM36,CDCA8,NEK2,RACGAP1,PRC1,SPC25,AURKC,HAUS8,SASS6,KIF23,CCNB2,FSD1,SPAG5,KIF4A,WDR62,BIRC5,CCNB1,EML1,CENPE,TPX2,CENPH,GPSM2,NUF2,BORA,KIF11,NDC80,KIFC1,ESPL1,PLK1,DCAF13,RAE1,CENPJ,CDC20,TUBGCP4														GO:BP	brain development	GO:0007420	0.00001432498864797018	4.843905713522936	736	1333	83	21031	LHX2,EMX1,ZIC3,DLX5,BMP7,NEUROG1,EOMES,TH,INA,GPR158,FEZF2,PITX2,ISL1,KLHL1,FOXR1,LHX6,MAS1,IGF2BP1,HTR5A,PITX1,POU3F2,SOX1,LHX8,SLC6A17,FGFR2,GRHL2,NEFL,NODAL,PLCB1,CNTNAP2,GRIN2B,PLXNA4,SLC6A3,SLIT1,SCN5A,ZIC1,ALDH1A2,SEMA3E,NANOS1,OTX2,GBX2,NR2E1,CSF1R,NRG3,PRKG1,CNTN5,PTCHD1,DCT,SLC7A11,POU4F1,LEF1,SKOR2,GRID2,MAST1,EN2,PTF1A,RELN,ERBB4,SYNGR3,DNAH5,MFSD2A,CCDC141,AMIGO1,LPAR1,TACC3,DLX6-AS1,…												GO:BP	negative regulation of chromosome separation	GO:1905819	3.306541500912128e-7	6.480626022028797	49
GO:BP	regulation of neuron projection development	GO:0010975	0.0000022788689457839678	5.642280649703082	457	1868	77	21031	DCC,KHDC3L,NR2E1,IL1RAPL1,TNIK,DPYSL5,NTRK3,MINAR1,NTN1,CHRNA3,KIAA0319,SLC39A12,CD38,RAB17,NDRG4,DSCAM,BMP7,PREX1,PLXNA4,BRSK2,RIT2,LTK,FSTL4,GFI1,PTK2B,ZNF296,SPOCK1,SEMA3E,GRID2,CSMD3,XK,BAIAP2,NEFL,FEZF2,SHOX2,POU3F2,ALKAL1,SKOR2,RGS2,CUX2,RELN,GATA3,EFNA5,KALRN,NRXN1,ALK,FN1,TIAM1,MUSK,CHODL,NR2F1,SHTN1,SEMA4D,WNT5A,NTNG2,DMD,PTPRG,CRMP1,AMIGO1,SERPINF1,CAPRIN2,CDK5,ULK4,EEF2K,FGF13,INPP5F,H…														GO:BP	microtubule cytoskeleton organization	GO:0000226	0.00001922131772544937	4.716216842407619	659	1333	76	21031	OOEP,CCDC63,TUBB8,SPAG6,TUBB8B,NLRP5,BCL2L10,TUBA4B,TRIM36,CFAP58,CFAP65,DLGAP5,DAW1,TLE6,SLC39A12,KIF25,INSC,FSD1,CCDC187,NEFL,TUBA4A,AURKA,AUNIP,KASH5,FMN2,TTK,CCDC88C,TOGARAM2,MAP7D2,CCNB2,DNAH17,AURKC,KIF19,MAP7,DNAI1,RGS14,PKHD1,KIF2C,DNAH5,NEK6,TACC3,CDCA8,NEK2,DRC7,CCNB1,TTLL4,KIF4A,MNS1,SASS6,HAUS8,CCDC65,DZIP1,SGO1,DNAH7,TACC2,CGN,NUF2,CENPE,TUBA1C,CHEK1,MYBL2,RSPH9,SPC25,EML1,FGF13,NAV3…												GO:BP	regulation of developmental process	GO:0050793	3.8113686440053185e-7	6.418919043273377	2465
GO:BP	head development	GO:0060322	0.000002394808469901995	5.620729214521178	787	1868	116	21031	ZIC3,LHX6,NR2E1,DLX6,PTF1A,LHX8,TH,ZIC2,FOXR1,CNTN5,SLC6A17,CNTNAP2,EMX1,INA,MYO16,OTX2,GRIN2B,BMP7,SOX1,DLX6-AS1,CCDC141,PLXNA4,SLC7A11,POU4F1,SRD5A2,PITX1,IGF2BP1,GPR158,PRDM13,NEUROG1,GRHL2,CRISPLD1,KLHL1,HTR5A,NANOS1,POTEE,ISL1,GSC,TACC3,SEMA3E,EGF,GRID2,EN2,PAX9,NEFL,CBLN1,MAST1,DLX5,LHX2,CSF1R,KCNA3,FEZF2,NR0B1,POU3F2,LEF1,GRIA1,PRKG1,GBX2,FOXG1,SKOR2,RELN,EPHB1,RAX,NRXN1,SCX,ERBB4,ALK,WDR6…														GO:BP	axonogenesis	GO:0007409	0.000019342096525626392	4.713496453719252	466	1333	59	21031	LHX2,GATA3,DLX5,BMP7,DCC,ITGA4,FEZF2,ADAMTSL1,ISL1,LPAR3,UCHL1,EMB,POU3F2,DPYSL5,FGFR2,NEFL,XK,KIT,PLXNA4,SLIT1,NTN1,GFRA3,MUSK,FSTL4,DSCAM,SEMA3E,TNN,OTX2,GBX2,NR2E1,CSF1R,PRKG1,CNTN5,ROBO4,EPHA8,BAIAP2,BARHL2,POU4F1,SLIT3,NRXN3,RELN,NTRK1,FN1,AMIGO1,KIAA0319,LHX9,NRXN1,LAMA2,ARX,MAP2K1,EPHB1,CNTN6,FGF13,KALRN,CDK5,EFNA5,B4GALT6,BCL11B,TIAM1												GO:BP	spindle checkpoint signaling	GO:0031577	5.619468475968285e-7	6.250304760742446	46
GO:BP	homologous chromosome segregation	GO:0045143	0.0000025370288031437356	5.5956746021612505	67	1868	22	21031	MAEL,STAG3,TEX15,SYCE1,TERB1,SYCP2,MEIOB,KNL1,MEIOC,C1ORF146,C14ORF39,FMN2,MEIKIN,RNF212,PTTG1,MEI4,MND1,ESPL1,PLK1,BRIP1,FANCD2,TRIP13														GO:BP	transposition	GO:0032196	0.0000196034360970638	4.70766779868419	38	1333	13	21031	TDRD9,DDX4,TDRD1,MAEL,PIWIL1,TDRD5,FKBP6,ASZ1,TDRD12,TEX15,MOV10L1,PIWIL2,ZNF93												GO:BP	regulation of localization	GO:0032879	7.062471174051446e-7	6.151043311770868	2123
GO:BP	synaptic signaling	GO:0099536	0.000002661972027426342	5.574796512497036	780	1868	115	21031	CAMK2A,GRM5,CHRNE,DCC,P2RX5,NR2E1,IL1RAPL1,GABBR2,SLC17A7,GAD2,SHISA9,DBH,GAD1,TH,GLRA2,CHRNA3,JPH3,GRM7,KCNQ3,CD38,INA,HTR3C,DYSF,NPTX2,GRIN2B,SLC24A2,SLC7A11,RIT2,GABRA2,HRH2,GPR158,MCTP1,RIMBP2,CHRNA5,ITPR3,MYOF,HTR5A,MPP2,SV2B,PRKCG,PTK2B,SLC6A5,SHISA8,RGS14,GRID2,UNC13C,BAIAP2,NEFL,CBLN1,CNTNAP4,TAC1,RASGRF1,GRIK2,GJC1,SORCS2,KIT,GRIA1,HTR2C,HTR7,CUX2,RELN,EPHB1,NRXN1,DLGAP2,DGKI,NRXN3,SNCAI…														GO:BP	transmembrane transport	GO:0055085	0.000022875340907900457	4.6406324249853705	1534	1333	146	21031	SLC14A2,LRRC38,SLCO4A1,CD36,SLC7A9,ERFE,TRPC7,GABRP,SLC15A1,COX4I2,SCARA5,GRM5,CFTR,SLC35F4,HTR3C,TMC5,SLC38A8,SV2B,HTR2C,SLC22A2,EMB,SLC39A12,SLC24A4,KCNK9,GABRR3,RASA3,TRPM5,CLCN4,SLC6A17,KCNH7,SLC5A11,PTK2B,SLC28A3,SLC25A31,CHRNA5,JPH2,GJB1,PLCB1,PTPN3,CDH17,GABRA2,GRIN2B,CHRNE,SLC6A3,KCNQ3,P2RX5,CHRNA3,KCNJ6,SCN5A,GJA3,CACNG5,SCN1A,TRPA1,SLC2A5,GRB10,ATP10A,JPH3,SLC6A5,SLCO2A1,SLC10A4,SLC17A7…												GO:BP	secretion by cell	GO:0032940	7.062471174051446e-7	6.151043311770868	821
GO:BP	positive regulation of nuclear division	GO:0051785	0.0000027503935768457585	5.560605154889026	62	1868	21	21031	TGFA,OOEP,DLGAP5,HOXA13,DAZL,RGCC,AURKA,MSX2,PIWIL2,EGF,PRAP1,UBE2C,PLCB1,MSX1,MAD1L1,SMPD3,WNT5A,NPM2,ESPL1,CDC20,RAD51AP1														GO:BP	dendrite development	GO:0016358	0.00002346631341604938	4.629555133188993	238	1333	37	21031	CTNND2,KHDC3L,IL1RAPL1,BMP7,DCC,FEZF2,KLHL1,IGF2BP1,DPYSL5,CHRNA3,NGEF,FSTL4,DCDC2,DSCAM,SCARF1,NR2E1,PRKG1,CUX2,BAIAP2,SKOR2,RELN,NLGN1,PREX1,TNIK,MFSD2A,LPAR1,KIAA0319,ALK,ITPKA,HECW1,EPHB1,GPR37,KALRN,CDK5,PHACTR1,CAPRIN2,TIAM1												GO:BP	cell surface receptor signaling pathway	GO:0007166	8.015532627314574e-7	6.096067613744269	2783
GO:BP	mitotic spindle organization	GO:0007052	0.0000029157084231168554	5.535255908530617	133	1868	33	21031	NEK6,MYBL2,DLGAP5,TTK,AURKA,TACC3,CDCA8,NEK2,RACGAP1,PRC1,SPC25,AURKC,SASS6,KIF23,FSD1,KIF4A,WDR62,BIRC5,CCNB1,EML1,CENPE,TPX2,CENPH,GPSM2,NUF2,BORA,KIF11,NDC80,KIFC1,PLK1,RAE1,CENPJ,CDC20														GO:BP	monoatomic ion transmembrane transport	GO:0034220	0.00002346631341604938	4.629555133188993	1013	1333	105	21031	LRRC38,TRPC7,GABRP,SLC15A1,COX4I2,SCARA5,GRM5,CFTR,HTR3C,TMC5,HTR2C,SLC39A12,SLC24A4,KCNK9,GABRR3,RASA3,TRPM5,CLCN4,SLC6A17,KCNH7,PTK2B,SLC28A3,CHRNA5,JPH2,PLCB1,PTPN3,GABRA2,GRIN2B,CHRNE,SLC6A3,KCNQ3,P2RX5,CHRNA3,KCNJ6,SCN5A,CACNG5,SCN1A,TRPA1,ATP10A,JPH3,SLC6A5,SLC17A7,OPRM1,SLC6A11,SLC2A9,SLC6A12,ADCYAP1R1,ANO4,GABRG2,GJC1,SLC12A8,PDZK1,GRID2,SLC30A8,ATP2A3,TMEM63C,JPH1,ATP6V1C2,RELN,PKD1L2,AN…												GO:BP	positive regulation of cell cycle process	GO:0090068	8.523103452970965e-7	6.069402240082363	253
GO:BP	behavior	GO:0007610	0.000003267238165079001	5.485819206507237	662	1868	101	21031	GRM5,NR2E1,TACR3,PCDH15,GRPR,TMOD1,DBH,GAD1,LHX8,TH,CNTNAP2,CHRNA3,JPH3,PPY,SCN1A,KCNQ3,LINC02210-CRHR1,NDRG4,NPTX2,GRIN2B,SLC24A2,DSCAM,SLC7A11,ITGA8,POU4F1,DMRT3,PRLHR,NEUROG1,GPR37,UCHL1,CHRNA5,ITPR3,CSMD1,KLHL1,PRKCG,DNAH11,USP2,GAL,SLITRK6,RGS14,NPAS1,ADA,ADM2,CNTNAP4,TAC1,FEZF2,RASGRF1,GRIK2,KIT,GRIA1,HOXD10,HTR2C,CUX2,CIART,RELN,ADCY5,KALRN,THRB,NPSR1,NRXN1,DGKI,NRXN3,SLC24A4,ALK,MRAP2,HTR…														GO:BP	developmental maturation	GO:0021700	0.0000242267516931973	4.615704811875289	340	1333	47	21031	DAZL,TUBB8,GATA3,OOSP2,TDRD1,CATSPERD,CFTR,BNC1,ZAR1L,LHX6,TDRD5,SLC24A4,ROPN1L,PTK2B,SHB,NEFL,CNTNAP2,KCNQ3,CABYR,AURKA,ALDH1A2,WEE2,SCARF1,UNC13C,TDRKH,TDRD6,EPHA8,RAC2,MSX2,RELN,NLGN1,PDE3A,PLD6,TRIM58,C3,NRXN1,RFLNB,RND1,RYR1,RAB38,CHRDL1,SLC26A6,C2CD6,SNX10,B4GALT6,TUSC2,XYLT1												GO:BP	regulation of nitrogen compound metabolic process	GO:0051171	8.902267505380414e-7	6.050499359686715	5587
GO:BP	regulation of multicellular organismal process	GO:0051239	0.000003344229426153822	5.475703936049184	2955	1868	342	21031	PTH2R,BMP6,HOXA7,VAV3,KRT36,GRM5,STOX1,PRL,DCC,NLRP2,CDX2,NLRP5,KHDC3L,NR2E1,MAEL,IL1RAPL1,HDAC9,TACR3,GDF9,ESRP1,GRPR,NLRP9,DBH,NLRP12,DPYSL5,EBF2,NLRP7,TH,IRGM,MINAR1,FA2H,FOXA1,RLN2,TBX5,OXT,NTN1,TNFRSF11B,TP63,SAA1,ZP3,TBX18,CHRNA3,SOX17,TLE6,ITGA4,HOXA9,KIAA0319,HHLA2,RSPO2,SIX1,SLC39A12,CD38,DAAM2,STC1,ELOVL3,SULT2B1,IL16,PTPRR,SVEP1,LINC02210-CRHR1,OTX2,LINGO2,CACNA1D,GRIN2B,HHEX,GCNT2,DSC…														GO:BP	telencephalon development	GO:0021537	0.0000256622187857095	4.590705796724469	279	1333	41	21031	LHX2,EMX1,ZIC3,DLX5,EOMES,TH,FEZF2,LHX6,MAS1,IGF2BP1,HTR5A,POU3F2,NEFL,PLCB1,CNTNAP2,PLXNA4,SLIT1,SCN5A,ZIC1,NR2E1,CSF1R,NRG3,SLC7A11,LEF1,RELN,ERBB4,DNAH5,MFSD2A,CCDC141,LPAR1,TACC3,ALK,GRIA1,ARX,TACC2,TMEM108,FGF13,CDK5,PHACTR1,BCL11B,RARB												GO:BP	regulation of multicellular organismal process	GO:0051239	8.912953926252887e-7	6.049978338470037	2968
GO:BP	positive regulation of developmental process	GO:0051094	0.0000033756939088537847	5.471636939926259	1328	1868	175	21031	BMP6,SYT17,BNC1,GRM5,STOX1,PRL,CDX2,NLRP5,KHDC3L,NR2E1,IL1RAPL1,FOXA1,RLN2,CPNE9,TBX5,NTN1,TP63,MIXL1,ZP3,SOX17,TLE6,SIX1,SLC39A12,SULT2B1,OTX2,LINGO2,GCNT2,DSCAM,BMP7,HAPLN3,PLXNA4,LMOD3,POU4F1,VWC2L,LOXL2,KLF5,MSR1,IL2RA,NEUROG1,RGCC,SH3GL3,CFTR,AURKA,NELL1,LIN28A,PTK2B,ISL1,CTHRC1,MSX2,SCUBE2,GAL,SLITRK6,RGS14,EGF,GRID2,ADA,ADM2,INSM1,INPP5D,GPM6B,BAIAP2,NEFL,CBLN1,APOB,FEZF2,CCR3,SHOX2,HOXB7,…														GO:BP	axon guidance	GO:0007411	0.0000256622187857095	4.590705796724469	249	1333	38	21031	LHX2,GATA3,DLX5,BMP7,DCC,FEZF2,ADAMTSL1,ISL1,EMB,DPYSL5,KIT,PLXNA4,SLIT1,NTN1,GFRA3,MUSK,DSCAM,SEMA3E,OTX2,GBX2,CSF1R,CNTN5,ROBO4,EPHA8,SLIT3,NRXN3,RELN,NTRK1,LHX9,NRXN1,LAMA2,ARX,EPHB1,CNTN6,KALRN,CDK5,EFNA5,BCL11B												GO:BP	inorganic cation transmembrane transport	GO:0098662	0.000001023627788863017	5.9898579326460775	857
GO:BP	organelle localization	GO:0051640	0.0000033756939088537847	5.471636939926259	620	1868	96	21031	OOEP,NLRP5,KHDC3L,NTN1,TLE6,ITGA4,RAB17,NDRG4,BRSK2,DLGAP5,MOS,CFTR,TERB1,UCHL1,IRAG2,RAC2,AP1M2,GRAMD2A,PKHD1,UNC13C,MYO1E,MLPH,NEFL,CDCA8,KNL1,NEK2,RACGAP1,SKA3,MEIOC,KIT,PIK3CG,KIF2C,SPC25,AURKC,FMN2,NRXN1,MYO7B,SPAG5,SGO1,ECT2,BIRC5,CDCA5,BORCS5,TEX14,CCNB1,KIF18A,SYN2,KIF14,ESYT3,STX8,CENPE,CADPS2,MAD2L1,MAD1L1,SMPD3,GPSM2,NUF2,INSC,DMD,NDE1,NDC80,SYN3,RASGRP1,CLMN,SNAP91,ANKFN1,KIFC1,PINX1,…														GO:BP	neuron projection guidance	GO:0097485	0.0000256622187857095	4.590705796724469	249	1333	38	21031	LHX2,GATA3,DLX5,BMP7,DCC,FEZF2,ADAMTSL1,ISL1,EMB,DPYSL5,KIT,PLXNA4,SLIT1,NTN1,GFRA3,MUSK,DSCAM,SEMA3E,OTX2,GBX2,CSF1R,CNTN5,ROBO4,EPHA8,SLIT3,NRXN3,RELN,NTRK1,LHX9,NRXN1,LAMA2,ARX,EPHB1,CNTN6,KALRN,CDK5,EFNA5,BCL11B												GO:BP	gland development	GO:0048732	0.0000010780487620075735	5.967361594815448	444
GO:BP	secretion	GO:0046903	0.000003657397826106175	5.436827797582171	963	1868	135	21031	CAMK2A,BMP6,SYT17,EXOC3L2,NKD2,PRL,NLRP5,SLC22A2,IL1RAPL1,GDF9,TUNAR,SYTL3,BLK,SAA1,ZP3,TFAP2B,CHRNA3,GRM7,PPY,KCNQ3,CD38,STC1,LINC02210-CRHR1,TRPV6,DYSF,ZP4,BRSK2,HRH2,GPR158,MCTP1,NEUROG1,RGCC,F2,CFTR,SLC2A2,RAC2,AP1M2,MYOF,SV2B,PRKCG,ISL1,GAL,EGF,ADA,UNC13C,HNF1A,CBLN4,ILDR2,CBLN1,ENG,RAB27B,KIT,PRKG1,PIK3CG,HTR2C,ADCY5,GATA3,EFNA5,KALRN,NPSR1,NRXN1,ABCB11,DGKI,ERBB4,NRXN3,SNCAIP,HTR2A,MON1A,T…														GO:BP	axon development	GO:0061564	0.000025719923187375056	4.589730332767604	527	1333	64	21031	LHX2,GATA3,DLX5,BMP7,NEUROG1,DCC,ITGA4,FEZF2,ADAMTSL1,ISL1,LPAR3,UCHL1,EMB,POU3F2,DPYSL5,FGFR2,FOLR1,NEFL,XK,KIT,PLXNA4,SLIT1,NTN1,GFRA3,MUSK,FSTL4,DSCAM,SEMA3E,TNN,SCARF1,OTX2,GBX2,NR2E1,CSF1R,PRKG1,CNTN5,ROBO4,EPHA8,BAIAP2,BARHL2,POU4F1,SLIT3,GRM7,NRXN3,RELN,NTRK1,FN1,AMIGO1,GPM6B,KIAA0319,LHX9,NRXN1,LAMA2,ARX,MAP2K1,EPHB1,CNTN6,FGF13,KALRN,CDK5,EFNA5,B4GALT6,BCL11B,TIAM1												GO:BP	monoatomic cation transmembrane transport	GO:0098655	0.0000010780487620075735	5.967361594815448	881
GO:BP	mitotic cell cycle phase transition	GO:0044772	0.000004197695531518357	5.3769890649858265	432	1868	73	21031	CAMK2A,STOX1,GML,CCNO,CCNB3,KCNH5,ORC1,NEK6,TRIM71,MYO16,BRSK2,DLGAP5,NEUROG1,RGCC,TICRR,TTK,AURKA,CCNI2,BUB1B,TACC3,PRAP1,CCNP,CDCA8,KNL1,SPC25,RRM2,UBE2C,SASS6,CCNB2,CDK7,UBE2E2,CLSPN,GTSE1,PLCB1,DTL,AVEN,BIRC5,GPNMB,CDCA5,TEX14,CDC25A,CCNB1,KIF14,CENPE,MAD2L1,MAD1L1,CHEK1,NPM2,NUF2,MASTL,BLM,NDC80,PINX1,CDC6,ESPL1,MELK,CDC25C,DBF4,CCNH,PIAS1,CACNB4,SPDL1,PLK1,MIIP,RBBP8,PTPN6,CPSF3,CKS1B,CENPJ…														GO:BP	female meiotic nuclear division	GO:0007143	0.000025755443320882743	4.58913097033568	39	1333	13	21031	DAZL,TUBB8,SYCP2,RBM46,AURKA,FMN2,TTK,WEE2,MEIOC,CCNB2,HSF2BP,NCAPH,MEIOB												GO:BP	oocyte differentiation	GO:0009994	0.0000010780487620075735	5.967361594815448	61
GO:BP	export from cell	GO:0140352	0.000004234096199259875	5.3732392789729335	894	1868	127	21031	CAMK2A,BMP6,SYT17,EXOC3L2,NKD2,NLRP5,SLC22A2,IL1RAPL1,GDF9,TUNAR,SYTL3,BLK,SAA1,ZP3,TFAP2B,CHRNA3,GRM7,PPY,KCNQ3,CD38,LINC02210-CRHR1,TRPV6,DYSF,ZP4,BRSK2,GPR158,MCTP1,RGCC,F2,CFTR,SLC2A2,RAC2,AP1M2,MYOF,SV2B,PRKCG,ISL1,GAL,UNC13C,HNF1A,CBLN4,ATP12A,ILDR2,CBLN1,SLC35G1,ENG,RAB27B,PDZK1,KIT,PRKG1,PIK3CG,HTR2C,ADCY5,GATA3,EFNA5,KALRN,NRXN1,ABCB11,DGKI,NRXN3,SLC24A4,SLC29A4,SNCAIP,TMEM163,HTR2A,MON1…														GO:BP	cognition	GO:0050890	0.000029803326627850623	4.525735257551744	322	1333	45	21031	NEUROG1,TH,GRM5,GPR158,CSMD1,DBH,LRRN4,SORCS3,LHX8,SHISA7,PLCB1,CNTNAP2,TMPRSS11E,KIT,GRIN2B,GRPR,MUSK,JAKMIP1,JPH3,DGKI,PTCHD1,DNAH11,CUX2,SLC7A11,PRKCG,NRXN3,ADCY3,ITGA8,RGS14,RELN,C5AR1,NTRK1,HTR2A,MFSD2A,CHRNA4,NRXN1,PDE8B,CALB1,NTAN1,GRIA1,FGF13,KALRN,NDRG4,CDK5,SHANK2												GO:BP	cell part morphogenesis	GO:0032990	0.0000012374127655747678	5.907485407961983	678
GO:BP	regulation of meiotic cell cycle	GO:0051445	0.000004234096199259875	5.3732392789729335	69	1868	22	21031	OOEP,RBM46,WEE2,MOS,DAZL,TTK,MSX2,PIWIL2,KNL1,MEIOC,LFNG,PLCB1,MSX1,CDC25A,WNT5A,NPM2,FBXO43,CDC25C,PDE3A,CDC20,TRIP13,RAD51AP1														GO:BP	anatomical structure maturation	GO:0071695	0.000030434560919088548	4.516632959453687	271	1333	40	21031	DAZL,TUBB8,GATA3,OOSP2,TDRD1,CATSPERD,CFTR,BNC1,ZAR1L,LHX6,TDRD5,SLC24A4,ROPN1L,PTK2B,SHB,CNTNAP2,KCNQ3,CABYR,AURKA,ALDH1A2,WEE2,SCARF1,TDRKH,TDRD6,EPHA8,RAC2,MSX2,PDE3A,PLD6,TRIM58,C3,RFLNB,RND1,RYR1,SLC26A6,C2CD6,SNX10,B4GALT6,TUSC2,XYLT1												GO:BP	attachment of spindle microtubules to kinetochore	GO:0008608	0.0000013920524632585354	5.856344396855966	44
GO:BP	regulation of cell cycle	GO:0051726	0.000005034229059632204	5.298067027748506	1105	1868	150	21031	TGFA,SPDYC,OOEP,STOX1,GML,NR2E1,RBM46,FOXA1,KCNH5,WEE2,TP63,ORC1,NEK6,CGREF1,MYO16,HHEX,BMP7,PLCG2,DLGAP5,POU4F1,HOXA13,MOS,PTPN3,NEUROG1,DAZL,RGCC,TICRR,TTK,AURKA,BUB1B,TACC3,MSX2,CDCA2,USP2,PKHD1,PIWIL2,EGF,CDK15,TRIM36,INSM1,PRAP1,CDCA8,NCAPH,KNL1,E2F8,NEK2,RACGAP1,MN1,MEIOC,LEF1,PRC1,FOXG1,HOXD10,LFNG,KIF2C,GATA3,SPC25,AURKC,RRM2,UBE2C,SASS6,KIF23,CDK7,CIT,UBE2E2,FSD1,CLSPN,SPAG5,WDR62,GTSE1,…														GO:BP	regulation of nervous system development	GO:0051960	0.00003127027039349767	4.504868363403812	463	1333	58	21031	LHX2,KHDC3L,IL1RAPL1,BMP7,DCC,GRM5,FEZF2,LPAR3,DPYSL5,SPINT1,NEFL,LIN28A,KIT,PLXNA4,SLIT1,NTN1,FSTL4,DSCAM,SEMA3E,GBX2,NR2E1,OPRM1,CUX2,DCT,BAIAP2,POU4F1,LEF1,GRID2,HES6,RGS14,RELN,NLGN1,NTRK1,FN1,F2,AMIGO1,DLL3,KIAA0319,NRXN1,ITPKA,HAPLN3,DUSP10,IL1RAP,DAAM2,CTSC,MAP2K1,EPHB1,FGF13,LINGO2,KALRN,CDK5,BHLHE41,BHLHE40,EFNA5,CAPRIN2,NR1D1,TIAM1,RARB												GO:BP	regulation of secretion by cell	GO:1903530	0.0000016123216568856841	5.792548312484284	563
GO:BP	regulation of mitotic sister chromatid separation	GO:0010965	0.000005217684461481361	5.282522188321467	59	1868	20	21031	DLGAP5,TTK,BUB1B,PRAP1,CDCA8,KNL1,SPC25,UBE2C,BIRC5,TEX14,CCNB1,MAD2L1,MAD1L1,NUF2,NDC80,ESPL1,SPDL1,PLK1,CDC20,TRIP13														GO:BP	epithelium development	GO:0060429	0.00003522195488389269	4.4531865435497044	1225	1333	121	21031	LHX2,EMX1,TFAP2B,KRT36,ZIC3,CCNO,PECAM1,DLX6,SCEL,GATA3,TMEFF2,DLX5,BMP7,ESRP1,HOXB7,RSPO2,ASB2,PITX2,SIX1,ALOXE3,TP63,CSMD1,CERS3,TMOD1,SLC39A12,TBX5,EYA1,CDHR2,POU3F2,GRHL3,WNT5B,INSM1,FGFR2,EDAR,FOLR1,TBX18,GRHL2,IRF6,ACTL8,SPINT1,ONECUT1,NODAL,PLCB1,TRIM71,FOXQ1,PLXNA4,NTN1,ST14,KLF5,BMP6,HOXA7,ALDH1A2,HOXA13,SEMA3E,GBX2,XDH,TFAP2A,DMBT1,RAB25,CD109,CCDC88C,CSF1R,SULT2B1,LDB2,ROBO4,MYO1E,SALL…												GO:BP	positive regulation of cellular metabolic process	GO:0031325	0.0000017647629267474162	5.753313628248252	3407
GO:BP	anatomical structure maturation	GO:0071695	0.000005539558191904769	5.25652487109632	271	1868	52	21031	BNC1,TUBB8,LHX6,OOSP2,TDRD5,CABYR,FOXA1,TDRD1,WEE2,CNTNAP2,KCNQ3,CATSPERD,DAZL,ROPN1L,CFTR,AURKA,RAC2,PTK2B,MSX2,GAL,ZAR1L,TDRD6,TDRKH,GATA3,ACTN3,SLC24A4,EPHA8,SPINK5,DIAPH3,ACVRL1,TFCP2L1,KIF14,SHB,SEMA4D,WNT5A,SLC26A6,BRCA2,FGFR3,B4GALT6,TRIM58,KCNB1,SNX10,C2CD6,PDE3A,RFLNB,RYR1,ABHD2,ALDH1A2,AKR1B1,PLD6,EPAS1,TRIP13														GO:BP	positive regulation of developmental process	GO:0051094	0.00003584302135040652	4.445595389062801	1328	1333	129	21031	CD36,PRL,KHDC3L,NLRP5,GATA3,IL1RAPL1,BMP7,NEUROG1,GRM5,HOXB7,FEZF2,CFTR,BNC1,SIX1,INPP5D,ISL1,LPAR3,CPNE9,TP63,SH3GL3,RLN2,HTR2C,TLE6,SLC39A12,TBX5,POU3F2,WNT5B,IL2RA,LMOD3,INSM1,FGFR2,PTK2B,SHB,CMKLR1,SPINT1,NEFL,CCR3,IL4R,LIN28A,NODAL,PLCB1,KIT,PLXNA4,SLC6A3,SYT17,AURKA,NTN1,KLF5,BMP6,ZP3,DSCAM,TNN,SCARF1,OTX2,OSR2,NR2E1,TFAP2A,LOXL2,SULT2B1,OPRM1,CUX2,DCT,BAIAP2,POU4F1,LEF1,STOX1,GRID2,MSX2,AD…												GO:BP	regulation of mitotic cell cycle	GO:0007346	0.0000018115719026981911	5.74194442380149	492
GO:BP	chromosome localization	GO:0050000	0.00000557963959798131	5.253393852256488	124	1868	31	21031	DLGAP5,TERB1,CDCA8,KNL1,NEK2,RACGAP1,SKA3,MEIOC,KIF2C,SPC25,AURKC,FMN2,SPAG5,SGO1,ECT2,BIRC5,CDCA5,TEX14,CCNB1,KIF18A,KIF14,CENPE,MAD1L1,NUF2,NDE1,NDC80,KIFC1,PINX1,SKA1,SPDL1,CDT1														GO:BP	positive regulation of reproductive process	GO:2000243	0.000038592672468299306	4.41349514633017	90	1333	20	21031	DAZL,TACR3,OOEP,BNC1,RBM46,ZP4,PLCB1,AURKA,ZP3,MEIOC,PRDM7,MSX2,PDE3A,CACNA1H,PLB1,PIWIL2,CDC25C,KNL1,ACVR1B,NPM2												GO:BP	monoatomic cation transport	GO:0006812	0.00000205054259859853	5.688131204116505	1071
GO:BP	developmental maturation	GO:0021700	0.00000557963959798131	5.253393852256488	340	1868	61	21031	BNC1,TUBB8,LHX6,OOSP2,TDRD5,CABYR,FOXA1,TDRD1,WEE2,CNTNAP2,KCNQ3,CATSPERD,DAZL,ROPN1L,CFTR,AURKA,RAC2,PTK2B,MSX2,GAL,ZAR1L,UNC13C,NEFL,TDRD6,TDRKH,RELN,GATA3,ATP6V0A4,NRXN1,ACTN3,SLC24A4,EPHA8,SPINK5,DIAPH3,ACVRL1,TFCP2L1,KIF14,SHB,SEMA4D,WNT5A,SLC26A6,BRCA2,FGFR3,B4GALT6,TRIM58,KCNB1,NEURL1,SNX10,C2CD6,PDE3A,RFLNB,RYR1,ABHD2,ALDH1A2,AKR1B1,PLD6,CDC20,NLGN1,ATP6V1D,EPAS1,TRIP13														GO:BP	cell maturation	GO:0048469	0.000039957065925253494	4.39840640981681	205	1333	33	21031	DAZL,TUBB8,GATA3,OOSP2,TDRD1,CATSPERD,CFTR,BNC1,ZAR1L,LHX6,TDRD5,ROPN1L,PTK2B,SHB,CNTNAP2,KCNQ3,CABYR,AURKA,WEE2,SCARF1,TDRKH,TDRD6,EPHA8,RAC2,PDE3A,PLD6,TRIM58,C3,RND1,SLC26A6,C2CD6,B4GALT6,TUSC2												GO:BP	regulation of plasma membrane bounded cell projection organization	GO:0120035	0.00000205054259859853	5.688131204116505	640
GO:BP	muscle tissue development	GO:0060537	0.000005880998791632839	5.230548909832318	420	1868	71	21031	ZIC3,EYA1,ASB2,HDAC9,TBX5,TBX18,BARX2,TFAP2B,MYO18B,SGCZ,SIX1,MYH15,NDRG4,BMP7,JPH2,LMOD3,ITGA8,POU4F1,TNNI1,PITX1,KLF5,XIRP2,RPL3L,EYA2,ISL1,MSX2,XK,SHOX2,ENG,GJC1,LEF1,PRKG1,RGS2,HOXD10,NEB,EPHB1,NRAP,SCX,ERBB4,ACTN3,FGFR2,NRG1,MSX1,SCN5A,MYOM2,CXADR,FOXC1,RARB,SLC8A1,WNT5A,DMD,EOMES,TWIST1,NOX4,NEURL1,CDK5,SKI,MYH11,JARID2,MEIS1,RYR1,HOMER1,MED20,ZBTB18,AKAP6,ALDH1A2,CHD7,MTOR,TBX3,TIPARP,ADAM…														GO:BP	regulation of multicellular organismal development	GO:2000026	0.00004357559476143015	4.3607566765106975	1411	1333	135	21031	LHX2,KRT36,PRL,KHDC3L,NLRP5,GATA3,IL1RAPL1,ERFE,BMP7,DCC,ESRP1,GRM5,FEZF2,CFTR,HHEX,SIX1,INPP5D,HOXA9,ISL1,CLDN18,LPAR3,TP63,RLN2,TLE6,SLC39A12,TBX5,CRTAM,IL2RA,DPYSL5,FGFR2,PTK2B,GRHL2,SHB,SPINT1,NEFL,CCR3,IL4R,LIN28A,NODAL,PLCB1,KIT,GDF9,PLXNA4,SLIT1,NTN1,BMP6,HOXA7,FSTL4,DSCAM,SEMA3E,TNN,OTX2,GBX2,XDH,OSR2,NR2E1,TFAP2A,HRG,LOXL2,CD109,SULT2B1,CLEC4G,OPRM1,TSPAN18,CUX2,DCT,BAIAP2,POU4F1,LEF1,SG…												GO:BP	spindle assembly checkpoint signaling	GO:0071173	0.00000205054259859853	5.688131204116505	45
GO:BP	negative regulation of biological process	GO:0048519	0.000006217433929899158	5.20638882110148	5874	1868	620	21031	TCL1A,PNLDC1,BMP6,HOXA7,CH25H,ALOX15,KPNA7,TRIM60,EYA1,GRM5,STOX1,TLE7,NKD2,PRL,DCC,FKBP6,NLRP2,CDX2,NLRP5,MAGEB2,GML,KHDC3L,IGFBP1,NR2E1,MAEL,IL1RAPL1,HDAC9,GDF9,TUNAR,TMOD1,TDRD5,DPEP1,NLRP4,TNFAIP8,BCL2L10,NLRP12,DPYSL5,RBM46,NLRP7,MAGEC1,HENMT1,IRGM,RNF144B,H1-8,NECAB2,NTRK3,ASTL,SKOR1,MINAR1,FOXA1,DDX4,TBX5,ZIC2,NTN1,TFAP2C,TNFRSF11B,TDRD1,SLC25A31,WEE2,TP63,MIXL1,SAA1,TSPAN15,FOXR1,LIN28B,Z…														GO:BP	chromosome localization	GO:0050000	0.00004509658736963098	4.3458563215946375	124	1333	24	21031	TERB1,DLGAP5,SPO11,KASH5,FMN2,MEIOC,AURKC,KIF2C,CDCA8,NEK2,CCNB1,SGO1,NUF2,CENPE,PINX1,SPC25,KNL1,SPAG5,KIF18A,SKA1,RACGAP1,TEX14,BOD1,SKA3												GO:BP	mitotic spindle checkpoint signaling	GO:0071174	0.00000205054259859853	5.688131204116505	45
GO:BP	regulation of response to stimulus	GO:0048583	0.000006604384221146931	5.180167668863208	3939	1868	436	21031	FOLR1,CAMK2A,TGFA,BMP6,IGHE,VAV3,ALOX15,OOEP,TRIM60,EYA1,GRM5,STOX1,TLE7,NKD2,PRL,PLPP4,SCEL,NLRP2,RAMP1,EDAR,NLRP5,P2RX5,KHDC3L,IGFBP1,COLEC10,CCL20,GRPR,NLRP14,NLRP9,DBH,TNIK,NLRP4,NLRP12,NLRP7,IRGM,NECAB2,NTRK3,SKOR1,MINAR1,FOXA1,TSPEAR,NLRP13,BLK,SLC25A31,TP63,SAA1,TSPAN15,ZP3,TBX18,TFAP2B,CNTNAP2,SOX17,NEK6,TLE6,KIAA0319,HIPK4,DOCK2,FSTL5,HHLA2,RSPO2,NLRP8,CD38,DAAM2,NPFFR2,ARHGAP15,PPP1R2B,…														GO:BP	regulation of dendrite development	GO:0050773	0.00004509658736963098	4.3458563215946375	99	1333	21	21031	KHDC3L,IL1RAPL1,BMP7,DCC,DPYSL5,CHRNA3,NR2E1,CUX2,BAIAP2,SKOR2,RELN,PREX1,TNIK,MFSD2A,KIAA0319,ALK,ITPKA,HECW1,KALRN,CAPRIN2,TIAM1												GO:BP	mitotic spindle assembly checkpoint signaling	GO:0007094	0.00000205054259859853	5.688131204116505	45
GO:BP	neurotransmitter transport	GO:0006836	0.000006882625397707036	5.162245867252309	207	1868	43	21031	CAMK2A,SLC22A2,SLC17A7,TH,SLC6A11,SLC6A17,CHRNA3,DYSF,GPR158,MCTP1,MYOF,SV2B,PRKCG,SLC6A5,UNC13C,GPM6B,NRXN1,DGKI,NRXN3,SLC29A4,SNCAIP,CPLX4,SYN2,RPH3A,SLC6A12,CADPS2,SYT2,SYNGR3,SYT9,DOC2B,SYN3,SLC6A9,FBXO45,ASIC1,CHRNB4,SLC6A3,CDK5,MCTP2,SYT1,CACNB4,PPFIA3,NLGN1,STX2														GO:BP	export from cell	GO:0140352	0.000046081049217227754	4.336477641041773	894	1333	94	21031	TFAP2B,TUNAR,NLRP5,GATA3,IL1RAPL1,CD38,GPR158,CFTR,DYSF,AP1M2,ISL1,NKD2,SYTL3,MCTP1,SV2B,HTR2C,MYOF,SLC22A2,SLC24A4,CBLN4,ZP4,PPY,IL4R,PLCB1,KIT,GDF9,SYN2,KCNQ3,DOC2B,SYT17,CHRNA3,CPLX4,BMP6,CD84,ZP3,VAMP8,EXOC3L2,RAB25,UNC13C,DGKI,OPRM1,PRKG1,TSPAN18,ADCY5,RAC2,PRKCG,PDZK1,GRM7,NRXN3,SLC30A8,ENG,ACVR1C,NLGN1,SNCAIP,SYTL2,HTR2A,TRPV6,SYNGR3,RAB27B,ABCB11,F2,CHRNA4,PIK3CD,CHGA,SYT5,KCNE4,NRXN1,RPH…												GO:BP	regulation of chromosome separation	GO:1905818	0.0000022580409632118284	5.646268183785944	73
GO:BP	negative regulation of chromosome segregation	GO:0051985	0.000007448060414810194	5.127956809240425	50	1868	18	21031	MOS,TTK,BUB1B,PRAP1,CDCA8,KNL1,SPC25,BIRC5,TEX14,CCNB1,MAD2L1,MAD1L1,NUF2,NDC80,SPDL1,PLK1,CDC20,TRIP13														GO:BP	cell division	GO:0051301	0.000053656587222132176	4.270376953686636	656	1333	74	21031	OOEP,CCNO,NLRP5,PADI6,TRIM36,TP63,STAG3,TLE6,SYCP2,TOPAZ1,INSC,POU3F2,FSD1,TDRD12,FGFR2,AURKA,FMN2,SYCP3,CCNB3,CCNB2,DCT,AURKC,LEF1,STOX1,TGFA,CDK7,KDF1,RGS14,KIF2C,PTTG1,NEK6,TACC3,CDCA8,NEK2,NCAPH,BUB1B,CCNB1,CENPS,KIF4A,OIP5,HAUS8,E2F8,SGO1,CDCA2,HMCN1,CIT,LBH,NUF2,CENPE,TUBA1C,MICAL3,SEPTIN3,CDC25C,SPC25,CCNA2,KNL1,FGF13,UBE2C,SGO2,SPAG5,CDK5,CEP55,NCAPG,KIF23,SKA1,RACGAP1,GPSM2,VRK1,IQGAP2,C…												GO:BP	embryonic organ development	GO:0048568	0.0000022666264715984745	5.644620043477145	459
GO:BP	negative regulation of chromosome separation	GO:1905819	0.000007448060414810194	5.127956809240425	50	1868	18	21031	MOS,TTK,BUB1B,PRAP1,CDCA8,KNL1,SPC25,BIRC5,TEX14,CCNB1,MAD2L1,MAD1L1,NUF2,NDC80,SPDL1,PLK1,CDC20,TRIP13														GO:BP	odontogenesis	GO:0042476	0.00006171723169346803	4.209593562310998	135	1333	25	21031	DMRT3,BMP7,RSPO2,CFTR,PITX2,TP63,SLC24A4,LHX8,FGFR2,EDAR,WDR72,SCN5A,OSR2,TFAP2A,PAX9,LEF1,MSX2,SSUH2,JAG2,WLS,SMPD3,SNX10,EDA,BCL11B,LAMA5												GO:BP	cell junction organization	GO:0034330	0.000002382057933337981	5.623047680375053	755
GO:BP	negative regulation of metaphase/anaphase transition of cell cycle	GO:1902100	0.000007448060414810194	5.127956809240425	50	1868	18	21031	MOS,TTK,BUB1B,PRAP1,CDCA8,KNL1,SPC25,BIRC5,TEX14,CCNB1,MAD2L1,MAD1L1,NUF2,NDC80,SPDL1,PLK1,CDC20,TRIP13														GO:BP	monoatomic ion transport	GO:0006811	0.00006930201418646248	4.159254142915549	1256	1333	122	21031	LRRC38,SLCO4A1,CLDN10,TRPC7,GABRP,SLC15A1,COX4I2,SCARA5,GRM5,RAMP1,CFTR,HTR3C,TMC5,HTR2C,SLC22A2,SLC39A12,SLC24A4,KCNK9,GABRR3,RASA3,TRPM5,CLCN4,SLC6A17,KCNH7,IL16,SLC5A11,PTK2B,SLC28A3,CHRNA5,JPH2,PLCB1,PTPN3,GABRA2,GRIN2B,CHRNE,SLC6A3,KCNQ3,P2RX5,CHRNA3,KCNJ6,SCN5A,CD84,CACNG5,SCN1A,TRPA1,ATP10A,JPH3,SLC6A5,SLCO2A1,HRG,SLC10A4,SLC17A7,OPRM1,SLC6A11,SLC2A9,SLC6A12,ADCYAP1R1,ANO4,GABRG2,GJC1,SLCO…												GO:BP	cell morphogenesis involved in neuron differentiation	GO:0048667	0.0000024994971089823173	5.6021473612333565	576
GO:BP	brain development	GO:0007420	0.000007448060414810194	5.127956809240425	736	1868	108	21031	ZIC3,LHX6,NR2E1,PTF1A,LHX8,TH,ZIC2,FOXR1,CNTN5,SLC6A17,CNTNAP2,EMX1,INA,MYO16,OTX2,GRIN2B,BMP7,SOX1,DLX6-AS1,CCDC141,PLXNA4,SLC7A11,POU4F1,SRD5A2,PITX1,IGF2BP1,GPR158,PRDM13,NEUROG1,GRHL2,KLHL1,HTR5A,NANOS1,POTEE,ISL1,GSC,TACC3,SEMA3E,EGF,GRID2,EN2,NEFL,CBLN1,MAST1,DLX5,LHX2,CSF1R,KCNA3,FEZF2,NR0B1,POU3F2,LEF1,GRIA1,PRKG1,GBX2,FOXG1,SKOR2,RELN,EPHB1,RAX,NRXN1,ERBB4,ALK,WDR62,NRG3,FGFR2,CA10,PLCB1…														GO:BP	regulation of response to stimulus	GO:0048583	0.00012456848184652918	3.904591828396482	3939	1333	315	21031	UCMA,TLE7,TFAP2B,NLRP7,ARHGAP15,AMBP,OOEP,COLEC10,CD36,PRL,CTNND2,KHDC3L,SCEL,NLRP5,GATA3,NLRP4,TAFA4,ERFE,SOX30,DLX5,RNF125,BMP7,VAV3,HHLA2,CD38,SECTM1,GRM5,RAMP1,GPR158,CDH13,RSPO2,FEZF2,NTRK3,NLRP9,MYH7,TSPAN15,NFATC1,HHEX,INPP5D,CR2,RIT2,ISL1,NKD2,IGHE,LPAR3,TP63,DBH,MCTP1,LTK,MAS1,NLRP13,CCL20,HTR2C,UCHL1,TLE6,TRIM60,PTPRR,SLC24A4,CRTAM,EYA1,NPFFR2,ARHGAP45,SVEP1,RASA3,WNT5B,IL2RA,NLRP2,FGFR…												GO:BP	establishment of organelle localization	GO:0051656	0.000002682909989737362	5.571393897442154	468
GO:BP	monoatomic ion transmembrane transport	GO:0034220	0.000007448060414810194	5.127956809240425	1013	1868	139	21031	GABRP,GRM5,CHRNE,TRPM5,P2RX5,SLC17A7,SLC28A3,SLC15A1,LRRC38,KCNH5,KCNH8,SLC6A11,GLRA2,SLC6A17,CHRNA3,JPH3,SLC5A5,SCN1A,KCNQ3,SLC39A12,HTR3C,LINC02210-CRHR1,DPP6,TRPV6,CACNA1D,GRIN2B,SLC24A2,JPH2,TMC5,PLCG2,GABRA2,PTPN3,F2,CFTR,KCNK9,CHRNA5,ITPR3,PKD1L3,PTK2B,SLC6A5,GAL,STIMATE,GRID2,ANO4,ATP12A,KCNB2,RASA3,KCNA3,SLC35G1,TRPA1,XCR1,PDZK1,GRIK2,SCARA5,GJC1,SLC9A9,GRIA1,SLC12A8,TRPC7,PIK3CG,HTR2C,SL…														GO:BP	circulatory system development	GO:0072359	0.00012524322743440554	3.902245749431895	1130	1333	111	21031	TFAP2B,ZIC3,PECAM1,PRL,SGCZ,GATA3,BMP7,VAV3,MYO18B,EOMES,TH,RAMP1,CDH13,NTRK3,MYH7,ASB2,NFATC1,HHEX,HDAC9,PITX2,SIX1,ISL1,NRAP,RLN2,DAW1,SLC39A12,TBX5,EYA1,SVEP1,XIRP2,FGFR2,FOLR1,PTK2B,TBX18,GRHL2,SHB,PROK2,JPH2,SPINT1,CCR3,NODAL,KIT,ADGRG6,PLXNA4,KLF5,HOXA7,SCN5A,PDLIM1,ALDH1A2,HOXA13,SEMA3E,TNN,STAB2,GBX2,HOXA3,XDH,NR2E1,HRG,LOXL2,PRKG1,DNAH11,TSPAN18,ROBO4,MYO1E,SALL4,POU4F1,LEF1,GJC1,DNAI1,S…												GO:BP	tube development	GO:0035295	0.0000027091573053947655	5.567165777218033	1084
GO:BP	transport	GO:0006810	0.000007461919688466011	5.12714942951708	4350	1868	475	21031	FOLR1,CAMK2A,SPAG6,SLC38A8,EMB,GABRP,BMP6,DMBT1,SYT17,EXOC3L2,VAV3,ALOX15,KPNA7,GRM5,CHRNE,NKD2,SLC27A2,PRL,PLPP4,RAMP1,CDX2,MRC1,TRPM5,NLRP5,P2RX5,SLC22A2,SLC7A9,IL1RAPL1,MPC1L,OSBPL10,COLEC10,GDF9,TUNAR,JAKMIP1,SLC17A7,GCNT3,SLCO1B3,SLC28A3,SLCO2A1,SLC14A2,SLC15A1,LRRC38,CDH17,TH,IRGM,CABYR,DAW1,NECAB2,SYTL3,KCNH5,NTN1,SLC10A4,SLC5A11,BLK,SLC25A31,KCNH8,SLC6A11,GLRA2,SAA1,ZP3,TFAP2B,SLC6A17,CHR…														GO:BP	actin filament-based process	GO:0030029	0.0001264016146281585	3.898247378430051	805	1333	85	21031	OOEP,KHDC3L,NLRP5,TMEFF2,MYO18B,PSTPIP1,MYH7,ASB2,KLHL1,GAS7,MYO3B,NRAP,TMOD1,ADD2,TLE6,BAIAP2L1,GRHL3,LMOD3,XIRP2,EPB41L3,PTK2B,ALOX15,ACTL8,FRMPD4,KIT,KASH5,KLHL17,FRMD3,FMN2,SCN5A,PDLIM1,SCN1A,PLEK2,FGD3,HRG,CCDC88C,CSF1R,PRKG1,MYO1E,RAC2,PHACTR3,BAIAP2,GJC1,PCDH15,DOCK2,RHPN2,MICALL2,AMOT,HCLS1,PREX1,TNIK,KRT19,LPAR1,STC1,GPM6B,TENM1,ARHGAP6,BAIAP2L2,KCNE4,SPTB,RFLNB,NEB,RND1,ITPKA,PDLIM2,FGD…												GO:BP	cellular response to calcium ion	GO:0071277	0.0000027291220963608923	5.563977034286265	89
GO:BP	modulation of chemical synaptic transmission	GO:0050804	0.00000759772873294843	5.119316216425773	489	1868	79	21031	CAMK2A,GRM5,DCC,NR2E1,SHISA9,CHRNA3,JPH3,GRM7,KCNQ3,CD38,INA,DYSF,GRIN2B,SLC24A2,SLC7A11,GPR158,MCTP1,CHRNA5,ITPR3,MYOF,MPP2,SV2B,PRKCG,PTK2B,SHISA8,RGS14,GRID2,UNC13C,BAIAP2,NEFL,CBLN1,CNTNAP4,RASGRF1,GRIK2,SORCS2,KIT,GRIA1,CUX2,RELN,EPHB1,NRXN1,DGKI,NRXN3,SNCAIP,HTR2A,NRG3,PLCB1,RASGRF2,CPLX4,GRIK4,LRRC4,WNT5A,NTNG2,PDE9A,APBA2,SYN3,SLC6A9,LAMA2,CPEB3,FBXO45,ASIC1,KCNB1,NEURL1,CHRNB4,CDK5,MCTP2…														GO:BP	sensory organ morphogenesis	GO:0090596	0.00013040811554434695	3.8846953807938536	288	1333	40	21031	TFAP2B,ZIC3,DLX6,LRIG3,GATA3,DLX5,BMP7,NEUROG1,TH,PITX2,SIX1,MYO3B,EYA1,GRHL3,SOX1,FGFR2,NR2E3,TBX18,NTN1,ZIC1,DSCAM,GBX2,OSR2,TFAP2A,STOX1,PCDH15,ITGA8,PTF1A,MFSD2A,TECTA,CALB1,THRB,RPGRIP1,JAG1,CELSR1,COL5A1,MEGF11,PDE6C,EPHB1,RARB												GO:BP	cell junction assembly	GO:0034329	0.0000027320800726936008	5.563506576359694	447
GO:BP	regulation of trans-synaptic signaling	GO:0099177	0.00000823166772446771	5.084512168413577	490	1868	79	21031	CAMK2A,GRM5,DCC,NR2E1,SHISA9,CHRNA3,JPH3,GRM7,KCNQ3,CD38,INA,DYSF,GRIN2B,SLC24A2,SLC7A11,GPR158,MCTP1,CHRNA5,ITPR3,MYOF,MPP2,SV2B,PRKCG,PTK2B,SHISA8,RGS14,GRID2,UNC13C,BAIAP2,NEFL,CBLN1,CNTNAP4,RASGRF1,GRIK2,SORCS2,KIT,GRIA1,CUX2,RELN,EPHB1,NRXN1,DGKI,NRXN3,SNCAIP,HTR2A,NRG3,PLCB1,RASGRF2,CPLX4,GRIK4,LRRC4,WNT5A,NTNG2,PDE9A,APBA2,SYN3,SLC6A9,LAMA2,CPEB3,FBXO45,ASIC1,KCNB1,NEURL1,CHRNB4,CDK5,MCTP2…														GO:BP	establishment of organelle localization	GO:0051656	0.00013393820518940093	3.8730955250322254	486	1333	58	21031	OOEP,KHDC3L,NLRP5,ITGA4,TERB1,AP1M2,UCHL1,TLE6,KIF25,INSC,IRAG2,MLPH,NEFL,IL4R,KIT,SPO11,SLIT1,KASH5,NTN1,FMN2,CD84,VAMP8,UNC13C,MEIOC,MYO1E,AURKC,RAC2,SNAP91,NLGN1,PKHD1,KIF2C,CDCA8,TRIM58,PIK3CD,NEK2,CHGA,CCNB1,AGBL4,SGO1,UNC13D,NUF2,CENPE,SMPD3,PINX1,SPC25,KNL1,SPAG5,KIF18A,CDK5,BORCS8,SKA1,RACGAP1,BORCS5,GPSM2,RASGRP1,TEX14,BOD1,SKA3												GO:BP	positive regulation of developmental process	GO:0051094	0.0000028944524697157397	5.538433577660371	1310
GO:BP	axonogenesis	GO:0007409	0.000008764955215785584	5.057250298576106	466	1868	76	21031	EMB,DCC,NR2E1,DPYSL5,NTN1,CNTN5,ITGA4,KIAA0319,OTX2,DSCAM,BMP7,PLXNA4,CNTN6,BRSK2,GFRA3,POU4F1,UCHL1,FSTL4,ADAMTSL1,POTEE,ISL1,SEMA3E,SLITRK6,SLIT3,XK,BAIAP2,NEFL,DLX5,LHX2,CSF1R,FEZF2,SHOX2,POU3F2,KIT,PRKG1,GBX2,FOXG1,RELN,GATA3,EFNA3,ISL2,EFNA5,EPHB1,KALRN,NRXN1,BARHL2,NRXN3,EPHA8,FN1,TIAM1,MUSK,FGFR2,CHODL,LHX9,SHTN1,PRKCQ,SEMA4D,WNT5A,WDR47,ROBO4,NTNG2,EPHA10,B4GALT6,LAMA2,FBXO45,AMIGO1,CDK5,…														GO:BP	postsynapse organization	GO:0099173	0.0001430521912918917	3.8445054852289533	198	1333	31	21031	CTNND2,IL1RAPL1,INA,PTK2B,SHISA7,NEFL,FRMPD4,GRIN2B,NGEF,MUSK,MPP2,CUX2,SLC7A11,BAIAP2,NRXN3,GRID2,CNKSR2,RELN,NLGN1,NRXN1,ITPKA,IL1RAP,CHRDL1,TMEM108,EPHB1,KALRN,CDK5,SHANK2,LAMA5,CAPRIN2,TIAM1												GO:BP	negative regulation of mitotic nuclear division	GO:0045839	0.000003023903741787046	5.519432037600753	55
GO:BP	negative regulation of mitotic nuclear division	GO:0045839	0.00000957400789543243	5.018906218702689	56	1868	19	21031	BMP7,TTK,BUB1B,PRAP1,CDCA8,KNL1,SPC25,BIRC5,TEX14,CCNB1,MAD2L1,MAD1L1,CHEK1,NUF2,NDC80,SPDL1,PLK1,CDC20,TRIP13														GO:BP	learning or memory	GO:0007611	0.00014499806555593137	3.8386377917235674	279	1333	39	21031	NEUROG1,TH,GRM5,CSMD1,DBH,LRRN4,SORCS3,LHX8,SHISA7,PLCB1,CNTNAP2,KIT,GRIN2B,GRPR,MUSK,JPH3,DGKI,PTCHD1,DNAH11,CUX2,SLC7A11,PRKCG,NRXN3,ADCY3,ITGA8,RGS14,RELN,NTRK1,HTR2A,NRXN1,PDE8B,CALB1,NTAN1,GRIA1,FGF13,KALRN,NDRG4,CDK5,SHANK2												GO:BP	mitotic sister chromatid segregation	GO:0000070	0.0000030669632087755425	5.513291433773498	187
GO:BP	metaphase chromosome alignment	GO:0051310	0.000009606869509906344	5.017418108279549	102	1868	27	21031	CDCA8,KNL1,NEK2,RACGAP1,SKA3,MEIOC,KIF2C,SPC25,AURKC,SPAG5,SGO1,ECT2,BIRC5,CDCA5,TEX14,CCNB1,KIF18A,KIF14,CENPE,MAD1L1,NUF2,NDC80,KIFC1,PINX1,SKA1,SPDL1,CDT1														GO:BP	male meiosis I	GO:0007141	0.00016044495951211078	3.7946739220116767	27	1333	10	21031	TDRD9,DDX4,BRDT,DMRTC2,SLC25A31,SPO11,SYCP3,MEIOC,MOV10L1,HSF2BP												GO:BP	regulation of neuron projection development	GO:0010975	0.0000032659679179128454	5.4859880857174925	449
GO:BP	forelimb morphogenesis	GO:0035136	0.000009692391509708941	5.013569051501918	41	1868	16	21031	TBX5,TP63,TFAP2B,HOXA9,RSPO2,HOXA13,MSX2,SHOX2,HOXD10,MSX1,TWIST1,FMN1,OSR2,ALDH1A2,TBX3,CACNA1C														GO:BP	homologous chromosome segregation	GO:0045143	0.0001619518076489236	3.7906142001850083	67	1333	16	21031	MAEL,TERB1,STAG3,SYCP2,SPO11,KASH5,FMN2,TEX15,MEIOC,C1ORF146,MEI4,PTTG1,RNF212,C14ORF39,MEIOB,KNL1												GO:BP	regulation of cell projection organization	GO:0031344	0.0000035329846954430147	5.451858243883876	655
GO:BP	spindle assembly checkpoint signaling	GO:0071173	0.00000999302189358628	5.000303161097787	46	1868	17	21031	TTK,BUB1B,PRAP1,CDCA8,KNL1,SPC25,BIRC5,TEX14,CCNB1,MAD2L1,MAD1L1,NUF2,NDC80,SPDL1,PLK1,CDC20,TRIP13														GO:BP	regulation of membrane potential	GO:0042391	0.00016415522734308728	3.7847452830832164	433	1333	53	21031	TCL1A,CD36,GNA14,TAFA4,GRM5,CFTR,HTR3C,TBX5,SLC24A4,KCNK9,KCNH7,PTK2B,TBX18,CHRNA5,PTPN3,GABRA2,GRIN2B,CHRNE,KCNQ3,P2RX5,CHRNA3,SCN5A,MPP2,SCN1A,GLRX,DGKI,CUX2,GABRG2,BAIAP2,STOX1,GJC1,GRID2,RELN,NLGN1,GRIK4,GLRA2,CACNA1H,CHRNA4,KCNE4,NRXN1,AKAP6,GRIA1,CACNA1D,CACNB4,CXADR,PIEZO1,TMEM108,FGF13,KCNH8,GRIK2,CDK5,NALCN,TUSC2												GO:BP	female meiotic nuclear division	GO:0007143	0.000003572752513060158	5.446997066622893	34
GO:BP	mitotic spindle checkpoint signaling	GO:0071174	0.00000999302189358628	5.000303161097787	46	1868	17	21031	TTK,BUB1B,PRAP1,CDCA8,KNL1,SPC25,BIRC5,TEX14,CCNB1,MAD2L1,MAD1L1,NUF2,NDC80,SPDL1,PLK1,CDC20,TRIP13														GO:BP	establishment of chromosome localization	GO:0051303	0.00016415522734308728	3.7847452830832164	116	1333	22	21031	TERB1,SPO11,KASH5,MEIOC,AURKC,KIF2C,CDCA8,NEK2,CCNB1,SGO1,NUF2,CENPE,PINX1,SPC25,KNL1,SPAG5,KIF18A,SKA1,RACGAP1,TEX14,BOD1,SKA3												GO:BP	homologous chromosome segregation	GO:0045143	0.000003597905648715466	5.443950229756312	65
GO:BP	mitotic spindle assembly checkpoint signaling	GO:0007094	0.00000999302189358628	5.000303161097787	46	1868	17	21031	TTK,BUB1B,PRAP1,CDCA8,KNL1,SPC25,BIRC5,TEX14,CCNB1,MAD2L1,MAD1L1,NUF2,NDC80,SPDL1,PLK1,CDC20,TRIP13														GO:BP	organelle localization	GO:0051640	0.00018145676153739142	3.741226844252254	620	1333	69	21031	OOEP,KHDC3L,NLRP5,ITGA4,CFTR,TERB1,AP1M2,DLGAP5,UCHL1,TLE6,KIF25,INSC,IRAG2,MLPH,NEFL,IL4R,KIT,SPO11,SYN2,SLIT1,KASH5,NTN1,FMN2,CD84,VAMP8,UNC13C,MEIOC,MYO1E,AURKC,RAC2,SNAP91,NLGN1,ESYT3,PKHD1,KIF2C,SYTL2,GRAMD2A,CDCA8,TRIM58,PIK3CD,NEK2,CHGA,NRXN1,CCNB1,AGBL4,SGO1,PLIN5,UNC13D,NUF2,CENPE,SMPD3,PINX1,SPC25,KNL1,SPAG5,KIF18A,NDRG4,STX2,STX8,CDK5,BORCS8,SKA1,RACGAP1,BORCS5,GPSM2,RASGRP1,TEX14,BOD1…												GO:BP	chromosome organization	GO:0051276	0.0000035981030959476874	5.443926397032788	633
GO:BP	regulation of mitotic cell cycle phase transition	GO:1901990	0.000010998320112211856	4.9586736440882175	332	1868	59	21031	STOX1,GML,KCNH5,ORC1,NEK6,MYO16,DLGAP5,NEUROG1,RGCC,TICRR,TTK,AURKA,BUB1B,PRAP1,CDCA8,KNL1,SPC25,RRM2,UBE2C,SASS6,CDK7,UBE2E2,CLSPN,GTSE1,PLCB1,DTL,AVEN,BIRC5,GPNMB,CDCA5,TEX14,CDC25A,CCNB1,KIF14,CENPE,MAD2L1,MAD1L1,CHEK1,NPM2,NUF2,BLM,NDC80,PINX1,CDC6,ESPL1,CDC25C,CCNH,CACNB4,SPDL1,PLK1,MIIP,RBBP8,PTPN6,CPSF3,CENPJ,CDC20,KLHL18,RAD51B,TRIP13														GO:BP	regionalization	GO:0003002	0.00018569441090679107	3.731201167605767	435	1333	53	21031	LHX2,EMX1,ZIC3,DMRT3,TDRD1,NEUROG1,EOMES,HOXB7,FEZF2,ASB2,HHEX,PITX2,SIX1,HOXA9,ISL1,TP63,TDRD5,DAW1,SOX1,FGFR2,FOLR1,TBX18,NODAL,HOXA4,AURKA,HOXA7,ALDH1A2,OTX2,GBX2,HOXA3,TDRKH,TDRD6,DNAH11,LEF1,DNAI1,MSX2,ENG,HES6,RELN,TLL1,DNAH5,PLD6,C3,DLL3,MNS1,CELSR1,WLS,DAAM2,NDRG4,BHLHE41,BHLHE40,LAMA5,CAPRIN2												GO:BP	chromosome separation	GO:0051304	0.0000036737235104075563	5.434893532413119	80
GO:BP	mitotic sister chromatid separation	GO:0051306	0.000011173315020219703	4.9518179565714515	62	1868	20	21031	DLGAP5,TTK,BUB1B,PRAP1,CDCA8,KNL1,SPC25,UBE2C,BIRC5,TEX14,CCNB1,MAD2L1,MAD1L1,NUF2,NDC80,ESPL1,SPDL1,PLK1,CDC20,TRIP13														GO:BP	synapse assembly	GO:0007416	0.00018706131404320217	3.7280160192063154	201	1333	31	21031	IL1RAPL1,SIX1,ADD2,CBLN4,PTK2B,GABRA2,IL1RAPL2,SLIT1,NTN1,MUSK,DSCAM,NRG3,CNTN5,CUX2,GABRG2,POU4F1,NRXN3,GRID2,NLGN1,ERBB4,NTRK1,AMIGO1,NRXN1,GRIA1,IL1RAP,EPHB1,FGF13,LINGO2,CDK5,SHANK2,EFNA5												GO:BP	positive regulation of cell cycle	GO:0045787	0.00000390119578237158	5.408802253976842	346
GO:BP	establishment of organelle localization	GO:0051656	0.000011173315020219703	4.9518179565714515	486	1868	78	21031	OOEP,NLRP5,KHDC3L,NTN1,TLE6,ITGA4,RAB17,MOS,TERB1,UCHL1,IRAG2,RAC2,AP1M2,PKHD1,UNC13C,MYO1E,MLPH,NEFL,CDCA8,KNL1,NEK2,RACGAP1,SKA3,MEIOC,KIT,PIK3CG,KIF2C,SPC25,AURKC,FMN2,MYO7B,SPAG5,SGO1,ECT2,BIRC5,CDCA5,BORCS5,TEX14,CCNB1,KIF18A,KIF14,CENPE,CADPS2,MAD2L1,MAD1L1,SMPD3,GPSM2,NUF2,INSC,NDE1,NDC80,RASGRP1,CLMN,SNAP91,ANKFN1,KIFC1,PINX1,TRIM58,ESPL1,CDK5,SKA1,VAMP8,NUP88,TRAPPC6B,SPDL1,PLK1,BORCS8,T…														GO:BP	secretion by cell	GO:0032940	0.00018711009309261789	3.7279027851552375	827	1333	86	21031	TFAP2B,TUNAR,NLRP5,GATA3,IL1RAPL1,CD38,GPR158,CFTR,DYSF,AP1M2,ISL1,NKD2,SYTL3,MCTP1,SV2B,HTR2C,MYOF,CBLN4,ZP4,PPY,IL4R,PLCB1,KIT,GDF9,SYN2,KCNQ3,DOC2B,SYT17,CHRNA3,CPLX4,BMP6,CD84,ZP3,VAMP8,EXOC3L2,RAB25,UNC13C,DGKI,OPRM1,PRKG1,TSPAN18,ADCY5,RAC2,PRKCG,GRM7,NRXN3,SLC30A8,ENG,ACVR1C,NLGN1,SNCAIP,SYTL2,HTR2A,TRPV6,SYNGR3,RAB27B,F2,CHRNA4,PIK3CD,CHGA,SYT5,NRXN1,RPH3A,PDE8B,CACNB4,MON1A,WLS,UNC13D,NE…												GO:BP	negative regulation of sister chromatid segregation	GO:0033046	0.000004098885449013932	5.387334218681864	47
GO:BP	muscle cell development	GO:0055001	0.00001142714211552386	4.9420623714113745	190	1868	40	21031	ASB2,HDAC9,TMOD1,TBX5,TBX18,MYO18B,SGCZ,SIX1,ACTL8,LMOD3,UCHL1,ISL1,XK,SHOX2,ENG,PRKG1,RGS2,NEB,NRAP,ACTN3,MYOM2,CXADR,MYH3,SLC8A1,DMD,ACTN1,NFATC2,SKI,MYH11,CACNB4,MEIS1,SMYD3,RYR1,HOMER1,TMOD2,AKAP6,MTOR,TBX3,WFIKKN2,TNNT1														GO:BP	positive regulation of meiotic cell cycle	GO:0051446	0.00022350214626281177	3.650718302037099	28	1333	10	21031	DAZL,OOEP,RBM46,PLCB1,MEIOC,PRDM7,MSX2,PIWIL2,CDC25C,NPM2												GO:BP	negative regulation of mitotic metaphase/anaphase transition	GO:0045841	0.000004098885449013932	5.387334218681864	47
GO:BP	cell cycle phase transition	GO:0044770	0.000011750558167710308	4.929941503315727	537	1868	84	21031	CAMK2A,STOX1,GML,CCNO,CCNB3,KCNH5,TP63,ORC1,NEK6,TRIM71,MYO16,BRSK2,PLCG2,DLGAP5,MOS,NEUROG1,RGCC,TICRR,TTK,AURKA,CCNI2,BUB1B,TACC3,PRAP1,CCNP,CDCA8,KNL1,MN1,SPC25,RRM2,UBE2C,SASS6,CCNB2,CDK7,UBE2E2,CLSPN,GTSE1,PLCB1,DTL,AVEN,WDR76,BIRC5,GPNMB,CDCA5,TEX14,CDC25A,CCNB1,CDC45,KIF14,CENPE,MAD2L1,MAD1L1,CHEK1,RAD51,BRCA2,NPM2,NUF2,MASTL,BLM,NDC80,PINX1,CDC6,ESPL1,MELK,CDC25C,DBF4,CCNH,PIAS1,CACNB4,SP…														GO:BP	developmental cell growth	GO:0048588	0.00022445499460263033	3.648870726175772	233	1333	34	21031	LHX2,EMX1,NRN1,SPAG6,DCC,ITGA4,LPAR3,CPNE9,SLC39A12,GDF9,PLXNA4,SYT17,AURKA,SLIT1,NTN1,FSTL4,DSCAM,SEMA3E,TNN,PRKG1,BARHL2,SLIT3,FN1,KIAA0319,SH3GL2,AKAP6,RGS2,TMEM108,RNF157,FGF13,CDK5,SYT2,EFNA5,TIAM1												GO:BP	negative regulation of mitotic sister chromatid segregation	GO:0033048	0.000004098885449013932	5.387334218681864	47
GO:BP	establishment of chromosome localization	GO:0051303	0.000012152292677441053	4.915341779412965	116	1868	29	21031	TERB1,CDCA8,KNL1,NEK2,RACGAP1,SKA3,MEIOC,KIF2C,SPC25,AURKC,SPAG5,SGO1,ECT2,BIRC5,CDCA5,TEX14,CCNB1,KIF18A,KIF14,CENPE,MAD1L1,NUF2,NDE1,NDC80,KIFC1,PINX1,SKA1,SPDL1,CDT1														GO:BP	intracellular signaling cassette	GO:0141124	0.00022574791985184911	3.6463762427908715	1861	1333	165	21031	UCMA,ARHGAP15,AMBP,CD36,PRL,GATA3,ERFE,BMP7,VAV3,SECTM1,GRM5,CDH13,NTRK3,NFATC1,FGF14,RIT2,LPAR3,MAPK4,MCTP1,LTK,MAS1,CCL20,HTR2C,UCHL1,TRIM60,PTPRR,DOCK11,SLC24A4,NPFFR2,ARHGAP45,RASA3,TRPM5,NLRP2,FGFR2,EDAR,PTK2B,ALOX15,CYTH4,ARHGAP8,C10ORF71,CMKLR1,DOK2,CCR3,LIN28A,RCAN2,NODAL,PLCB1,PTPN3,KIT,ADGRG6,GRIN2B,NECAB2,P2RX5,NTN1,BMP6,NGEF,MUSK,CASS4,SEMA3E,RERG,GRB10,XDH,FGD3,CCDC88C,CSF1R,DGKI,OPR…												GO:BP	negative regulation of mitotic sister chromatid separation	GO:2000816	0.000004098885449013932	5.387334218681864	47
GO:BP	spindle checkpoint signaling	GO:0031577	0.00001373917762984504	4.862039261563874	47	1868	17	21031	TTK,BUB1B,PRAP1,CDCA8,KNL1,SPC25,BIRC5,TEX14,CCNB1,MAD2L1,MAD1L1,NUF2,NDC80,SPDL1,PLK1,CDC20,TRIP13														GO:BP	pole plasm assembly	GO:0007315	0.00026865996048813096	3.5707970534580538	6	1333	5	21031	TDRD1,TDRD5,TDRKH,TDRD6,PLD6												GO:BP	chordate embryonic development	GO:0043009	0.000004098885449013932	5.387334218681864	665
GO:BP	central nervous system development	GO:0007417	0.00001390710290225806	4.8567633318775325	1035	1868	140	21031	OPALIN,IL1RAPL2,ZIC3,DCC,LHX6,NR2E1,MDGA2,PTF1A,LHX8,TH,FA2H,ZIC5,ZIC2,FOXR1,CNTN5,SLC6A17,CNTNAP2,SIX1,EMX1,DAAM2,INA,MYO16,OTX2,GRIN2B,BMP7,HAPLN3,SOX1,DLX6-AS1,CCDC141,PLXNA4,SLC7A11,CNTN6,POU4F1,SRD5A2,DMRT3,PITX1,IGF2BP1,GPR158,PRDM13,NEUROG1,GRHL2,SH3GL3,F2,SNTG2,KLHL1,HTR5A,NANOS1,POTEE,ISL1,GSC,TACC3,SPOCK1,SEMA3E,EGF,NPAS1,GRID2,EN2,GPM6B,BPGM,NEFL,CBLN1,MAST1,DLX5,LHX2,CSF1R,KCNA3,FEZF2…														GO:BP	oocyte anterior/posterior axis specification	GO:0007314	0.00026865996048813096	3.5707970534580538	6	1333	5	21031	TDRD1,TDRD5,TDRKH,TDRD6,PLD6												GO:BP	telencephalon development	GO:0021537	0.000004547929650316937	5.342186261819716	280
GO:BP	secretion by cell	GO:0032940	0.000014009690266492339	4.853571466216024	827	1868	117	21031	CAMK2A,BMP6,SYT17,EXOC3L2,NKD2,NLRP5,IL1RAPL1,GDF9,TUNAR,SYTL3,BLK,SAA1,ZP3,TFAP2B,CHRNA3,GRM7,PPY,KCNQ3,CD38,LINC02210-CRHR1,TRPV6,DYSF,ZP4,BRSK2,GPR158,MCTP1,RGCC,F2,CFTR,SLC2A2,RAC2,AP1M2,MYOF,SV2B,PRKCG,ISL1,GAL,UNC13C,HNF1A,CBLN4,ILDR2,CBLN1,ENG,RAB27B,KIT,PRKG1,PIK3CG,HTR2C,ADCY5,GATA3,EFNA5,KALRN,NRXN1,DGKI,NRXN3,SNCAIP,HTR2A,MON1A,TIAM1,CD177,PLCB1,LGI3,GPLD1,CPLX4,BIRC5,SYN2,ABCA12,RPH3A…														GO:BP	maternal determination of anterior/posterior axis, embryo	GO:0008358	0.00026865996048813096	3.5707970534580538	6	1333	5	21031	TDRD1,TDRD5,TDRKH,TDRD6,PLD6												GO:BP	cell migration	GO:0016477	0.000004547929650316937	5.342186261819716	1475
GO:BP	negative regulation of nuclear division	GO:0051784	0.000014327382468661516	4.843833145489031	63	1868	20	21031	BMP7,TTK,BUB1B,PRAP1,CDCA8,KNL1,SPC25,BIRC5,TEX14,CCNB1,MAD2L1,MAD1L1,CHEK1,NUF2,NDC80,FBXO43,SPDL1,PLK1,CDC20,TRIP13														GO:BP	P granule organization	GO:0030719	0.00026865996048813096	3.5707970534580538	6	1333	5	21031	TDRD1,TDRD5,TDRKH,TDRD6,PLD6												GO:BP	regulation of nervous system development	GO:0051960	0.00000486446976741426	5.3129644913947836	461
GO:BP	cell junction assembly	GO:0034329	0.000015601497051216807	4.8068337266527	449	1868	73	21031	IL1RAPL2,IL1RAPL1,CDH17,TBX5,NTN1,CNTN5,CNTNAP2,SIX1,RAB17,LINGO2,CDH12,DSCAM,GABRA2,POU4F1,CLDN10,LGI2,GRHL2,EPB41L3,CDH13,PTK2B,ADD2,HRG,SLITRK6,CLDN18,GRID2,GPM6B,CBLN4,CBLN1,TEK,GJC1,GRIA1,CUX2,EFNA5,EPHB1,ITGB4,NRXN1,ERBB4,NRXN3,ACTN3,CDH15,FN1,NRG3,MUSK,ECT2,ADGRL3,AMOT,TLN2,ACVRL1,MICALL2,CRB3,CTNND2,DUSP22,LRRC4,SEMA4D,WNT5A,NTNG2,FBXO45,AMIGO1,ACTN1,SORBS1,IL1RAP,CDK5,PPM1F,EEF2K,FGF13,F…														GO:BP	regulation of postsynaptic membrane potential	GO:0060078	0.00029593959782869334	3.528796920719982	148	1333	25	21031	GRM5,HTR3C,PTK2B,CHRNA5,GABRA2,GRIN2B,CHRNE,P2RX5,CHRNA3,MPP2,DGKI,CUX2,GABRG2,BAIAP2,GRID2,RELN,NLGN1,GRIK4,GLRA2,CHRNA4,NRXN1,GRIA1,TMEM108,GRIK2,CDK5												GO:BP	embryonic morphogenesis	GO:0048598	0.00000486615472202906	5.312814086557031	615
GO:BP	regulation of cell cycle phase transition	GO:1901987	0.000016152864721811348	4.791750444073162	433	1868	71	21031	STOX1,GML,KCNH5,TP63,ORC1,NEK6,MYO16,PLCG2,DLGAP5,MOS,NEUROG1,RGCC,TICRR,TTK,AURKA,BUB1B,PRAP1,CDCA8,KNL1,MN1,SPC25,RRM2,UBE2C,SASS6,CDK7,UBE2E2,CLSPN,GTSE1,PLCB1,DTL,AVEN,WDR76,BIRC5,GPNMB,CDCA5,TEX14,CDC25A,CCNB1,CDC45,KIF14,CENPE,MAD2L1,MAD1L1,CHEK1,RAD51,BRCA2,NPM2,NUF2,BLM,NDC80,PINX1,CDC6,ESPL1,CDC25C,DBF4,CCNH,CACNB4,SPDL1,PLK1,MIIP,CDT1,BRIP1,RBBP8,PTPN6,CPSF3,FANCD2,CENPJ,CDC20,KLHL18,RA…														GO:BP	mitotic nuclear division	GO:0140014	0.00032259545005345686	3.4913417622744336	279	1333	38	21031	BMP7,NEUROG1,DLGAP5,KIF25,AURKA,HOXA13,TTK,AURKC,TGFA,KIF2C,CDCA8,NEK2,NCAPH,BUB1B,CCNB1,KIF4A,CDCA2,NUF2,CENPE,CHEK1,SMPD3,MYBL2,PINX1,CDC25C,SPC25,KNL1,UBE2C,SPAG5,KIF18A,NPM2,NCAPG,KIF23,SKA1,RACGAP1,LCMT1,TEX14,BOD1,SKA3												GO:BP	regulation of molecular function	GO:0065009	0.000005376164068657077	5.269527486043303	2526
GO:BP	forebrain development	GO:0030900	0.00001661138306785446	4.779594206577437	417	1868	69	21031	ZIC3,LHX6,NR2E1,LHX8,TH,CNTNAP2,EMX1,OTX2,SOX1,DLX6-AS1,CCDC141,PLXNA4,SLC7A11,POU4F1,SRD5A2,PITX1,IGF2BP1,PRDM13,NEUROG1,HTR5A,ISL1,GSC,TACC3,SEMA3E,NEFL,DLX5,LHX2,CSF1R,KCNA3,FEZF2,NR0B1,POU3F2,LEF1,GRIA1,PRKG1,GBX2,FOXG1,RELN,RAX,ERBB4,ALK,WDR62,NRG3,FGFR2,PLCB1,DCT,ZIC1,MSX1,SCN5A,PITX2,KIF14,RARB,WNT5A,WDR47,DMD,NDE1,DLX1,FBXO45,EOMES,SLC6A3,CDK5,SKI,FGF13,PHACTR1,ALDH1A2,HAP1,CHD7,NSUN5,TBX3														GO:BP	regulation of neurogenesis	GO:0050767	0.0003231845603188454	3.490549395200963	388	1333	48	21031	LHX2,KHDC3L,IL1RAPL1,BMP7,DCC,GRM5,FEZF2,LPAR3,DPYSL5,SPINT1,NEFL,LIN28A,KIT,PLXNA4,SLIT1,NTN1,FSTL4,DSCAM,SEMA3E,NR2E1,OPRM1,CUX2,DCT,BAIAP2,POU4F1,LEF1,HES6,RGS14,RELN,FN1,F2,AMIGO1,DLL3,KIAA0319,ITPKA,HAPLN3,DUSP10,DAAM2,MAP2K1,FGF13,KALRN,CDK5,BHLHE41,BHLHE40,EFNA5,CAPRIN2,NR1D1,TIAM1												GO:BP	chromosome localization	GO:0050000	0.000005454213569469832	5.263267860485644	114
GO:BP	embryonic limb morphogenesis	GO:0030326	0.000018252547314544662	4.7386765171006235	125	1868	30	21031	DLX6,TBX5,TP63,HOXA9,RSPO2,BMP7,HOXA13,PITX1,GRHL2,MSX2,HNF1A,DLX5,SHOX2,LEF1,SALL4,SP8,HOXD10,MSX1,MYH3,RARB,WNT5A,TWIST1,SKI,OSR2,TULP3,ALDH1A2,CHD7,TBX3,CACNA1C,CHST11														GO:BP	actin cytoskeleton organization	GO:0030036	0.00032529880801640526	3.487717528088716	717	1333	76	21031	OOEP,KHDC3L,NLRP5,TMEFF2,MYO18B,PSTPIP1,MYH7,ASB2,KLHL1,GAS7,MYO3B,NRAP,TMOD1,ADD2,TLE6,BAIAP2L1,GRHL3,LMOD3,XIRP2,EPB41L3,PTK2B,ALOX15,ACTL8,FRMPD4,KIT,KASH5,KLHL17,FRMD3,FMN2,PDLIM1,PLEK2,FGD3,HRG,CSF1R,PRKG1,MYO1E,RAC2,PHACTR3,BAIAP2,PCDH15,DOCK2,RHPN2,MICALL2,AMOT,HCLS1,PREX1,TNIK,KRT19,LPAR1,GPM6B,TENM1,ARHGAP6,BAIAP2L2,SPTB,RFLNB,NEB,RND1,ITPKA,PDLIM2,FGD5,CELSR1,PDCL3,LIMA1,CXADR,ARHGAP26,…												GO:BP	negative regulation of nuclear division	GO:0051784	0.000005979304666509208	5.2233493171915315	62
GO:BP	negative regulation of mitotic metaphase/anaphase transition	GO:0045841	0.000018252547314544662	4.7386765171006235	48	1868	17	21031	TTK,BUB1B,PRAP1,CDCA8,KNL1,SPC25,BIRC5,TEX14,CCNB1,MAD2L1,MAD1L1,NUF2,NDC80,SPDL1,PLK1,CDC20,TRIP13														GO:BP	cilium or flagellum-dependent cell motility	GO:0001539	0.00032632828186303717	3.4863452856212893	168	1333	27	21031	LDHC,TACR3,DDX4,SPAG6,CATSPERD,DNAH3,CFAP58,CFAP65,TEKT5,ROPN1L,IQUB,DNAH11,DNAH17,DNAI1,ADCY3,DNAH5,CFAP54,DRC7,DNAH9,MNS1,CCDC65,DZIP1,DNAH7,CFAP221,CFAP251,C2CD6,RSPH9												GO:BP	cell cycle phase transition	GO:0044770	0.000006041930881288646	5.2188242472929	551
GO:BP	negative regulation of mitotic sister chromatid segregation	GO:0033048	0.000018252547314544662	4.7386765171006235	48	1868	17	21031	TTK,BUB1B,PRAP1,CDCA8,KNL1,SPC25,BIRC5,TEX14,CCNB1,MAD2L1,MAD1L1,NUF2,NDC80,SPDL1,PLK1,CDC20,TRIP13														GO:BP	cilium-dependent cell motility	GO:0060285	0.00032632828186303717	3.4863452856212893	168	1333	27	21031	LDHC,TACR3,DDX4,SPAG6,CATSPERD,DNAH3,CFAP58,CFAP65,TEKT5,ROPN1L,IQUB,DNAH11,DNAH17,DNAI1,ADCY3,DNAH5,CFAP54,DRC7,DNAH9,MNS1,CCDC65,DZIP1,DNAH7,CFAP221,CFAP251,C2CD6,RSPH9												GO:BP	regulation of reproductive process	GO:2000241	0.000006612878151443691	5.179609479510318	205
GO:BP	negative regulation of mitotic sister chromatid separation	GO:2000816	0.000018252547314544662	4.7386765171006235	48	1868	17	21031	TTK,BUB1B,PRAP1,CDCA8,KNL1,SPC25,BIRC5,TEX14,CCNB1,MAD2L1,MAD1L1,NUF2,NDC80,SPDL1,PLK1,CDC20,TRIP13														GO:BP	positive regulation of phosphatidylinositol 3-kinase/protein kinase B signal transduction	GO:0051897	0.00037352188489623775	3.4276839474999066	179	1333	28	21031	GATA3,ERFE,VAV3,NTRK3,LTK,PTK2B,LIN28A,KIT,MUSK,CASS4,SEMA3E,CSF1R,EPHA8,STOX1,PRR5L,HCLS1,ENG,RELN,NOX4,TEK,ERBB4,NTRK1,FN1,F2,NRXN1,AKR1C3,PRR5,MFHAS1												GO:BP	embryo development ending in birth or egg hatching	GO:0009792	0.00000663446486573475	5.1781941014704005	687
GO:BP	embryonic appendage morphogenesis	GO:0035113	0.000018252547314544662	4.7386765171006235	125	1868	30	21031	DLX6,TBX5,TP63,HOXA9,RSPO2,BMP7,HOXA13,PITX1,GRHL2,MSX2,HNF1A,DLX5,SHOX2,LEF1,SALL4,SP8,HOXD10,MSX1,MYH3,RARB,WNT5A,TWIST1,SKI,OSR2,TULP3,ALDH1A2,CHD7,TBX3,CACNA1C,CHST11														GO:BP	exocytosis	GO:0006887	0.00037352188489623775	3.4276839474999066	346	1333	44	21031	NLRP5,IL1RAPL1,CFTR,NKD2,SYTL3,SV2B,ZP4,IL4R,KIT,SYN2,KCNQ3,DOC2B,SYT17,CPLX4,CD84,ZP3,VAMP8,EXOC3L2,RAB25,UNC13C,TSPAN18,RAC2,PRKCG,NLGN1,SYTL2,TRPV6,SYNGR3,RAB27B,PIK3CD,CHGA,SYT5,RPH3A,CACNB4,UNC13D,STXBP6,MICAL3,SMPD3,STX2,CDK5,SYT2,WDR41,NSF,RASGRP1,LIN7B												GO:BP	modulation of chemical synaptic transmission	GO:0050804	0.000006873364364641101	5.162830633050248	494
GO:BP	negative regulation of sister chromatid segregation	GO:0033046	0.000018252547314544662	4.7386765171006235	48	1868	17	21031	TTK,BUB1B,PRAP1,CDCA8,KNL1,SPC25,BIRC5,TEX14,CCNB1,MAD2L1,MAD1L1,NUF2,NDC80,SPDL1,PLK1,CDC20,TRIP13														GO:BP	cilium movement	GO:0003341	0.00038179473509315407	3.418170064773563	209	1333	31	21031	LDHC,TACR3,CCDC63,DDX4,SPAG6,CATSPERD,TTC29,DNAH3,CFAP58,CFAP65,DAW1,TEKT5,ROPN1L,CABYR,IQUB,DNAH11,DNAH17,DNAI1,ADCY3,DNAH5,CFAP54,DRC7,DNAH9,MNS1,CCDC65,DZIP1,DNAH7,CFAP221,CFAP251,C2CD6,RSPH9												GO:BP	regulation of trans-synaptic signaling	GO:0099177	0.000007503966358626272	5.124709121630021	495
GO:BP	axon development	GO:0061564	0.000018712966279002823	4.727857365012284	527	1868	82	21031	FOLR1,EMB,DCC,NR2E1,DPYSL5,NTN1,CNTN5,ITGA4,KIAA0319,GRM7,OTX2,DSCAM,BMP7,PLXNA4,CNTN6,BRSK2,GFRA3,POU4F1,NEUROG1,UCHL1,FSTL4,ADAMTSL1,POTEE,ISL1,SEMA3E,SLITRK6,SLIT3,GPM6B,XK,BAIAP2,NEFL,DLX5,LHX2,CSF1R,FEZF2,SHOX2,POU3F2,KIT,PRKG1,GBX2,FOXG1,RELN,GATA3,EFNA3,ISL2,EFNA5,EPHB1,KALRN,NRXN1,BARHL2,NRXN3,EPHA8,FN1,TIAM1,MUSK,FGFR2,CHODL,LHX9,SHTN1,PRKCQ,SEMA4D,WNT5A,WDR47,ROBO4,NTNG2,EPHA10,B4GALT6,…														GO:BP	regulation of response to oxidative stress	GO:1902882	0.00041346622478355123	3.3835599612969918	30	1333	10	21031	CD36,BMP7,MCTP1,SLC7A11,ADCYAP1R1,STOX1,GCH1,SESN1,FBLN5,FUT8												GO:BP	regulation of mitotic sister chromatid separation	GO:0010965	0.000007517693635581952	5.123915376824824	58
GO:BP	ear morphogenesis	GO:0042471	0.000019417089788506312	4.711815861117162	132	1868	31	21031	ZIC3,EYA1,STOX1,PCDH15,DLX6,NTN1,TBX18,SIX1,MYO3B,ITGA8,NEUROG1,CTHRC1,GSC,SLITRK6,DLX5,LRIG3,GBX2,FOXG1,GATA3,FGFR2,ZIC1,TECTA,MSX1,WNT5A,TWIST1,OSR2,KCNQ1,CHD7,LRIG1,TBX3,PLS1														GO:BP	regulation of response to reactive oxygen species	GO:1901031	0.00047049579114754193	3.327444257230504	10	1333	6	21031	CD36,BMP7,ADCYAP1R1,GCH1,SESN1,FBLN5												GO:BP	male meiosis I	GO:0007141	0.000008106774157609388	5.0911519255975275	28
GO:BP	regulatory ncRNA processing	GO:0070918	0.000019748797917441217	4.704459334149431	70	1868	21	21031	PNLDC1,FKBP6,MAEL,TDRD5,HENMT1,DDX4,TDRD1,LIN28B,ASZ1,TRIM71,TDRD12,LIN28A,PIWIL2,TDRD9,HNF1A,TDRD6,PIWIL1,EXD1,TDRKH,GPAT2,PLD6														GO:BP	excitatory postsynaptic potential	GO:0060079	0.0004912863179847617	3.308665330525181	107	1333	20	21031	HTR3C,PTK2B,CHRNA5,GRIN2B,CHRNE,P2RX5,CHRNA3,MPP2,DGKI,CUX2,BAIAP2,GRID2,RELN,NLGN1,GLRA2,CHRNA4,NRXN1,TMEM108,GRIK2,CDK5												GO:BP	transport	GO:0006810	0.00000879206738707478	5.055908991908204	4716
GO:BP	cellular response to calcium ion	GO:0071277	0.00002144230574832497	4.6687285156242275	88	1868	24	21031	SYT17,ALOX15,DPEP1,CPNE9,KCNQ3,PLCG2,CPNE4,NRXN1,ECT2,GPLD1,RYR3,CPNE7,SCN5A,TRPM2,SYT2,WNT5A,SYT9,AKR1C3,NFATC2,KCNB1,EEF2K,SYT1,RYR1,NLGN1														GO:BP	cilium movement involved in cell motility	GO:0060294	0.0005276312502465247	3.2776694902149366	163	1333	26	21031	LDHC,TACR3,DDX4,SPAG6,CATSPERD,DNAH3,CFAP58,CFAP65,TEKT5,ROPN1L,IQUB,DNAH11,DNAH17,DNAI1,ADCY3,DNAH5,CFAP54,DRC7,DNAH9,MNS1,DZIP1,DNAH7,CFAP221,CFAP251,C2CD6,RSPH9												GO:BP	establishment of chromosome localization	GO:0051303	0.000010505126598752062	4.978598709482861	106
GO:BP	appendage morphogenesis	GO:0035107	0.000021503182313945046	4.667497262916326	153	1868	34	21031	ZIC3,DLX6,TBX5,TP63,TFAP2B,HOXA9,RSPO2,BMP7,HOXA13,PITX1,GRHL2,MSX2,HNF1A,DLX5,SHOX2,LEF1,SALL4,SP8,HOXD10,FGFR2,MSX1,MYH3,RARB,WNT5A,TWIST1,SKI,FMN1,OSR2,TULP3,ALDH1A2,CHD7,TBX3,CACNA1C,CHST11														GO:BP	chromosome organization involved in meiotic cell cycle	GO:0070192	0.0005298415975537815	3.275853948494639	66	1333	15	21031	MAEL,TERB1,STAG3,SYCP2,SPO11,KASH5,TEX15,MEIOC,C1ORF146,MEI4,RNF212,NCAPH,C14ORF39,RAD51,MEIOB												GO:BP	embryonic organ morphogenesis	GO:0048562	0.000010835951872853673	4.965132932524113	301
GO:BP	limb morphogenesis	GO:0035108	0.000021503182313945046	4.667497262916326	153	1868	34	21031	ZIC3,DLX6,TBX5,TP63,TFAP2B,HOXA9,RSPO2,BMP7,HOXA13,PITX1,GRHL2,MSX2,HNF1A,DLX5,SHOX2,LEF1,SALL4,SP8,HOXD10,FGFR2,MSX1,MYH3,RARB,WNT5A,TWIST1,SKI,FMN1,OSR2,TULP3,ALDH1A2,CHD7,TBX3,CACNA1C,CHST11														GO:BP	neurotransmitter secretion	GO:0007269	0.0005877432232201527	3.2308123696637803	145	1333	24	21031	GPR158,DYSF,MCTP1,SV2B,MYOF,SYN2,DOC2B,CHRNA3,CPLX4,UNC13C,DGKI,PRKCG,NRXN3,NLGN1,SNCAIP,SYT5,NRXN1,RPH3A,CACNB4,MCTP2,STX2,CDK5,SYT2,LIN7B												GO:BP	signal release	GO:0023061	0.000011105627962037312	4.954456879462461	485
GO:BP	striated muscle tissue development	GO:0014706	0.00002169892691024907	4.663561743039987	247	1868	47	21031	ZIC3,EYA1,ASB2,TBX5,TBX18,MYO18B,SGCZ,NDRG4,BMP7,JPH2,POU4F1,TNNI1,XIRP2,RPL3L,EYA2,ISL1,MSX2,SHOX2,ENG,GJC1,LEF1,PRKG1,RGS2,NEB,NRAP,ERBB4,FGFR2,NRG1,MSX1,SCN5A,CXADR,FOXC1,RARB,SLC8A1,WNT5A,TWIST1,NOX4,SKI,MYH11,JARID2,MEIS1,AKAP6,ALDH1A2,CHD7,MTOR,TBX3,ADAMTS9														GO:BP	signal release from synapse	GO:0099643	0.0005877432232201527	3.2308123696637803	145	1333	24	21031	GPR158,DYSF,MCTP1,SV2B,MYOF,SYN2,DOC2B,CHRNA3,CPLX4,UNC13C,DGKI,PRKCG,NRXN3,NLGN1,SNCAIP,SYT5,NRXN1,RPH3A,CACNB4,MCTP2,STX2,CDK5,SYT2,LIN7B												GO:BP	positive regulation of metabolic process	GO:0009893	0.00001129038749642177	4.947291152435545	3797
GO:BP	siRNA-mediated retrotransposon silencing by heterochromatin formation	GO:0141007	0.000023503039926322135	4.628875961649823	11	1868	8	21031	FKBP6,MAEL,TDRD5,DDX4,TDRD1,TDRD12,PIWIL2,TDRD9														GO:BP	pallium development	GO:0021543	0.0006046523204655311	3.21849427610237	194	1333	29	21031	LHX2,EMX1,ZIC3,EOMES,TH,FEZF2,LHX6,MAS1,IGF2BP1,HTR5A,POU3F2,NEFL,PLCB1,CNTNAP2,ZIC1,NR2E1,LEF1,RELN,MFSD2A,CCDC141,TACC3,ALK,GRIA1,ARX,TACC2,TMEM108,FGF13,CDK5,PHACTR1												GO:BP	sister chromatid segregation	GO:0000819	0.000012561693038877977	4.900951823346391	229
GO:BP	negative regulation of cellular process	GO:0048523	0.000023503039926322135	4.628875961649823	5541	1868	583	21031	TCL1A,PNLDC1,BMP6,HOXA7,CH25H,KPNA7,TRIM60,EYA1,GRM5,STOX1,TLE7,NKD2,PRL,DCC,FKBP6,NLRP2,CDX2,MAGEB2,GML,KHDC3L,IGFBP1,NR2E1,MAEL,IL1RAPL1,HDAC9,GDF9,TUNAR,TMOD1,TDRD5,DPEP1,TNFAIP8,BCL2L10,NLRP12,DPYSL5,RBM46,NLRP7,MAGEC1,HENMT1,IRGM,RNF144B,H1-8,NECAB2,NTRK3,ASTL,SKOR1,MINAR1,FOXA1,DDX4,TBX5,ZIC2,NTN1,TFAP2C,TNFRSF11B,TDRD1,SLC25A31,WEE2,TP63,MIXL1,TSPAN15,FOXR1,LIN28B,ZP3,ASZ1,TBX18,BARX2,TFAP…														GO:BP	regulation of cell differentiation	GO:0045595	0.0006651946106922873	3.177051278027507	1576	1333	141	21031	LHX2,UCMA,TFAP2B,KRT36,TUNAR,CD36,KHDC3L,OPALIN,GATA3,IL1RAPL1,ERFE,BMP7,NEUROG1,DCC,ESRP1,GRM5,FEZF2,BNC1,NFATC1,HDAC9,SIX1,INPP5D,HOXA9,ISL1,CLDN18,LPAR3,TP63,LTK,SH3GL3,HTR2C,TBX5,CRTAM,EYA1,NMRK2,POU3F2,IL2RA,SOX1,LMOD3,INSM1,DPYSL5,FGFR2,PTK2B,GRHL2,SHB,CMKLR1,SPINT1,NEFL,IL4R,LIN28A,NODAL,PLCB1,KIT,PLXNA4,AURKA,SLIT1,NTN1,TENT5C,KLF5,BMP6,HOXA7,FSTL4,DSCAM,SEMA3E,TNN,WEE2,XDH,NR2E1,TFAP2A,R…												GO:BP	response to salt	GO:1902074	0.000017953140866111177	4.745859561487129	368
GO:BP	regulation of cell population proliferation	GO:0042127	0.000025952764517335162	4.585816373820298	1683	1868	207	21031	TCL1A,HPSE2,TGFA,GKN2,BMP6,VAV3,BNC1,EYA1,PRL,CDX2,GML,NR2E1,GDF9,GRPR,DLX6,DBH,NTRK3,MINAR1,FA2H,TBX5,SMILR,NTN1,TFAP2C,TP63,ZP3,TFAP2B,HOXA3,SOX17,ITGA4,TRIM71,HHLA2,SIX1,EMX1,CD38,SULT2B1,RERG,NDRG4,CGREF1,MYO16,HHEX,GCNT2,ZP4,BMP7,HAPLN3,LMO1,SLC7A11,FUT3,ARG2,LTK,IL2RA,RGCC,F2,TTK,ELANE,CDH13,NELL1,RAC2,LIN28A,JAG2,ST8SIA1,PTK2B,FGF16,ANGPT1,ISL1,CTHRC1,HRG,MSX2,SCUBE2,PKHD1,SHCBP1,GAL,RBPMS…														GO:BP	piRNA-mediated heterochromatin formation	GO:0140966	0.0006665180511623454	3.1761880841885475	4	1333	4	21031	TDRD9,DDX4,PIWIL1,PIWIL2												GO:BP	appendage development	GO:0048736	0.00001896208734411621	4.722113857286204	187
GO:BP	chordate embryonic development	GO:0043009	0.000025952764517335162	4.585816373820298	670	1868	98	21031	FOLR1,PNLDC1,HOXA7,EXOC3L2,ZIC3,KPNA7,EYA1,PLPP4,CDX2,RBM46,HOXA4,FOXA1,ZP3,TBX18,HOXA3,SOX17,MYO18B,HOXA9,TRIM71,SIX1,EMX1,SLC39A12,PTPRR,BMP7,DLL3,UPB1,UCMA,GRHL2,JAG2,CDX1,TENT5C,ANGPT1,ISL1,CTHRC1,GSC,ADA,MYO1E,HNF1A,LHX2,APOB,E2F8,SHOX2,HOXB7,NEK2,LEF1,SALL4,GBX2,INKA1,HOXD10,ZFAT,LFNG,GATA3,RRM2,SCX,ADCY9,CCNB2,ASCL2,FGFR2,CENPU,AMOT,DIAPH3,ST14,ACVRL1,MSX1,CCNB1,TCF15,FOXC1,CHEK1,TEAD4,KBT…														GO:BP	piRNA-mediated retrotransposon silencing by heterochromatin formation	GO:0141006	0.0006665180511623454	3.1761880841885475	4	1333	4	21031	TDRD9,DDX4,PIWIL1,PIWIL2												GO:BP	limb development	GO:0060173	0.00001896208734411621	4.722113857286204	187
GO:BP	regulation of secretion	GO:0051046	0.000028334637463151496	4.547682339710682	619	1868	92	21031	CAMK2A,BMP6,SYT17,PRL,IL1RAPL1,GDF9,TUNAR,BLK,SAA1,ZP3,TFAP2B,CHRNA3,GRM7,CD38,STC1,LINC02210-CRHR1,TRPV6,DYSF,BRSK2,GPR158,MCTP1,NEUROG1,RGCC,F2,CFTR,SLC2A2,RAC2,MYOF,SV2B,PRKCG,ISL1,GAL,EGF,ADA,HNF1A,RAB27B,PRKG1,HTR2C,ADCY5,EFNA5,KALRN,NPSR1,ABCB11,SNCAIP,HTR2A,TIAM1,CD177,PLCB1,LGI3,GPLD1,CPLX4,BIRC5,NRG1,ABCA12,RPH3A,CADPS2,RAB26,SYT2,SMPD3,WDR41,SYT9,DOC2B,FBXO45,PDE8B,NSF,PASK,ASIC1,STK39,…														GO:BP	intracellular signal transduction	GO:0035556	0.0007042109471199083	3.1522972280065114	2668	1333	220	21031	UCMA,ARHGAP15,AMBP,GML,CD36,PRL,GATA3,ERFE,BMP7,VAV3,BCL2L10,SECTM1,STK32B,MAEL,GRM5,CDH13,NTRK3,ASB2,NFATC1,FGF14,INPP5D,RIT2,DEPDC7,LPAR3,MAPK4,TP63,MCTP1,LTK,MAS1,CCL20,HTR2C,UCHL1,TRIM60,PTPRR,DOCK11,SLC24A4,NPFFR2,ARHGAP45,RASA3,TRPM5,NLRP2,FGFR2,EDAR,PTK2B,ALOX15,CYTH4,ARHGAP8,C10ORF71,CMKLR1,HIPK4,DOK2,CCR3,LIN28A,RCAN2,NODAL,PLCB1,PTPN3,KIT,ADGRG6,GRIN2B,NECAB2,AURKA,P2RX5,NTN1,BMP6,FMN2,…												GO:BP	mitotic sister chromatid separation	GO:0051306	0.00001896208734411621	4.722113857286204	61
GO:BP	cell adhesion	GO:0007155	0.000028375243379130758	4.547060404767624	1512	1868	189	21031	FOLR1,ADAM19,EGFL6,EMB,BMP6,HOXA7,VAV3,ALOX15,DCC,MYBPC2,IL1RAPL1,PCDH15,PARVG,CDH17,ASTL,FBLN7,FOXA1,NTN1,SAA1,ZP3,CNTN5,CNTNAP2,ITGA4,HHLA2,SVEP1,CGREF1,CDH12,COL6A5,GCNT2,DSCAM,ZP4,BMP7,HAPLN3,PREX1,PLXNA4,HABP2,SLC7A11,CNTN6,FUT3,ITGA8,PRSS2,BAIAP2L1,ARG2,CLDN10,ITGBL1,IL2RA,CCL25,GRHL2,RGCC,PSTPIP1,ADAMTSL1,ELANE,CDH13,RAC2,JAG2,PTK2B,ANGPT1,ADD2,SPOCK1,HRG,SEMA3E,PKHD1,SIGLEC10,ITGA11,CLDN1…														GO:BP	developmental growth involved in morphogenesis	GO:0060560	0.0007468968307074863	3.126739383390528	248	1333	34	21031	LHX2,EMX1,NRN1,SPAG6,DCC,ITGA4,SIX1,LPAR3,CPNE9,SLC39A12,FGFR2,PLXNA4,SYT17,AURKA,SLIT1,NTN1,FSTL4,DSCAM,SEMA3E,TNN,PRKG1,BARHL2,SLIT3,FN1,KIAA0319,SH3GL2,TMEM108,RNF157,FGF13,CDK5,SYT2,EFNA5,TIAM1,FMN1												GO:BP	organelle localization	GO:0051640	0.000019043955623071588	4.7202428392053815	603
GO:BP	positive regulation of reproductive process	GO:2000243	0.000031830192884670664	4.497160729632396	90	1868	24	21031	BNC1,OOEP,TACR3,RBM46,ZP3,ZP4,DAZL,AURKA,MSX2,PIWIL2,KNL1,PLB1,MEIOC,LFNG,PLCB1,MSX1,CDC25A,WNT5A,NPM2,CDC25C,PDE3A,DHX37,SMURF2,RAD51AP1														GO:BP	inorganic ion transmembrane transport	GO:0098660	0.0007689911434200272	3.114078662000858	900	1333	89	21031	LRRC38,TRPC7,GABRP,SLC15A1,COX4I2,SCARA5,CFTR,HTR3C,HTR2C,SLC39A12,SLC24A4,KCNK9,GABRR3,RASA3,TRPM5,CLCN4,SLC6A17,KCNH7,PTK2B,SLC28A3,JPH2,PLCB1,PTPN3,GABRA2,GRIN2B,SLC6A3,KCNQ3,P2RX5,KCNJ6,SCN5A,CACNG5,SCN1A,TRPA1,JPH3,SLC6A5,SLC17A7,OPRM1,SLC6A11,SLC2A9,SLC6A12,ADCYAP1R1,ANO4,GABRG2,SLC12A8,SLC30A8,ATP2A3,JPH1,ATP6V1C2,PKD1L2,ANO3,HTR2A,SLC5A5,TRPV6,DPP6,GLRA2,F2,AMIGO1,CACNA1H,ATP2C2,KCNE4,RYR…												GO:BP	regulation of signal transduction	GO:0009966	0.00002011782552528532	4.696418962652115	2973
GO:BP	embryo development ending in birth or egg hatching	GO:0009792	0.00003209490975619201	4.49356384111829	691	1868	100	21031	FOLR1,PNLDC1,HOXA7,EXOC3L2,ZIC3,KPNA7,EYA1,PLPP4,SCEL,CDX2,RBM46,HOXA4,FOXA1,ZP3,TBX18,HOXA3,SOX17,MYO18B,TLE6,HOXA9,TRIM71,SIX1,EMX1,SLC39A12,PTPRR,BMP7,DLL3,UPB1,UCMA,GRHL2,JAG2,CDX1,TENT5C,ANGPT1,ISL1,CTHRC1,GSC,ADA,MYO1E,HNF1A,LHX2,APOB,E2F8,SHOX2,HOXB7,NEK2,LEF1,SALL4,GBX2,INKA1,HOXD10,ZFAT,LFNG,GATA3,RRM2,SCX,ADCY9,CCNB2,ASCL2,FGFR2,CENPU,AMOT,DIAPH3,ST14,ACVRL1,MSX1,CCNB1,TCF15,FOXC1,CHEK1…														GO:BP	inner ear development	GO:0048839	0.0007716480534942616	3.1125807349970844	207	1333	30	21031	DLX6,LRIG3,GATA3,DLX5,NEUROG1,ESRP1,SIX1,MYO3B,EYA1,GRHL3,FGFR2,TBX18,NTN1,EYA4,ZIC1,HOXA13,GBX2,TFAP2A,STOX1,PCDH15,ITGA8,TECTA,GSDME,CALB1,JAG2,JAG1,CELSR1,USH2A,CCNA2,SLC4A7												GO:BP	microtubule cytoskeleton organization involved in mitosis	GO:1902850	0.00002107791782623881	4.676172292948944	169
GO:BP	tube development	GO:0035295	0.000033825156122396406	4.470760190208868	1091	1868	144	21031	FOLR1,TGFA,HOXA7,ZIC3,VAV3,EYA1,STOX1,PRL,RAMP1,CDX2,ASB2,EDAR,NR2E1,HDAC9,MINAR1,FOXA1,RLN2,TBX5,NTN1,TP63,MIXL1,TBX18,TFAP2B,HOXA3,SOX17,MYO18B,TRIM71,RSPO2,SIX1,SLC39A12,NDRG4,HHEX,BMP7,PLXNA4,SLC7A11,HOXA13,ARG2,LOXL2,KLF5,GRHL2,RGCC,CSMD1,CDH13,IRX2,PTK2B,ANGPT1,ISL1,FOXL1,CTHRC1,GSC,HRG,MSX2,SEMA3E,PKHD1,RBPMS2,CLDN18,EGF,ADA,ADM2,MYO1E,STAB2,LHX2,EGFL7,CSF1R,APOB,CCR3,E2F8,SHOX2,HOXB7,TEK,…														GO:BP	metaphase chromosome alignment	GO:0051310	0.0007912553982117197	3.1016833140607627	102	1333	19	21031	MEIOC,AURKC,KIF2C,CDCA8,NEK2,CCNB1,SGO1,NUF2,CENPE,PINX1,SPC25,KNL1,SPAG5,KIF18A,SKA1,RACGAP1,TEX14,BOD1,SKA3												GO:BP	axonogenesis	GO:0007409	0.00002156158716628368	4.6663192735322205	449
GO:BP	regulation of chromosome segregation	GO:0051983	0.00003421815409196901	4.465743422302069	129	1868	30	21031	NEK6,DLGAP5,MOS,TTK,BUB1B,TACC3,CDCA2,PRAP1,CDCA8,NCAPH,KNL1,KIF2C,SPC25,UBE2C,BIRC5,TEX14,CCNB1,CENPE,MAD2L1,MAD1L1,NUF2,NDC80,CDC6,ESPL1,SPDL1,PLK1,NCAPG,CDC20,TRIP13,SMC4														GO:BP	synaptic transmission, glutamatergic	GO:0035249	0.0007961709787699158	3.098993656932517	111	1333	20	21031	GRM5,PTK2B,GRIN2B,CACNG5,SLC17A7,UNC13C,DGKI,GRM7,GRID2,GRM3,RELN,NLGN1,NTRK1,GRIK4,HTR2A,NRXN1,GRIA1,CACNB4,GRIK2,CDK5												GO:BP	cellular response to salt	GO:1902075	0.0000223499970631521	4.650722529599468	201
GO:BP	metaphase/anaphase transition of cell cycle	GO:0044784	0.00003694477704959114	4.432446949931429	97	1868	25	21031	NEK6,DLGAP5,MOS,TTK,BUB1B,TACC3,PRAP1,CDCA8,KNL1,SPC25,UBE2C,BIRC5,TEX14,CCNB1,CENPE,MAD2L1,MAD1L1,NUF2,NDC80,CDC6,ESPL1,SPDL1,PLK1,CDC20,TRIP13														GO:BP	inner ear morphogenesis	GO:0042472	0.0007961709787699158	3.098993656932517	111	1333	20	21031	DLX6,LRIG3,GATA3,DLX5,NEUROG1,SIX1,MYO3B,EYA1,GRHL3,FGFR2,TBX18,NTN1,ZIC1,GBX2,TFAP2A,STOX1,PCDH15,ITGA8,TECTA,CELSR1												GO:BP	axon development	GO:0061564	0.000024071808059881493	4.618491288165394	509
GO:BP	regulation of neurogenesis	GO:0050767	0.00004233971113600091	4.373252109294141	388	1868	64	21031	GRM5,DCC,KHDC3L,NR2E1,IL1RAPL1,DPYSL5,NTN1,KIAA0319,DAAM2,DSCAM,BMP7,HAPLN3,PLXNA4,DLL3,POU4F1,HES6,F2,FSTL4,LIN28A,SEMA3E,RGS14,BAIAP2,NEFL,LHX2,FEZF2,SHOX2,LEF1,KIT,FOXG1,DUSP10,CUX2,RELN,EFNA5,KALRN,ASCL2,FN1,WDR62,TIAM1,CHODL,BRINP1,DCT,SHTN1,SEMA4D,WNT5A,DLX1,AMIGO1,SERPINF1,CAPRIN2,NEURL1,CDK5,SKI,EEF2K,IL34,FGF13,CDH4,TLR2,MAP2K1,HAP1,CHD7,PRKCH,MTOR,TIAM2,RGMA,BHLHE40														GO:BP	microtubule-based movement	GO:0007018	0.0008262817260092574	3.082871851964723	427	1333	50	21031	LDHC,TACR3,CCDC63,DDX4,SPAG6,CATSPERD,TTC29,DNAH3,CFAP58,CFAP65,DLGAP5,UCHL1,DAW1,DNAH12,TEKT5,KIF25,ROPN1L,NEFL,CABYR,FMN2,IQUB,DNAH11,DNAH17,KIF19,DNAI1,ADCY3,KIF2C,DNAH5,RAB27B,CFAP54,TRIM58,DRC7,AGBL4,KIF4A,DNAH9,MNS1,CCDC65,DZIP1,DNAH7,CFAP221,CFAP251,CENPE,C2CD6,TMEM108,RSPH9,KIF18A,BORCS8,KIF23,BORCS5,RASGRP1												GO:BP	skeletal system development	GO:0001501	0.00002418992258002882	4.616365521597611	524
GO:BP	positive regulation of phosphatidylinositol 3-kinase/protein kinase B signal transduction	GO:0051897	0.00004233971113600091	4.373252109294141	179	1868	37	21031	VAV3,STOX1,NTRK3,GCNT2,ERFE,LTK,F2,LIN28A,PTK2B,ANGPT1,SEMA3E,EGF,HNF1A,CALCR,CSF1R,TEK,ENG,KIT,PRR5L,PIK3CG,RELN,GATA3,NRXN1,ERBB4,EPHA8,FN1,MUSK,SEMA4D,MFHAS1,FGFR3,AKR1C3,NOX4,PRR5,FER,PTPN6,MTOR,C1QTNF1														GO:BP	negative regulation of reproductive process	GO:2000242	0.0008456094339208969	3.0728301805292326	77	1333	16	21031	NLRP5,BMP7,MAEL,SYCP2,ZP4,SHB,NODAL,KIT,ZP3,TTK,WEE2,ZP1,ZP2,ADA,ACVR1C,KNL1												GO:BP	oocyte development	GO:0048599	0.00002418992258002882	4.616365521597611	57
GO:BP	dendrite development	GO:0016358	0.00004233971113600091	4.373252109294141	238	1868	45	21031	CAMK2A,DCC,KHDC3L,NR2E1,IL1RAPL1,TNIK,DPYSL5,CHRNA3,KIAA0319,RAB17,DSCAM,BMP7,PREX1,IGF2BP1,GPR37,FSTL4,KLHL1,ZNF296,DCDC2,CSMD3,BAIAP2,FEZF2,PRKG1,SKOR2,CUX2,RELN,EPHB1,KALRN,ALK,TIAM1,CTNND2,SEMA4D,CPEB3,CAPRIN2,NEURL1,SULT4A1,CDK5,EEF2K,HECW1,FAT3,PHACTR1,MAPK6,NCK2,CHRNA7,NLGN1														GO:BP	adult behavior	GO:0030534	0.000869589810315776	3.060685557870196	149	1333	24	21031	DMRT3,KLHL1,DBH,TMOD1,UCHL1,CHRNA5,CNTNAP2,CHRNA3,ZIC1,SCN1A,OPRM1,SLC7A11,GABRG2,PCDH15,NRXN3,HTR2A,CHRNA4,NRXN1,ALK,NTAN1,CACNB4,KALRN,CDK5,SHANK2												GO:BP	anterior/posterior pattern specification	GO:0009952	0.000025619301270069215	4.59143271919287	215
GO:BP	retrotransposon silencing by heterochromatin formation	GO:0141005	0.000045800711476044544	4.3391277755393585	15	1868	9	21031	FKBP6,MAEL,TDRD5,DDX4,TDRD1,TDRD12,PIWIL2,TDRD9,PIWIL1														GO:BP	mitotic sister chromatid segregation	GO:0000070	0.0009266711129868136	3.0330743749803575	189	1333	28	21031	DLGAP5,KIF25,TTK,AURKC,KIF2C,CDCA8,NEK2,NCAPH,BUB1B,CCNB1,KIF4A,NUF2,CENPE,MYBL2,PINX1,SPC25,KNL1,UBE2C,SPAG5,KIF18A,NCAPG,KIF23,SKA1,RACGAP1,LCMT1,TEX14,BOD1,SKA3												GO:BP	cell-cell adhesion mediated by cadherin	GO:0044331	0.00002845262143738699	4.545877714388616	48
GO:BP	transmembrane transport	GO:0055085	0.00004664207539492687	4.331222133366725	1534	1868	190	21031	SLC38A8,EMB,GABRP,GRM5,CHRNE,TRPM5,P2RX5,SLC22A2,SLC7A9,MPC1L,SLC17A7,SLCO1B3,SLC28A3,SLCO2A1,SLC14A2,SLC15A1,LRRC38,CDH17,KCNH5,SLC10A4,SLC5A11,SLC25A31,KCNH8,SLC6A11,GLRA2,SLC6A17,CHRNA3,JPH3,SLC5A5,SCN1A,KCNQ3,SLC39A12,HTR3C,LINC02210-CRHR1,DPP6,TRPV6,CACNA1D,GRIN2B,SLC24A2,JPH2,RHCG,TMC5,SLC7A11,SLC14A1,PLCG2,GABRA2,ERFE,PTPN3,F2,CFTR,KCNK9,SLC2A2,CHRNA5,ITPR3,PKD1L3,SV2B,PTK2B,SLC6A5,GAL,SLC…														GO:BP	homologous chromosome pairing at meiosis	GO:0007129	0.0009408332785252294	3.0264873294224173	54	1333	13	21031	MAEL,TERB1,STAG3,SYCP2,SPO11,KASH5,TEX15,MEIOC,C1ORF146,MEI4,RNF212,C14ORF39,MEIOB												GO:BP	regulation of transcription by RNA polymerase II	GO:0006357	0.000028712573256706324	4.541927883744928	2408
GO:BP	spermatid development	GO:0007286	0.00005290424787592	4.27650945546943	210	1868	41	21031	BRDT,SPAG6,ADAD1,DMRTC2,RNF17,CCDC63,SPINK2,TDRD5,CABYR,H2BC1,SOX30,CFAP58,FAM9C,CATSPERD,ROPN1L,SYCP3,CFTR,SPATA16,ADAD2,FAM9B,KNL1,PIWIL1,MEIOC,CFAP47,KIT,PRKG1,MNS1,SLC26A6,CFAP221,DRC7,NEURL1,C2CD6,BRIP1,ABHD2,OSBP2,PLD6,CDYL,STRBP,ARMC2,TRIP13,OCA2														GO:BP	catecholamine biosynthetic process	GO:0042423	0.0009497645726189197	3.0223840341676294	21	1333	8	21031	GATA3,TH,DBH,INSM1,HDC,SLC6A3,GCH1,GPR37												GO:BP	neurotransmitter transport	GO:0006836	0.000028942113147866136	4.5384697629559625	203
GO:BP	regulation of dendrite development	GO:0050773	0.0000537568940484681	4.269565831780472	99	1868	25	21031	DCC,KHDC3L,NR2E1,IL1RAPL1,TNIK,DPYSL5,CHRNA3,KIAA0319,RAB17,BMP7,PREX1,ZNF296,CSMD3,BAIAP2,SKOR2,CUX2,RELN,KALRN,ALK,TIAM1,SEMA4D,CAPRIN2,EEF2K,HECW1,FAT3														GO:BP	catechol-containing compound biosynthetic process	GO:0009713	0.0009497645726189197	3.0223840341676294	21	1333	8	21031	GATA3,TH,DBH,INSM1,HDC,SLC6A3,GCH1,GPR37												GO:BP	regulation of mitotic sister chromatid segregation	GO:0033047	0.000030909574857144544	4.509906968358433	53
GO:BP	spermatid differentiation	GO:0048515	0.00005618946897105594	4.250345072265839	218	1868	42	21031	BRDT,SPAG6,ADAD1,DMRTC2,RNF17,CCDC63,SPINK2,TDRD5,RBM46,CABYR,H2BC1,SOX30,CFAP58,FAM9C,CATSPERD,ROPN1L,SYCP3,CFTR,SPATA16,ADAD2,FAM9B,KNL1,PIWIL1,MEIOC,CFAP47,KIT,PRKG1,MNS1,SLC26A6,CFAP221,DRC7,NEURL1,C2CD6,BRIP1,ABHD2,OSBP2,PLD6,CDYL,STRBP,ARMC2,TRIP13,OCA2														GO:BP	regulation of multicellular organismal process	GO:0051239	0.0009995993651334399	3.0001740283750506	2955	1333	239	21031	LHX2,NLRP7,KRT36,TACR3,CD36,PRL,KHDC3L,EBF2,NLRP5,GATA3,IL1RAPL1,TAFA4,ERFE,RNF125,BMP7,VAV3,NEUROG1,HHLA2,DCC,CD38,TH,ESRP1,MAEL,GRM5,ITGA4,HOXB7,RSPO2,FEZF2,CFTR,NLRP9,MYH7,CNTNAP4,HHEX,HDAC9,SIX1,INPP5D,HOXA9,ISL1,CLDN18,LPAR3,TP63,DBH,RLN2,HTR2C,RNF128,TLE6,IGF2BP1,SLC39A12,PTPRR,TBX5,SLC24A4,CRTAM,SVEP1,POU3F2,IL2RA,NLRP2,DPYSL5,IGF2BP3,FGFR2,IL16,PTK2B,TBX18,ZP4,GRHL2,OXT,SHB,CMKLR1,PROK2,D…												GO:BP	positive regulation of transcription by RNA polymerase II	GO:0045944	0.00003272335212955804	4.485142214267169	1245
GO:BP	regulation of metaphase/anaphase transition of cell cycle	GO:1902099	0.00005675170788831085	4.2460210642615674	93	1868	24	21031	NEK6,DLGAP5,MOS,TTK,BUB1B,PRAP1,CDCA8,KNL1,SPC25,UBE2C,BIRC5,TEX14,CCNB1,CENPE,MAD2L1,MAD1L1,NUF2,NDC80,CDC6,ESPL1,SPDL1,PLK1,CDC20,TRIP13														GO:BP	phenol-containing compound biosynthetic process	GO:0046189	0.0010007457776468848	2.9996762335971034	47	1333	12	21031	GATA3,TH,DBH,INSM1,HDC,SLC6A3,DCT,SLC7A11,GCH1,OCA2,RAB38,GPR37												GO:BP	mitotic cell cycle phase transition	GO:0044772	0.00003334594565440615	4.476956961956022	447
GO:BP	skeletal system development	GO:0001501	0.000058397953347469304	4.233602373186845	535	1868	81	21031	BMP6,HOXA7,ZIC3,EYA1,DLX6,HOXA4,TLL1,TNFRSF11B,TP63,BARX2,HOXA3,HOXA9,RSPO2,SIX1,STC1,BMP7,HAPLN3,DLL3,SRD5A2,HOXA13,PITX1,LOXL2,UCMA,NEUROG1,GRHL2,JAG2,CDX1,GSC,MSX2,SCUBE2,CLDN18,DLX5,SHOX2,HOXB7,TEK,ENG,ACP5,HOXD10,CMKLR1,GATA3,SCX,ACTN3,FGFR2,GDF6,GPLD1,ACVRL1,MSX1,PITX2,TCF15,FOXC1,RARB,SMPD3,TEAD4,SEMA4D,WNT5A,DMD,FGFR3,WWOX,DLX1,ALPL,TWIST1,NFATC2,SKI,SNX10,SPNS2,FMN1,OSR2,RFLNB,RYR1,LAMA5…														GO:BP	sensory organ development	GO:0007423	0.001052478368504607	2.977786821416879	610	1333	65	21031	LHX2,TFAP2B,ZIC3,DLX6,LRIG3,GATA3,DLX5,BMP7,NEUROG1,TH,ESRP1,PITX2,SIX1,MYO3B,TMOD1,EYA1,GRHL3,WNT5B,SOX1,FGFR2,NR2E3,TBX18,GRHL2,KIT,SLC6A3,NTN1,EYA4,BMP6,ZIC1,ALDH1A2,HOXA13,DSCAM,GBX2,OSR2,NR2E1,TFAP2A,SLC17A7,MYH15,SLC7A11,BARHL2,LEF1,STOX1,PCDH15,ITGA8,PTF1A,MFSD2A,TECTA,GSDME,CALB1,THRB,JAG2,RPGRIP1,JAG1,CELSR1,COL5A1,NHS,MEGF11,PDE6C,CHRDL1,USH2A,EPHB1,CCNA2,BCL11B,RARB,SLC4A7												GO:BP	response to endogenous stimulus	GO:0009719	0.000036010789673950554	4.443567354960874	1696
GO:BP	epithelium development	GO:0060429	0.00005882546152824063	4.230434656784634	1225	1868	157	21031	FOLR1,BMP6,DMBT1,HOXA7,ZIC3,KRT36,EYA1,STOX1,SCEL,CDX2,ASB2,EDAR,ALOXE3,CCNO,PCDH15,ESRP1,DLX6,TMOD1,FA2H,FOXA1,TBX5,NTN1,TP63,TBX18,TFAP2B,SOX17,TRIM71,RSPO2,SIX1,EMX1,SLC39A12,ACTL8,STC1,KRT7,SULT2B1,NDRG4,BMP7,RHCG,PLXNA4,SLC7A11,BRSK2,DLL3,HOXA13,LIPM,ARG2,KLF5,GRHL1,GRHL2,CSMD1,TMEFF2,JAG2,IRX2,CDX1,CCDC88C,CTHRC1,KRT31,GSC,KRT33B,MSX2,SEMA3E,PKHD1,GAL,SLITRK6,EGF,LDB2,INSM1,MYO1E,ONECUT1,GS…														GO:BP	ear morphogenesis	GO:0042471	0.001054823832945262	2.976820066212996	132	1333	22	21031	ZIC3,DLX6,LRIG3,GATA3,DLX5,NEUROG1,SIX1,MYO3B,EYA1,GRHL3,FGFR2,TBX18,NTN1,ZIC1,GBX2,OSR2,TFAP2A,STOX1,PCDH15,ITGA8,TECTA,CELSR1												GO:BP	regulation of multicellular organismal development	GO:2000026	0.00003718709387918007	4.429607759838143	1396
GO:BP	inorganic ion transmembrane transport	GO:0098660	0.00005984594397586482	4.222965278316746	900	1868	122	21031	GABRP,TRPM5,P2RX5,SLC17A7,SLC28A3,SLC15A1,LRRC38,KCNH5,KCNH8,SLC6A11,GLRA2,SLC6A17,JPH3,SLC5A5,SCN1A,KCNQ3,SLC39A12,HTR3C,LINC02210-CRHR1,DPP6,TRPV6,CACNA1D,GRIN2B,SLC24A2,JPH2,RHCG,PLCG2,GABRA2,PTPN3,F2,CFTR,KCNK9,ITPR3,PKD1L3,PTK2B,SLC6A5,GAL,STIMATE,ANO4,ATP12A,KCNB2,RASA3,KCNA3,SLC35G1,TRPA1,XCR1,SCARA5,SLC9A9,SLC12A8,TRPC7,PIK3CG,HTR2C,SLC26A5,SLC36A1,ATP6V0A4,ATP6V1C2,NPSR1,ADCYAP1R1,SLC39A…														GO:BP	import into cell	GO:0098657	0.00108214134729258	2.9657160087858827	923	1333	90	21031	PECAM1,COLEC10,CD36,TAFA4,VAV3,SLC15A1,ASGR2,SCARA5,RAMP1,CDH13,ITGA4,PSTPIP1,DYSF,SLC27A2,RIT2,MCTP1,SH3GL3,SLC22A2,SLC39A12,SLC24A4,KCNK9,FOLR1,LRP1B,ALOX15,SLC6A3,KCNQ3,NECAB2,ENTHD1,KCNJ6,SCN5A,TIMD4,CACNG5,SCN1A,STAB2,SCARF1,SLC2A5,SLC6A5,MRC1,SLC17A7,DMBT1,C2,SLC6A11,MYO1E,SLC6A12,SLC7A11,ASGR1,PRKCG,SLC12A8,CD163,SLC30A8,H1-1,DOCK2,SNAP91,IRF8,DENND1C,MARCHF3,NLGN1,TRPV6,SLC7A2,SYNGR3,RAB2…												GO:BP	sensory organ development	GO:0007423	0.00004021456894615248	4.395616582072982	606
GO:BP	sensory organ morphogenesis	GO:0090596	0.00006126900209703247	4.2127591930690835	288	1868	51	21031	ZIC3,EYA1,STOX1,PCDH15,DLX6,PTF1A,TH,NTN1,TBX18,TFAP2B,SIX1,MYO3B,DSCAM,BMP7,SOX1,ITGA8,NEUROG1,CTHRC1,GSC,SLITRK6,DLX5,LRIG3,GBX2,FOXG1,GATA3,EPHB1,THRB,PDE6C,FGFR2,ZIC1,TECTA,MSX1,PITX2,RARB,NR2E3,WNT5A,RDH13,JAG1,TWIST1,SKI,MEIS1,OSR2,FAT3,KCNQ1,CHD7,CALB1,LRIG1,MEGF11,TBX3,PLS1,FJX1														GO:BP	tube development	GO:0035295	0.0010918510789577718	2.96183659239807	1091	1333	103	21031	LHX2,TFAP2B,ZIC3,PRL,GATA3,BMP7,VAV3,MYO18B,RXFP1,RAMP1,CDH13,HOXB7,RSPO2,ASB2,HHEX,HDAC9,PITX2,SIX1,ISL1,CLDN18,TP63,CSMD1,RLN2,SLC39A12,TBX5,EYA1,GRHL3,FGFR2,EDAR,FOLR1,PTK2B,TBX18,GRHL2,SHB,PROK2,SPINT1,CCR3,NODAL,GJB1,KIT,TRIM71,PLXNA4,NTN1,ST14,KLF5,HOXA7,ALDH1A2,HOXA13,SEMA3E,TNN,STAB2,ADAMTS2,GBX2,HOXA3,XDH,NR2E1,RBPMS2,HRG,LOXL2,CSF1R,TSPAN18,ROBO4,MYO1E,SALL4,SLC7A11,LEF1,STOX1,GJC1,ID1,…												GO:BP	negative regulation of biological process	GO:0048519	0.00004150556670310387	4.381893652051513	5913
GO:BP	regulation of anatomical structure morphogenesis	GO:0022603	0.00006514754439570872	4.1861019494908	838	1868	115	21031	SYT17,STOX1,PRL,DCC,CDX2,NR2E1,IL1RAPL1,TNIK,DPYSL5,MINAR1,RLN2,CPNE9,NTN1,TNFRSF11B,CHRNA3,KIAA0319,RSPO2,SIX1,SLC39A12,ARHGAP15,OTX2,HHEX,DSCAM,BMP7,PLXNA4,BRSK2,DMRT3,PALM3,RGCC,F2,AURKA,FSTL4,EPB41L3,PTK2B,CDX1,FGD5,ISL1,HRG,SEMA3E,PKHD1,EGF,ADA,ADM2,XK,PAX9,BAIAP2,NEFL,CSF1R,CCR3,SHOX2,HOXB7,TEK,POU3F2,ENG,FGD3,FGF1,KIT,PIK3CG,SKOR2,CUX2,SLC26A5,LFNG,RELN,GATA3,EFNA3,EFNA5,KALRN,SCX,PDCL3,SP…														GO:BP	heart development	GO:0007507	0.00109352051625554	2.961173064466321	599	1333	64	21031	ZIC3,SGCZ,GATA3,BMP7,MYO18B,EOMES,TH,NTRK3,MYH7,ASB2,NFATC1,HDAC9,PITX2,SIX1,ISL1,NRAP,DAW1,TBX5,EYA1,XIRP2,FGFR2,FOLR1,TBX18,GRHL2,JPH2,NODAL,ADGRG6,PLXNA4,SCN5A,PDLIM1,ALDH1A2,HOXA13,PRKG1,DNAH11,SALL4,POU4F1,GJC1,DNAI1,SLIT3,MSX2,ENG,CCM2L,NOX4,TEK,ERBB4,FN1,DNAH5,SCX,AKAP6,NEB,PDLIM2,DZIP1,JAG1,COL5A1,CXADR,RGS2,RYR1,MAP2K1,NDRG4,JARID2,BORCS8,RARB,CASP7,ABI3BP												GO:BP	homologous chromosome pairing at meiosis	GO:0007129	0.00004161234276418307	4.380777832851237	54
GO:BP	monoatomic ion transport	GO:0006811	0.00006514754439570872	4.1861019494908	1256	1868	160	21031	CAMK2A,GABRP,GRM5,CHRNE,PLPP4,RAMP1,TRPM5,P2RX5,SLC22A2,SLC17A7,SLCO1B3,SLC28A3,SLCO2A1,SLC15A1,LRRC38,KCNH5,SLC10A4,SLC5A11,KCNH8,SLC6A11,GLRA2,SLC6A17,CHRNA3,PLCZ1,JPH3,SLC5A5,SCN1A,KCNQ3,SLC39A12,STC1,IL16,HTR3C,LINC02210-CRHR1,DPP6,TRPV6,CACNA1D,GRIN2B,SLC24A2,JPH2,TMC5,PLCG2,GABRA2,CLDN10,PTPN3,F2,CFTR,KCNK9,CHRNA5,ITPR3,PKD1L3,GRAMD2A,PTK2B,SLC6A5,HRG,GAL,STIMATE,EGF,GRID2,ANO4,ATP12A,KCNB2…														GO:BP	dendrite morphogenesis	GO:0048813	0.0010999230595125865	2.9586376930215823	142	1333	23	21031	CTNND2,IL1RAPL1,IGF2BP1,DPYSL5,CHRNA3,NGEF,DCDC2,DSCAM,NR2E1,CUX2,BAIAP2,SKOR2,RELN,NLGN1,TNIK,ITPKA,HECW1,EPHB1,KALRN,CDK5,PHACTR1,CAPRIN2,TIAM1												GO:BP	organic hydroxy compound biosynthetic process	GO:1901617	0.00004287483141973699	4.3677975745555155	239
GO:BP	regionalization	GO:0003002	0.00006514754439570872	4.1861019494908	435	1868	69	21031	FOLR1,HOXA7,ZIC3,CDX2,ASB2,TDRD5,HOXA4,DAW1,TLL1,FOXA1,TDRD1,TP63,TBX18,HOXA3,SOX17,HOXA9,SIX1,EMX1,DAAM2,NDRG4,OTX2,HHEX,SOX1,DLL3,DMRT3,HES6,NEUROG1,AURKA,IRX2,CDX1,DNAH11,ISL1,GSC,MSX2,TDRD6,LHX2,FEZF2,HOXB7,ENG,LEF1,TDRKH,FGF1,GBX2,SP8,FOXG1,HOXD10,LFNG,RELN,FGFR2,ACVRL1,MSX1,MNS1,PITX2,TCF15,FOXC1,WNT5A,DLX1,EOMES,BASP1,CAPRIN2,OFD1,SKI,WLS,LAMA5,TULP3,ALDH1A2,PLD6,TBX3,BHLHE40														GO:BP	cellular response to calcium ion	GO:0071277	0.0011957901148931525	2.9223450410355385	88	1333	17	21031	CPNE9,ALOX15,KCNQ3,SYT17,SCN5A,CPNE4,NLGN1,DPEP1,SYT5,RYR3,NRXN1,ITPKA,RYR1,AKR1C3,GPLD1,SYT2,NFATC2												GO:BP	sodium ion transmembrane transport	GO:0035725	0.00004738770166641291	4.324334354347647	181
GO:BP	positive regulation of mitotic cell cycle	GO:0045931	0.00006699874414436337	4.173933337840737	120	1868	28	21031	STOX1,FOXA1,DLGAP5,NEUROG1,RGCC,AURKA,USP2,PRAP1,RRM2,UBE2C,SASS6,UBE2E2,PLCB1,DTL,CDCA5,CDC25A,CCNB1,SHB,MAD1L1,BRCA2,CDC6,ESPL1,CDC25C,CPSF3,CENPJ,CDC20,KLHL18,RAD51B														GO:BP	oocyte maturation	GO:0001556	0.0011957901148931525	2.9223450410355385	34	1333	10	21031	DAZL,TUBB8,OOSP2,BNC1,ZAR1L,PTK2B,SHB,AURKA,WEE2,PDE3A												GO:BP	metaphase/anaphase transition of cell cycle	GO:0044784	0.00005136610779192551	4.289323341196634	97
GO:BP	metaphase/anaphase transition of mitotic cell cycle	GO:0007091	0.00006699874414436337	4.173933337840737	94	1868	24	21031	NEK6,DLGAP5,TTK,BUB1B,TACC3,PRAP1,CDCA8,KNL1,SPC25,UBE2C,BIRC5,TEX14,CCNB1,CENPE,MAD2L1,MAD1L1,NUF2,NDC80,CDC6,ESPL1,SPDL1,PLK1,CDC20,TRIP13														GO:BP	ear development	GO:0043583	0.0012174616366553866	2.914544714919383	234	1333	32	21031	ZIC3,DLX6,LRIG3,GATA3,DLX5,NEUROG1,ESRP1,SIX1,MYO3B,EYA1,GRHL3,FGFR2,TBX18,NTN1,EYA4,ZIC1,HOXA13,GBX2,OSR2,TFAP2A,STOX1,PCDH15,ITGA8,TECTA,GSDME,CALB1,JAG2,JAG1,CELSR1,USH2A,CCNA2,SLC4A7												GO:BP	transcription by RNA polymerase II	GO:0006366	0.00005227876063441054	4.281674716730679	2521
GO:BP	enzyme-linked receptor protein signaling pathway	GO:0007167	0.00006728491719701719	4.172082277711077	967	1868	129	21031	FOLR1,TGFA,BMP6,IGFBP1,GDF9,NTRK3,SKOR1,BLK,TFAP2B,CHRNA3,KIAA0319,TRIM71,FSTL5,PTPRR,SVEP1,NDRG4,OTX2,HHEX,GCNT2,BMP7,ITGA8,HOXA13,ERFE,GFRA2,VWC2L,DOK2,LTK,PTPN3,UCMA,FSTL4,CDH13,SHISA2,PTK2B,FGF16,ANGPT1,HRG,MSX2,SHCBP1,NRG4,RGS14,RBPMS2,EGF,MYO1E,ONECUT1,HNF1A,GFRA1,BAIAP2,DLX5,CSF1R,TEK,ENG,LEF1,GRB10,FGF1,KIT,ALKAL1,SKOR2,PTPRE,AREG,GATA3,PDGFRL,EFNA3,EFNA5,ID1,EPHB1,KALRN,NRXN1,SCX,ERBB4,A…														GO:BP	chemical synaptic transmission, postsynaptic	GO:0099565	0.001234433410670876	2.908532332348639	115	1333	20	21031	HTR3C,PTK2B,CHRNA5,GRIN2B,CHRNE,P2RX5,CHRNA3,MPP2,DGKI,CUX2,BAIAP2,GRID2,RELN,NLGN1,GLRA2,CHRNA4,NRXN1,TMEM108,GRIK2,CDK5												GO:BP	regulation of cell cycle phase transition	GO:1901987	0.00005473965625157719	4.261697934154831	431
GO:BP	embryonic organ development	GO:0048568	0.00008004170346221922	4.096683677202623	463	1868	72	21031	FOLR1,HOXA7,ZIC3,TPO,EYA1,STOX1,CDX2,ASB2,PCDH15,DLX6,HOXA4,TH,NTN1,TBX18,HOXA3,SOX17,HOXA9,SIX1,MYO3B,NDRG4,BMP7,PLXNA4,ITGA8,NEUROG1,GRHL2,CTHRC1,GSC,SLITRK6,RBPMS2,ADA,EN2,DLX5,E2F8,SHOX2,HOXB7,ENG,LEF1,KIT,LRIG3,GBX2,FOXG1,HOXD10,ZFAT,GATA3,ASCL2,FGFR2,ZIC1,TECTA,ST14,MSX1,PITX2,FOXC1,RARB,TEAD4,WNT5A,EOMES,TWIST1,NSDHL,OSR2,KCNQ1,MAP2K1,TULP3,ALDH1A2,SATB2,CHD7,SH2B3,LRIG1,TBX3,PLS1,CHST11,P…														GO:BP	forelimb morphogenesis	GO:0035136	0.0012414854793284917	2.9060583556779944	41	1333	11	21031	TFAP2B,RSPO2,HOXA9,TP63,TBX5,ALDH1A2,HOXA13,OSR2,TFAP2A,MSX2,FMN1												GO:BP	regulation of membrane potential	GO:0042391	0.000059716443814058226	4.2239060629348995	432
GO:BP	sensory organ development	GO:0007423	0.00008266610204845589	4.0826725401605115	610	1868	89	21031	BMP6,ZIC3,EYA1,STOX1,NR2E1,PCDH15,ESRP1,SLC17A7,DLX6,TMOD1,PTF1A,TH,NTN1,TBX18,TFAP2B,SIX1,MYH15,MYO3B,DSCAM,BMP7,SOX1,SLC7A11,ITGA8,HOXA13,NEUROG1,GRHL2,JAG2,CTHRC1,GSC,SLITRK6,GSDME,DLX5,LHX2,LEF1,KIT,LRIG3,GBX2,FOXG1,SLC26A5,GATA3,EPHB1,THRB,RAX,MYO7B,BARHL2,ASCL2,PDE6C,FGFR2,ZIC1,SLC4A7,TECTA,DIAPH3,ACVRL1,MSX1,MYOM2,PITX2,TCF15,FOXC1,RARB,NR2E3,WNT5A,RDH13,DLX1,JAG1,PLAAT1,TWIST1,SERPINF1,SL…														GO:BP	enzyme-linked receptor protein signaling pathway	GO:0007167	0.0012909215314483619	2.8891001554831433	967	1333	93	21031	UCMA,TFAP2B,GATA3,ERFE,DLX5,BMP7,GFRA1,CDH13,NTRK3,HHEX,LTK,PTPRR,SVEP1,FGFR2,FOLR1,FSTL5,PTK2B,DOK2,ONECUT1,NODAL,PLCB1,PTPN3,KIT,TRIM71,GDF9,CHRNA3,SKOR1,IGFBP1,BMP6,NGEF,MUSK,CASS4,HOXA13,FSTL4,OTX2,GRB10,XDH,RBPMS2,HRG,CD109,CSF1R,NRG3,PDGFRL,EPHA8,MYO1E,BAIAP2,LEF1,ROS1,SKOR2,DNAI1,ID1,TGFA,MSX2,ITGA8,ENG,AFAP1L2,ACVR1C,RGS14,PTPRE,TEK,ERBB4,NTRK1,SAMD12,PRDM16,GUCY2D,PIK3CD,KIAA0319,NRXN1,V…												GO:BP	regulation of system process	GO:0044057	0.00005973191715954595	4.223793545884942	551
GO:BP	positive regulation of mitotic cell cycle phase transition	GO:1901992	0.00008575323082876675	4.066749508548481	89	1868	23	21031	STOX1,DLGAP5,NEUROG1,RGCC,PRAP1,RRM2,UBE2C,SASS6,UBE2E2,PLCB1,DTL,CDCA5,CDC25A,CCNB1,MAD1L1,CDC6,ESPL1,CDC25C,CPSF3,CENPJ,CDC20,KLHL18,RAD51B														GO:BP	regulation of dendrite morphogenesis	GO:0048814	0.0013488905708904566	2.870023281155449	64	1333	14	21031	IL1RAPL1,DPYSL5,CHRNA3,NR2E1,CUX2,BAIAP2,SKOR2,RELN,TNIK,ITPKA,HECW1,KALRN,CAPRIN2,TIAM1												GO:BP	positive regulation of nitrogen compound metabolic process	GO:0051173	0.00006227119201609007	4.205712820788069	3071
GO:BP	embryonic forelimb morphogenesis	GO:0035115	0.00008723811955854752	4.059293704328413	33	1868	13	21031	TBX5,TP63,HOXA9,RSPO2,HOXA13,MSX2,SHOX2,MSX1,TWIST1,OSR2,ALDH1A2,TBX3,CACNA1C														GO:BP	cell migration	GO:0016477	0.0013488905708904566	2.870023281155449	1496	1333	133	21031	PECAM1,GATA3,TMEFF2,TAFA4,BMP7,VAV3,DCC,EOMES,GFRA1,CDH13,ITGA4,FEZF2,NTRK3,ASB2,HDAC9,PITX2,SIX1,ISL1,DBH,LHX6,MCTP1,ADD2,CCL20,PTPRR,TBX5,CRTAM,POU3F2,WNT5B,SOX1,INSM1,IL16,FOLR1,PTK2B,XG,IGSF10,CMKLR1,CCR3,ONECUT1,NODAL,PLCB1,KIT,PLXNA4,SLIT1,NTN1,HOXA7,FMN2,GFRA3,PDLIM1,ZP3,CASS4,DCDC2,SEMA3E,TNN,NANOS1,GRB10,GBX2,NR2E1,HRG,LOXL2,RAB25,CSF1R,NRG3,H2BC1,LDB2,PRKG1,ROBO4,EPHA8,RAC2,BARHL2,POU4F…												GO:BP	muscle cell differentiation	GO:0042692	0.00006227119201609007	4.205712820788069	389
GO:BP	regulation of signal transduction	GO:0009966	0.00009023541245125881	4.044622992236488	3010	1868	336	21031	FOLR1,CAMK2A,TGFA,BMP6,VAV3,ALOX15,TRIM60,EYA1,GRM5,STOX1,TLE7,NKD2,PRL,SCEL,NLRP2,RAMP1,EDAR,P2RX5,IGFBP1,CCL20,DBH,TNIK,NLRP12,IRGM,NECAB2,NTRK3,SKOR1,MINAR1,FOXA1,TSPEAR,SLC25A31,TP63,TSPAN15,TBX18,TFAP2B,SOX17,NEK6,TLE6,KIAA0319,HIPK4,DOCK2,FSTL5,RSPO2,DAAM2,NPFFR2,ARHGAP15,PPP1R2B,PTPRR,SOX30,NDRG4,OTX2,GRIN2B,HHEX,GCNT2,BMP7,RNF125,PREX1,CNTN6,TAFA4,ENHO,ITGA8,DLL3,PLCG2,RIT2,HOXA13,ERFE,PA…														GO:BP	embryonic morphogenesis	GO:0048598	0.0013953420627534324	2.8553193137123696	617	1333	65	21031	LHX2,ZIC3,DLX6,LRIG3,GATA3,DLX5,BMP7,NEUROG1,EOMES,TH,ITGA4,HOXB7,RSPO2,ASB2,SIX1,HOXA9,MYO3B,TP63,SLC39A12,TBX5,PITX1,EYA1,GRHL3,WNT5B,FGFR2,FOLR1,TBX18,GRHL2,SPINT1,NODAL,HOXA4,TRIM71,NTN1,ST14,HOXA7,ZIC1,ALDH1A2,HOXA13,OTX2,GBX2,HOXA3,OSR2,TFAP2A,RBPMS2,SALL4,LEF1,STOX1,PCDH15,MSX2,FRAS1,ITGA8,AMOT,ENG,KDF1,FN1,TECTA,SCX,JAG2,CELSR1,COL5A1,WLS,MAP2K1,NDRG4,LAMA5,RARB												GO:BP	cellular response to endogenous stimulus	GO:0071495	0.00006332324279418286	4.19843685294489	1458
GO:BP	negative regulation of reproductive process	GO:2000242	0.00009091059389813578	4.041385505079244	77	1868	21	21031	NLRP5,MAEL,ASTL,WEE2,ZP3,ZP4,BMP7,ZP1,MOS,TTK,SYCP2,ZP2,ADA,KNL1,GPR149,KIT,SHB,WNT5A,FBXO43,SERPINF1,TRIP13														GO:BP	regulation of synaptic plasticity	GO:0048167	0.0013953515304243862	2.8553163669486965	215	1333	30	21031	CD38,GRM5,MCTP1,SORCS3,PTK2B,SHISA7,KIT,GRIN2B,KCNQ3,MPP2,JPH3,NR2E1,SHISA8,GRID2IP,UNC13C,DGKI,BAIAP2,PRKCG,GRID2,RGS14,RELN,CALB1,ITPKA,GRIA1,CHRDL1,PDE9A,GRIK2,CDK5,RASGRF2,SHANK2												GO:BP	spermatid development	GO:0007286	0.00006672139061212309	4.1757349106785036	203
GO:BP	regulation of mitotic sister chromatid segregation	GO:0033047	0.00009603030852931305	4.017591675818462	54	1868	17	21031	TTK,BUB1B,PRAP1,CDCA8,KNL1,SPC25,BIRC5,TEX14,CCNB1,MAD2L1,MAD1L1,NUF2,NDC80,SPDL1,PLK1,CDC20,TRIP13														GO:BP	positive regulation of cell projection organization	GO:0031346	0.0013953515304243862	2.8553163669486965	357	1333	43	21031	KHDC3L,IL1RAPL1,BMP7,NTRK3,RIT2,LPAR3,MYO3B,LTK,SAXO1,DOCK11,PTK2B,NEFL,KIT,PLXNA4,NTN1,MUSK,DSCAM,TNN,SCARF1,PLEK2,CUX2,RAC2,BAIAP2,RELN,NLGN1,NTRK1,FN1,AMIGO1,TENM1,NRXN1,ALK,MNS1,ITPKA,DZIP1,RGS2,MAP2K1,SERPINI1,KALRN,NDRG4,EFNA5,GRIP1,CAPRIN2,TIAM1												GO:BP	regulation of metaphase/anaphase transition of cell cycle	GO:1902099	0.00006992899870804362	4.1553426902451704	93
GO:BP	synapse assembly	GO:0007416	0.00010101066606399855	3.995632765146427	201	1868	39	21031	IL1RAPL2,IL1RAPL1,NTN1,CNTN5,SIX1,RAB17,LINGO2,DSCAM,GABRA2,POU4F1,LGI2,PTK2B,ADD2,SLITRK6,GRID2,CBLN4,CBLN1,GRIA1,CUX2,EFNA5,EPHB1,NRXN1,ERBB4,NRXN3,NRG3,MUSK,ADGRL3,LRRC4,SEMA4D,WNT5A,NTNG2,FBXO45,AMIGO1,IL1RAP,CDK5,EEF2K,FGF13,TLR2,NLGN1														GO:BP	spindle organization	GO:0007051	0.0014346206371165962	2.8432629260996363	205	1333	29	21031	TUBB8,TRIM36,DLGAP5,FSD1,AURKA,AUNIP,KASH5,TTK,CCNB2,AURKC,RGS14,NEK6,TACC3,CDCA8,NEK2,CCNB1,KIF4A,SASS6,HAUS8,TACC2,NUF2,CENPE,MYBL2,SPC25,EML1,SPAG5,KIF23,RACGAP1,GPSM2												GO:BP	enzyme-linked receptor protein signaling pathway	GO:0007167	0.00006992899870804362	4.1553426902451704	960
GO:BP	regulation of mitotic metaphase/anaphase transition	GO:0030071	0.00010270481669668585	3.988409188187159	90	1868	23	21031	NEK6,DLGAP5,TTK,BUB1B,PRAP1,CDCA8,KNL1,SPC25,UBE2C,BIRC5,TEX14,CCNB1,CENPE,MAD2L1,MAD1L1,NUF2,NDC80,CDC6,ESPL1,SPDL1,PLK1,CDC20,TRIP13														GO:BP	mitotic cell cycle	GO:0000278	0.0015223154702647408	2.8174953391566526	895	1333	87	21031	CCNO,GML,TUBB8,TUBB8B,BMP7,NEUROG1,TUBA4B,TRIM36,CCNI2,BTG4,DLGAP5,KIF25,RBM46,INSC,FSD1,SHB,PLCB1,PTPN3,TRIM71,TUBA4A,AURKA,HOXA13,TTK,WEE2,CCNB3,MEIOC,CCNB2,AURKC,STOX1,TGFA,CDK7,AFAP1L2,RGS14,PKHD1,KIF2C,NEK6,TACC3,CDCA8,AVEN,NEK2,NCAPH,BUB1B,USP2,CCNB1,KIF4A,SASS6,RRM2,E2F8,CACNB4,CCNP,TACC2,CDCA2,TICRR,CIT,RAD51,NUF2,CENPE,TUBA1C,CHEK1,SMPD3,MYBL2,PINX1,CDC25C,SPC25,EML1,CCNA2,KNL1,UBE2C,CDC…												GO:BP	metaphase chromosome alignment	GO:0051310	0.00006992899870804362	4.1553426902451704	93
GO:BP	calcium ion transmembrane transport	GO:0070588	0.0001036862056660235	3.9842790179756244	342	1868	57	21031	TRPM5,P2RX5,JPH3,SCN1A,LINC02210-CRHR1,TRPV6,CACNA1D,GRIN2B,SLC24A2,JPH2,PLCG2,F2,ITPR3,PKD1L3,PTK2B,STIMATE,RASA3,SLC35G1,TRPA1,XCR1,TRPC7,PIK3CG,HTR2C,NPSR1,ADCYAP1R1,SLC24A4,HTR2A,PLCB1,RYR3,SCN5A,TRPM2,MCOLN2,SLC8A1,SCN9A,DMD,TSPAN13,ATP2C2,PDE4D,ASIC1,TRPM4,MCUB,CACNB4,BNIP1,UBASH3B,RYR1,NOS1AP,AKAP6,NALCN,PTPN6,HAP1,CHD7,CHRNA7,JPH1,PANX1,TRPM3,CACNA1C,ATP2B2														GO:BP	positive regulation of dendritic spine morphogenesis	GO:0061003	0.0015520453215628854	2.8090956009790626	17	1333	7	21031	CUX2,BAIAP2,RELN,ITPKA,KALRN,CAPRIN2,TIAM1												GO:BP	chromosome organization involved in meiotic cell cycle	GO:0070192	0.00007005396475323874	4.154567280482024	66
GO:BP	calcium ion homeostasis	GO:0055074	0.0001043129558515406	3.98166174808931	334	1868	56	21031	GRM5,TUNAR,JPH3,TMTC2,STC1,TRPV6,SLC24A2,JPH2,PLCG2,F2,ITPR3,ELANE,SV2B,PTK2B,CALCB,PKHD1,XK,RASA3,SLC35G1,TRPA1,XCR1,GRIK2,GRIA1,TRPC7,HTR2C,NPSR1,SLC24A4,HTR2A,PLCB1,RYR3,MYH7B,TRPM2,MCOLN2,SLC8A1,WNT5A,DMD,ATP2C2,ALPL,PDE4D,MCUB,CACNB4,SNX10,BNIP1,UBASH3B,RYR1,AKAP6,PTPN6,HAP1,CHD7,CALB1,CHRNA7,JPH1,CACNA1C,RMDN3,ATP2B2,IMMT														GO:BP	positive regulation of cellular component organization	GO:0051130	0.0015568718534627586	2.8077471328553587	1116	1333	104	21031	DAZL,TCL1A,OOEP,COLEC10,CD36,KHDC3L,IL1RAPL1,BMP7,NTRK3,RIT2,LPAR3,MYO3B,LTK,SAXO1,DLGAP5,DOCK11,TBX5,BAIAP2L1,BIK,PTK2B,ALOX15,NEFL,IL4R,FRMPD4,PLCB1,CNTNAP2,KIT,CDH17,PLXNA4,DOC2B,AURKA,NTN1,MUSK,HOXA13,DSCAM,TNN,SCARF1,ATP10A,PLEK2,HRG,C2,CUX2,RAC2,BAIAP2,PRDM7,USP50,TGFA,GRID2,MSX2,H1-1,DOCK2,CRB3,AMOT,ABCB4,RELN,NLGN1,TEK,NTRK1,FN1,AMIGO1,LPAR1,PLD6,TRIM58,C3,TENM1,PDCD5,NEK2,NCAPH,BAIAP2L2,…												GO:BP	positive regulation of nuclear division	GO:0051785	0.00007232839552077685	4.140691168861155	61
GO:BP	monoatomic cation transmembrane transport	GO:0098655	0.00010943493599235388	3.9608440117630392	830	1868	113	21031	CHRNE,TRPM5,P2RX5,SLC17A7,SLC28A3,SLC15A1,LRRC38,KCNH5,KCNH8,SLC6A11,SLC6A17,JPH3,SLC5A5,SCN1A,KCNQ3,SLC39A12,LINC02210-CRHR1,DPP6,TRPV6,CACNA1D,GRIN2B,SLC24A2,JPH2,PLCG2,PTPN3,F2,KCNK9,ITPR3,PKD1L3,PTK2B,SLC6A5,GAL,STIMATE,ATP12A,KCNB2,RASA3,KCNA3,SLC35G1,TRPA1,XCR1,PDZK1,SCARA5,SLC9A9,SLC12A8,TRPC7,PIK3CG,HTR2C,SLC36A1,ATP6V0A4,ATP6V1C2,NPSR1,ADCYAP1R1,SLC39A4,SLC24A4,SLC29A4,TMEM163,HTR2A,KCNG…														GO:BP	regulation of synapse structure or activity	GO:0050803	0.0016444966346859029	2.783967010924919	249	1333	33	21031	IL1RAPL1,GPR158,SIX1,PTK2B,NEFL,FRMPD4,GRIN2B,IL1RAPL2,SLIT1,NTN1,NGEF,MUSK,SLC17A7,CUX2,SLC7A11,BAIAP2,GRID2,RELN,NLGN1,NTRK1,AMIGO1,NRXN1,ITPKA,IL1RAP,EPHB1,LINGO2,KALRN,CDK5,SHANK2,CTTNBP2,EFNA5,CAPRIN2,TIAM1												GO:BP	regulation of dendrite development	GO:0050773	0.00007437096308877605	4.128596594451298	99
GO:BP	chromosome organization involved in meiotic cell cycle	GO:0070192	0.00010981075655870375	3.959355116304126	66	1868	19	21031	MAEL,STAG3,TEX15,SYCE1,TERB1,SYCP2,MEIOB,NCAPH,MEIOC,C1ORF146,C14ORF39,RNF212,RAD51,MEI4,MND1,BRIP1,FANCD2,TRIP13,SMC4														GO:BP	oocyte axis specification	GO:0007309	0.0016481025542421834	2.783015767544412	8	1333	5	21031	TDRD1,TDRD5,TDRKH,TDRD6,PLD6												GO:BP	response to calcium ion	GO:0051592	0.00007908962814470613	4.101880466374202	147
GO:BP	muscle structure development	GO:0061061	0.00011723247783360098	3.930952055639302	678	1868	96	21031	ASB2,HDAC9,TMOD1,ERVW-1,TBX5,TBX18,BARX2,NMRK2,MYO18B,SGCZ,DOCK2,SIX1,ACTL8,MYH15,JPH2,LMOD3,ITGA8,DES,POU4F1,TNNI1,PITX1,KLF5,NEUROG1,UCHL1,XIRP2,RPL3L,ISL1,GSC,USP2,ITGA11,RBPMS2,XK,PDLIM1,NFATC1,SHOX2,ENG,LEF1,KIT,PRKG1,RGS2,HOXD10,NEB,EPHB1,NRAP,SCX,ACTN3,FGFR2,CHODL,PLCB1,NRG1,MSX1,MYOM2,CXADR,TCF15,MYH3,FOXC1,RARB,MAPK12,TEAD4,SLC8A1,WNT5A,DMD,DNMT1,LAMA2,EOMES,JAG1,TWIST1,BASP1,ACTN1,NFATC…														GO:BP	oocyte construction	GO:0007308	0.0016481025542421834	2.783015767544412	8	1333	5	21031	TDRD1,TDRD5,TDRKH,TDRD6,PLD6												GO:BP	regulation of neurotransmitter levels	GO:0001505	0.00007951256645973923	4.099564228414802	185
GO:BP	regulation of sister chromatid segregation	GO:0033045	0.0001245926729223579	3.9045074970263975	104	1868	25	21031	NEK6,DLGAP5,MOS,TTK,BUB1B,TACC3,PRAP1,CDCA8,KNL1,SPC25,UBE2C,BIRC5,TEX14,CCNB1,CENPE,MAD2L1,MAD1L1,NUF2,NDC80,CDC6,ESPL1,SPDL1,PLK1,CDC20,TRIP13														GO:BP	regulation of mitotic nuclear division	GO:0007088	0.0016864479394814891	2.773027060905191	118	1333	20	21031	BMP7,DLGAP5,AURKA,HOXA13,TTK,TGFA,CDCA8,NEK2,BUB1B,CCNB1,CDCA2,NUF2,CHEK1,SMPD3,CDC25C,SPC25,KNL1,UBE2C,LCMT1,TEX14												GO:BP	positive regulation of cell population proliferation	GO:0008284	0.00008006261076647192	4.096570252065221	1248
GO:BP	embryonic morphogenesis	GO:0048598	0.0001245926729223579	3.9045074970263975	617	1868	89	21031	FOLR1,HOXA7,ZIC3,EYA1,STOX1,ASB2,PCDH15,DLX6,HOXA4,TH,TBX5,NTN1,TP63,MIXL1,TBX18,HOXA3,SOX17,ITGA4,HOXA9,TRIM71,RSPO2,SIX1,SLC39A12,MYO3B,NDRG4,OTX2,BMP7,ITGA8,HOXA13,PITX1,NEUROG1,GRHL2,JAG2,EYA2,IRX2,CTHRC1,GSC,MSX2,SLITRK6,RBPMS2,HNF1A,DLX5,LHX2,SHOX2,HOXB7,NR0B1,ENG,LEF1,SALL4,LRIG3,GBX2,SP8,FOXG1,HOXD10,GATA3,ITGB4,SCX,FN1,FGFR2,ZIC1,AMOT,TECTA,DUSP4,ST14,MSX1,MYH3,FOXC1,RARB,WNT5A,EOMES,TWI…														GO:BP	muscle cell differentiation	GO:0042692	0.001693424193676533	2.7712342398252847	395	1333	46	21031	SGCZ,MYO18B,MYH7,ASB2,NFATC1,HDAC9,SIX1,ISL1,NRAP,TMOD1,UCHL1,TBX5,WNT5B,LMOD3,FGFR2,TBX18,ACTL8,IL4R,XK,KIT,KLF5,RBPMS2,PRKG1,BARX2,DOCK2,ITGA8,ENG,NOX4,KRT19,CACNA1H,ERVW-1,AKAP6,LAMA2,NEB,CACNB4,PLPP7,CXADR,NPNT,RGS2,PIEZO1,RYR1,NEK5,BHLHE41,RARB,CASP7,NFATC2												GO:BP	regulation of chromosome segregation	GO:0051983	0.00008270086446030768	4.082489950805624	129
GO:BP	neurotransmitter secretion	GO:0007269	0.000127014422243118	3.896146962941798	145	1868	31	21031	CAMK2A,CHRNA3,DYSF,GPR158,MCTP1,MYOF,SV2B,PRKCG,UNC13C,NRXN1,DGKI,NRXN3,SNCAIP,CPLX4,SYN2,RPH3A,CADPS2,SYT2,SYT9,DOC2B,SYN3,FBXO45,ASIC1,CHRNB4,CDK5,MCTP2,SYT1,CACNB4,PPFIA3,NLGN1,STX2														GO:BP	gland development	GO:0048732	0.0017490828781852883	2.7571896115128776	454	1333	51	21031	ZIC3,PRL,GATA3,BMP7,RXFP1,UPB1,PITX2,SIX1,HOXA9,ISL1,TP63,CSMD1,PITX1,POU3F2,INSM1,FGFR2,EDAR,IRF6,ONECUT1,NODAL,PTPN3,SLC6A3,AURKA,NTN1,ALDH1A2,HOXA13,HOXA3,XDH,CSF1R,NRG3,CCNB2,SERPINB5,LEF1,TGFA,MSX2,ADA,PTF1A,ERBB4,ATP2C2,CPS1,E2F8,CACNB4,ONECUT2,WLS,LBH,MAP2K1,KALRN,JARID2,EDA,BCL11B,LAMA5												GO:BP	tissue morphogenesis	GO:0048729	0.00008661487033895963	4.062407540410511	633
GO:BP	signal release from synapse	GO:0099643	0.000127014422243118	3.896146962941798	145	1868	31	21031	CAMK2A,CHRNA3,DYSF,GPR158,MCTP1,MYOF,SV2B,PRKCG,UNC13C,NRXN1,DGKI,NRXN3,SNCAIP,CPLX4,SYN2,RPH3A,CADPS2,SYT2,SYT9,DOC2B,SYN3,FBXO45,ASIC1,CHRNB4,CDK5,MCTP2,SYT1,CACNB4,PPFIA3,NLGN1,STX2														GO:BP	olfactory bulb development	GO:0021772	0.0018742733114420803	2.7271670788717652	36	1333	10	21031	LHX2,ZIC3,DLX5,EOMES,SLIT1,ZIC1,NR2E1,CSF1R,ERBB4,ARX												GO:BP	negative regulation of cellular process	GO:0048523	0.00008667390669359872	4.062111627836339	5511
GO:BP	inner ear morphogenesis	GO:0042472	0.00013180503597478855	3.8800679960069626	111	1868	26	21031	EYA1,STOX1,PCDH15,DLX6,NTN1,TBX18,SIX1,MYO3B,ITGA8,NEUROG1,CTHRC1,SLITRK6,DLX5,LRIG3,GBX2,FOXG1,GATA3,FGFR2,ZIC1,TECTA,WNT5A,KCNQ1,CHD7,LRIG1,TBX3,PLS1														GO:BP	regulation of meiotic nuclear division	GO:0040020	0.0018742733114420803	2.7271670788717652	36	1333	10	21031	DAZL,OOEP,PLCB1,WEE2,PRDM7,MSX2,PDE3A,PIWIL2,KNL1,NPM2												GO:BP	sensory organ morphogenesis	GO:0090596	0.00009119168283945107	4.040044769803685	287
GO:BP	ear development	GO:0043583	0.00013254675449271268	3.877630901828754	234	1868	43	21031	ZIC3,EYA1,STOX1,PCDH15,ESRP1,DLX6,NTN1,TBX18,SIX1,MYO3B,ITGA8,HOXA13,NEUROG1,JAG2,CTHRC1,GSC,SLITRK6,GSDME,DLX5,LRIG3,GBX2,FOXG1,SLC26A5,GATA3,FGFR2,ZIC1,SLC4A7,TECTA,DIAPH3,MSX1,TCF15,WNT5A,JAG1,TWIST1,BMPER,OSR2,KCNQ1,CHD7,CALB1,LRIG1,TBX3,PLS1,CCM2														GO:BP	cell-substrate adhesion	GO:0031589	0.0018751896018215255	2.7269548138766226	351	1333	42	21031	CD36,OLFM4,CDH13,ITGA4,EGFL6,SVEP1,PTK2B,ALOX15,ONECUT1,COL17A1,HOXA7,CASS4,SEMA3E,TNN,HRG,RAC2,MICALL2,ITGA8,PREX1,TEK,PKHD1,FN1,TECTA,GPM6B,ARHGAP6,DUSP22,RADIL,FAT2,JAG1,NPNT,ONECUT2,UNC13D,EPHB1,CDK5,EDA,RSU1,EFNA5,FBLN5,LAMA5,TIAM1,FMN1,ABI3BP												GO:BP	DNA-templated DNA replication	GO:0006261	0.00009774023556928723	4.009926618588814	161
GO:BP	skeletal system morphogenesis	GO:0048705	0.00013254675449271268	3.877630901828754	234	1868	43	21031	BMP6,HOXA7,EYA1,HOXA4,BARX2,HOXA3,HOXA9,SIX1,STC1,BMP7,NEUROG1,GRHL2,CDX1,GSC,MSX2,SCUBE2,DLX5,SHOX2,HOXB7,TEK,ACP5,HOXD10,SCX,ACTN3,FGFR2,MSX1,TCF15,FOXC1,RARB,SMPD3,FGFR3,WWOX,ALPL,TWIST1,SKI,FMN1,OSR2,RFLNB,LAMA5,TULP3,SATB2,TIPARP,CHST11														GO:BP	positive regulation of neuron projection development	GO:0010976	0.0019407489640727658	2.7120306369809057	158	1333	24	21031	KHDC3L,BMP7,NTRK3,RIT2,LTK,PTK2B,MUSK,TNN,SCARF1,CUX2,BAIAP2,RELN,NLGN1,NTRK1,AMIGO1,NRXN1,ALK,ITPKA,RGS2,SERPINI1,KALRN,NDRG4,CAPRIN2,TIAM1												GO:BP	neuron fate commitment	GO:0048663	0.0001056093055964656	3.976297812946703	73
GO:BP	embryonic organ morphogenesis	GO:0048562	0.000135770117964376	3.8671958046594477	305	1868	52	21031	FOLR1,HOXA7,ZIC3,EYA1,STOX1,ASB2,PCDH15,DLX6,HOXA4,TH,NTN1,TBX18,HOXA3,SOX17,HOXA9,SIX1,MYO3B,NDRG4,BMP7,ITGA8,NEUROG1,GRHL2,CTHRC1,GSC,SLITRK6,RBPMS2,DLX5,SHOX2,HOXB7,ENG,LRIG3,GBX2,FOXG1,HOXD10,GATA3,FGFR2,ZIC1,TECTA,MSX1,RARB,WNT5A,TWIST1,OSR2,KCNQ1,TULP3,SATB2,CHD7,LRIG1,TBX3,PLS1,CHST11,PPP1R35														GO:BP	signal release	GO:0023061	0.0019551118663719757	2.7088283883662534	492	1333	54	21031	TFAP2B,TUNAR,GATA3,CD38,GPR158,CFTR,DYSF,ISL1,MCTP1,SV2B,HTR2C,MYOF,PLCB1,GDF9,SYN2,DOC2B,SYT17,CHRNA3,CPLX4,BMP6,VAMP8,UNC13C,DGKI,OPRM1,ADCY5,PRKCG,NRXN3,SLC30A8,ACVR1C,NLGN1,SNCAIP,HTR2A,TRPV6,F2,CHRNA4,CHGA,SYT5,NRXN1,RPH3A,PDE8B,CACNB4,WLS,SMPD3,MCTP2,KALRN,GPLD1,STX2,CDK5,SYT2,ITPR1,EFNA5,NR1D1,TIAM1,LIN7B												GO:BP	regulation of signaling receptor activity	GO:0010469	0.00010960439508069169	3.9601720305138643	143
GO:BP	inorganic cation transmembrane transport	GO:0098662	0.0001416320210194658	3.848838547635643	808	1868	110	21031	TRPM5,P2RX5,SLC17A7,SLC28A3,SLC15A1,LRRC38,KCNH5,KCNH8,SLC6A11,SLC6A17,JPH3,SLC5A5,SCN1A,KCNQ3,SLC39A12,HTR3C,LINC02210-CRHR1,DPP6,TRPV6,CACNA1D,GRIN2B,SLC24A2,JPH2,RHCG,PLCG2,PTPN3,F2,KCNK9,ITPR3,PKD1L3,PTK2B,SLC6A5,GAL,STIMATE,ATP12A,KCNB2,RASA3,KCNA3,SLC35G1,TRPA1,XCR1,SCARA5,SLC9A9,SLC12A8,TRPC7,PIK3CG,HTR2C,SLC36A1,ATP6V0A4,ATP6V1C2,NPSR1,ADCYAP1R1,SLC39A4,SLC24A4,TMEM163,HTR2A,KCNG2,PLCB1,S…														GO:BP	negative regulation of cell population proliferation	GO:0008285	0.002040166075483209	2.6903344782945733	701	1333	71	21031	TFAP2B,GML,PRL,GATA3,BMP7,CDH13,FEZF2,INPP5D,BTG4,TBX5,CRTAM,IL2RA,INSM1,FGFR2,NR2E3,PTK2B,IRF6,SPINT1,DLEC1,NODAL,ALDH1A2,TNN,RERG,XDH,NR2E1,TFAP2A,HRG,CD109,CSF1R,SULT2B1,CLEC4G,OPRM1,PRKG1,CGREF1,SLIT3,MSX2,MN1,ENG,KDF1,ACVR1C,NOX4,MINAR1,ERBB4,NTRK1,HMGA1,NELL1,GSDME,TENM1,PDCD5,ARG2,TENT5B,IGFBP3,AGBL4,TESC,CACNB4,DUSP10,TMEM131L,SKAP2,RASSF5,MAP2K1,PDE9A,EPHB1,PINX1,COPS8,GPLD1,NDRG4,JARID2…												GO:BP	cognition	GO:0050890	0.00011057426088637717	3.9563459549114737	317
GO:BP	calcium ion transmembrane import into cytosol	GO:0097553	0.00014560445827375157	3.836825327124311	197	1868	38	21031	P2RX5,JPH3,SCN1A,TRPV6,CACNA1D,GRIN2B,SLC24A2,JPH2,PLCG2,F2,ITPR3,PTK2B,RASA3,TRPA1,XCR1,HTR2C,NPSR1,ADCYAP1R1,SLC24A4,HTR2A,PLCB1,RYR3,SCN5A,TRPM2,MCOLN2,SLC8A1,SCN9A,DMD,PDE4D,BNIP1,UBASH3B,RYR1,AKAP6,PTPN6,HAP1,CHD7,JPH1,CACNA1C														GO:BP	regulation of signal transduction	GO:0009966	0.0020989177954737997	2.6780045703128947	3010	1333	240	21031	UCMA,TLE7,TFAP2B,ARHGAP15,AMBP,CD36,PRL,CTNND2,SCEL,GATA3,TAFA4,ERFE,SOX30,DLX5,RNF125,BMP7,VAV3,SECTM1,GRM5,RAMP1,GPR158,CDH13,RSPO2,NTRK3,TSPAN15,NFATC1,HHEX,INPP5D,RIT2,ISL1,NKD2,LPAR3,TP63,DBH,LTK,MAS1,CCL20,HTR2C,UCHL1,TLE6,TRIM60,PTPRR,SLC24A4,EYA1,NPFFR2,ARHGAP45,RASA3,WNT5B,NLRP2,FGFR2,EDAR,FOLR1,FSTL5,PTK2B,TBX18,ALOX15,SLC25A31,CYTH4,ARHGAP8,C10ORF71,CMKLR1,SHISA7,HIPK4,DOK2,ONECUT1,LIN…												GO:BP	learning or memory	GO:0007611	0.00011057426088637717	3.9563459549114737	275
GO:BP	cell maturation	GO:0048469	0.00015427283685856614	3.8117105343446207	205	1868	39	21031	BNC1,TUBB8,LHX6,OOSP2,TDRD5,CABYR,FOXA1,TDRD1,WEE2,CNTNAP2,KCNQ3,CATSPERD,DAZL,ROPN1L,CFTR,AURKA,RAC2,PTK2B,ZAR1L,TDRD6,TDRKH,GATA3,EPHA8,DIAPH3,TFCP2L1,KIF14,SHB,SLC26A6,BRCA2,B4GALT6,TRIM58,KCNB1,C2CD6,PDE3A,ABHD2,AKR1B1,PLD6,EPAS1,TRIP13														GO:BP	regulation of synapse organization	GO:0050807	0.0020989177954737997	2.6780045703128947	242	1333	32	21031	IL1RAPL1,GPR158,SIX1,PTK2B,NEFL,FRMPD4,GRIN2B,IL1RAPL2,SLIT1,NTN1,NGEF,MUSK,CUX2,SLC7A11,BAIAP2,GRID2,RELN,NLGN1,NTRK1,AMIGO1,NRXN1,ITPKA,IL1RAP,EPHB1,LINGO2,KALRN,CDK5,SHANK2,CTTNBP2,EFNA5,CAPRIN2,TIAM1												GO:BP	neuron fate specification	GO:0048665	0.00011491765047718002	3.939613261858882	34
GO:BP	cell surface receptor signaling pathway	GO:0007166	0.00017057499916991336	3.768084622161508	2799	1868	313	21031	FOLR1,CAMK2A,IL1RAPL2,TGFA,PTH2R,BMP6,IGHE,ZIC3,VAV3,EYA1,GRM5,CHRNE,TLE7,NKD2,PRL,GPHA2,PLPP4,SCEL,P2RX5,IGFBP1,COLEC10,GDF9,CCL20,DBH,TNIK,BCL2L10,NLRP12,CDH17,IRGM,NECAB2,NTRK3,SKOR1,FOXA1,TSPEAR,BLK,TP63,GLRA2,TSPAN15,TBX18,TFAP2B,CHRNA3,SOX17,CDA,TLE6,ITGA4,KIAA0319,TRIM71,GRM7,FSTL5,HHLA2,RSPO2,SIX1,CD38,DAAM2,PTPRR,HTR3C,SVEP1,LINC02210-CRHR1,SOX30,NDRG4,OTX2,CFAP58,GRIN2B,HHEX,GCNT2,DSCAM…														GO:BP	appendage development	GO:0048736	0.00221350355926707	2.6549197753481986	190	1333	27	21031	TFAP2B,ZIC3,DLX6,DLX5,BMP7,RSPO2,PITX2,HOXA9,TP63,TBX5,PITX1,FGFR2,GRHL2,IRF6,ALDH1A2,HOXA13,OSR2,TFAP2A,SALL4,SLC7A11,LEF1,MSX2,FRAS1,KDF1,SCX,RARB,FMN1												GO:BP	muscle structure development	GO:0061061	0.00011935150178864909	3.9231721119364904	669
GO:BP	neuron fate specification	GO:0048665	0.00017057499916991336	3.768084622161508	35	1868	13	21031	EYA1,ESRP1,FOXA1,SIX1,SOX1,POU4F1,DMRT3,ISL1,POU3F2,HOXD10,ISL2,MNX1,MYT1L														GO:BP	limb development	GO:0060173	0.00221350355926707	2.6549197753481986	190	1333	27	21031	TFAP2B,ZIC3,DLX6,DLX5,BMP7,RSPO2,PITX2,HOXA9,TP63,TBX5,PITX1,FGFR2,GRHL2,IRF6,ALDH1A2,HOXA13,OSR2,TFAP2A,SALL4,SLC7A11,LEF1,MSX2,FRAS1,KDF1,SCX,RARB,FMN1												GO:BP	regulation of neurogenesis	GO:0050767	0.00012572147803584612	3.9005905218714574	383
GO:BP	regulation of primary metabolic process	GO:0080090	0.00017057499916991336	3.768084622161508	5591	1868	579	21031	TCL1A,BRDT,PPP1R3A,CAMK2A,TGFA,PNLDC1,SALL3,BMP6,HOXA7,CH25H,ZIC3,DMRTC2,SPDYC,BNC1,OOEP,EYA1,GRM5,STOX1,TLE7,NKD2,PRL,NLRP2,RAMP1,CDX2,LHX6,MAGEB2,KHDC3L,SLC22A2,NR2E1,MAEL,HDAC9,TACR3,SOHLH1,STPG4,ESRP1,DLX6,PTF1A,TNIK,DPEP1,BCL2L10,LHX8,NLRP12,RAX2,SUPT20HL2,EBF2,RBM46,NLRP7,MAGEC1,HOXA4,IRGM,RNF144B,H1-8,NECAB2,NTRK3,ASTL,SKOR1,MINAR1,FOXA1,PADI6,ZIC5,TBX5,NOBOX,ZIC2,NTN1,TFAP2C,DPRX,TP63,MIX…														GO:BP	positive regulation of meiotic nuclear division	GO:0045836	0.002219276223809996	2.65378863962895	18	1333	7	21031	DAZL,OOEP,PLCB1,PRDM7,MSX2,PIWIL2,NPM2												GO:BP	negative regulation of cell cycle	GO:0045786	0.00012572147803584612	3.9005905218714574	383
GO:BP	cardiac muscle tissue development	GO:0048738	0.00019497390284659667	3.7100235148333667	230	1868	42	21031	ZIC3,ASB2,TBX5,TBX18,MYO18B,SGCZ,NDRG4,BMP7,JPH2,POU4F1,TNNI1,XIRP2,ISL1,MSX2,SHOX2,ENG,GJC1,PRKG1,RGS2,NEB,NRAP,ERBB4,FGFR2,NRG1,MSX1,SCN5A,CXADR,FOXC1,RARB,SLC8A1,WNT5A,NOX4,SKI,MYH11,JARID2,MEIS1,AKAP6,ALDH1A2,CHD7,MTOR,TBX3,ADAMTS9														GO:BP	cell surface receptor signaling pathway	GO:0007166	0.002224211697723684	2.6528238795100516	2799	1333	225	21031	CDA,UCMA,TLE7,TFAP2B,ZIC3,PECAM1,COLEC10,CD36,PRL,CTNND2,SCEL,GATA3,ERFE,SOX30,DLX5,BMP7,VAV3,HHLA2,CD38,BCL2L10,GFRA1,ASGR2,GRM5,CDH13,ITGA4,RSPO2,NTRK3,HTR3C,ITGBL1,TSPAN15,NFATC1,HHEX,SIX1,INPP5D,CR2,ISL1,NKD2,IGHE,CFAP58,TP63,DBH,LTK,CCL20,TLE6,PTPRR,EYA1,SVEP1,GRHL3,WNT5B,IL2RA,FGFR2,FOLR1,FSTL5,PTK2B,TBX18,CHRNA5,SHB,CMKLR1,DOK2,CCR3,IL4R,ONECUT1,NODAL,PLCB1,PTPN3,KIT,CDH17,TRIM71,GDF9,AMER…												GO:BP	negative regulation of reproductive process	GO:2000242	0.00013117492368304272	3.8821491798000487	74
GO:BP	cell migration	GO:0016477	0.00020149832397108345	3.695728561895761	1496	1868	182	21031	FOLR1,CAMK2A,HOXA7,CH25H,VAV3,DCC,ASB2,LHX6,NR2E1,HDAC9,CCL20,DBH,DPEP1,NLRP12,NTRK3,IGSF10,TBX5,NTN1,MIXL1,SAA1,ZP3,SOX17,H2BC1,ITGA4,KIAA0319,DOCK2,SIX1,DAAM2,STC1,IL16,PTPRR,NDRG4,GCNT2,BMP7,SOX1,PREX1,CCDC141,PLXNA4,FUT3,TAFA4,PLCG2,GFRA3,POU4F1,LOXL2,MCTP1,CCL25,RGCC,ELANE,CDH13,TMEFF2,RAC2,NANOS1,PTK2B,FGF16,ANGPT1,ISL1,ADD2,SPOCK1,HRG,MSX2,SEMA3E,ITGA11,DCDC2,EGF,ADA,LDB2,INSM1,CCL22,ONECU…														GO:BP	central nervous system neuron differentiation	GO:0021953	0.002462764222181669	2.6085771642497697	181	1333	26	21031	EMX1,DMRT3,DCC,EOMES,FEZF2,ISL1,LHX6,SOX1,LHX8,FGFR2,PLXNA4,SEMA3E,GBX2,NR2E1,MDGA2,CSF1R,POU4F1,SKOR2,GRID2,NRXN1,AGBL4,ARX,EPHB1,CDK5,B4GALT6,BCL11B												GO:BP	positive regulation of meiotic cell cycle	GO:0051446	0.00013666601834008392	3.8643394582340136	26
GO:BP	regulation of secretion by cell	GO:1903530	0.00020857619474677863	3.6807352600517174	564	1868	82	21031	CAMK2A,BMP6,SYT17,IL1RAPL1,GDF9,TUNAR,BLK,SAA1,ZP3,TFAP2B,CHRNA3,GRM7,CD38,LINC02210-CRHR1,TRPV6,DYSF,BRSK2,GPR158,MCTP1,RGCC,F2,CFTR,SLC2A2,RAC2,MYOF,SV2B,PRKCG,ISL1,GAL,HNF1A,RAB27B,PRKG1,HTR2C,ADCY5,EFNA5,KALRN,SNCAIP,HTR2A,TIAM1,CD177,PLCB1,LGI3,GPLD1,CPLX4,BIRC5,ABCA12,RPH3A,CADPS2,RAB26,SYT2,SMPD3,WDR41,SYT9,DOC2B,FBXO45,PDE8B,NSF,PASK,ASIC1,KCNB1,CHRNB4,TRPM4,CDK5,MCTP2,SYT1,CACNB4,STXBP6,…														GO:BP	regulation of cytosolic calcium ion concentration	GO:0051480	0.002500997781119913	2.6018866935744978	60	1333	13	21031	TUNAR,TRPC7,GRM5,SV2B,GRID2IP,F2,CALB1,SLC35G1,GRIA1,CACNB4,RYR1,ITPR1,MYH7B												GO:BP	adenylate cyclase-modulating G protein-coupled receptor signaling pathway	GO:0007188	0.00013743208151173383	3.8619118757394704	236
GO:BP	intracellular calcium ion homeostasis	GO:0006874	0.00021080588936734702	3.676117260233626	310	1868	52	21031	GRM5,TUNAR,JPH3,STC1,SLC24A2,JPH2,PLCG2,F2,ITPR3,ELANE,SV2B,PTK2B,CALCB,PKHD1,XK,RASA3,SLC35G1,TRPA1,XCR1,GRIK2,GRIA1,TRPC7,HTR2C,NPSR1,SLC24A4,HTR2A,PLCB1,RYR3,MYH7B,TRPM2,MCOLN2,SLC8A1,WNT5A,DMD,ATP2C2,PDE4D,MCUB,CACNB4,BNIP1,UBASH3B,RYR1,AKAP6,PTPN6,HAP1,CHD7,CALB1,CHRNA7,JPH1,CACNA1C,RMDN3,ATP2B2,IMMT														GO:BP	tube morphogenesis	GO:0035239	0.0025432214379776876	2.594615824210863	872	1333	84	21031	LHX2,TFAP2B,ZIC3,PRL,GATA3,BMP7,VAV3,MYO18B,RAMP1,CDH13,HOXB7,RSPO2,ASB2,HHEX,HDAC9,SIX1,ISL1,TP63,CSMD1,RLN2,SLC39A12,TBX5,EYA1,GRHL3,FGFR2,EDAR,FOLR1,PTK2B,GRHL2,SHB,PROK2,SPINT1,CCR3,NODAL,TRIM71,NTN1,ST14,KLF5,HOXA7,HOXA13,SEMA3E,TNN,STAB2,GBX2,HOXA3,XDH,NR2E1,RBPMS2,HRG,LOXL2,CSF1R,TSPAN18,ROBO4,MYO1E,SALL4,LEF1,STOX1,GJC1,ID1,TGFA,NRXN3,MSX2,AMOT,ENG,MINAR1,C5AR1,TEK,PKHD1,FN1,C3,PIK3CD,NRX…												GO:BP	calcium ion transmembrane transport	GO:0070588	0.00014909201240975777	3.8265456232089035	356
GO:BP	calcium ion transport	GO:0006816	0.0002346135952658789	3.629646825221867	436	1868	67	21031	CAMK2A,PLPP4,RAMP1,TRPM5,P2RX5,PLCZ1,JPH3,SCN1A,STC1,IL16,LINC02210-CRHR1,TRPV6,CACNA1D,GRIN2B,SLC24A2,JPH2,PLCG2,F2,ITPR3,PKD1L3,GRAMD2A,PTK2B,STIMATE,EGF,RASA3,SLC35G1,TRPA1,XCR1,TRPC7,PIK3CG,HTR2C,NPSR1,ADCYAP1R1,SLC24A4,HTR2A,PLCB1,RYR3,SCN5A,TRPM2,MCOLN2,SLC8A1,SCN9A,DMD,TSPAN13,ATP2C2,PDE4D,ASIC1,TRPM4,CDK5,MCUB,CACNB4,BNIP1,UBASH3B,RYR1,HOMER1,NOS1AP,AKAP6,NALCN,PTPN6,HAP1,CHD7,CHRNA7,JPH1…														GO:BP	embryonic organ development	GO:0048568	0.0027014595709234446	2.568401527571848	463	1333	51	21031	ZIC3,DLX6,LRIG3,GATA3,DLX5,BMP7,NEUROG1,EOMES,TH,HOXB7,TPO,ASB2,PITX2,SIX1,HOXA9,MYO3B,EYA1,GRHL3,FGFR2,FOLR1,TBX18,GRHL2,SPINT1,NODAL,HOXA4,KIT,PLXNA4,NTN1,ST14,HOXA7,ZIC1,ALDH1A2,GBX2,HOXA3,OSR2,TFAP2A,RBPMS2,LEF1,STOX1,PCDH15,ADA,ITGA8,ENG,EN2,TECTA,KRT19,E2F8,CELSR1,MAP2K1,NDRG4,RARB												GO:BP	spermatid differentiation	GO:0048515	0.00015274313694513988	3.8160382943673437	210
GO:BP	hindlimb morphogenesis	GO:0035137	0.0002392992914320204	3.6210585873356607	36	1868	13	21031	TP63,TFAP2B,RSPO2,PITX1,MSX2,HOXD10,MSX1,RARB,TWIST1,FMN1,OSR2,CHD7,TBX3														GO:BP	cell growth	GO:0016049	0.0027014595709234446	2.568401527571848	499	1333	54	21031	LHX2,CDA,EMX1,NRN1,SPAG6,DCC,CD38,ITGA4,LPAR3,CPNE9,SLC39A12,PRSS2,CDHR2,PTK2B,GDF9,PLXNA4,SYT17,AURKA,SLIT1,NTN1,IGFBP1,FSTL4,DSCAM,SEMA3E,TNN,RERG,NANOS1,HRG,NRG3,PRKG1,BARHL2,ROS1,SLIT3,MINAR1,GNG4,FN1,MFSD2A,F2,KIAA0319,IGFBP3,SH3GL2,AKAP6,IGFBPL1,RGS2,TMEM108,RNF157,FGF13,ACVR1B,CDK5,SYT2,PRR5,EFNA5,CAPRIN2,TIAM1												GO:BP	central nervous system neuron differentiation	GO:0021953	0.00016033323796626214	3.7949764366664445	184
GO:BP	spindle elongation	GO:0051231	0.0002487993080221888	3.6041508318693336	14	1868	8	21031	CDCA8,RACGAP1,PRC1,AURKC,KIF23,KIF4A,BIRC5,KIF11														GO:BP	negative regulation of biological process	GO:0048519	0.002773254325424198	2.5570103009725913	5874	1333	433	21031	DAZL,LHX2,TCL1A,CDA,UCMA,TLE7,TFAP2B,NLRP7,TFAP2C,AMBP,DPPA3,TUNAR,TDRD9,GML,CD36,PRL,DDX4,KHDC3L,PNLDC1,NLRP5,GATA3,IL1RAPL1,KPNA7,NLRP4,TMEFF2,ERFE,SOX30,RNF125,BMP7,TDRD1,NEUROG1,DCC,CD38,BCL2L10,LYPD1,EOMES,MAEL,GRM5,MAGEB1,CDH13,ITGA4,RSPO2,FEZF2,NTRK3,H1-8,DYSF,PIWIL1,TSPAN15,LIN28B,NFATC1,HHEX,HDAC9,PITX2,PATL2,SIX1,INPP5D,CR2,RIT2,HOXA9,ISL1,BTG4,NKD2,CLDN18,TRIM29,ZAR1L,TP63,FOXR1,MCTP1,…												GO:BP	anatomical structure maturation	GO:0071695	0.00018035992835506532	3.743859945881579	259
GO:BP	nervous system process	GO:0050877	0.0002661875247759868	3.574812302159264	1484	1868	180	21031	OR2T10,OR2T2,OR2T11,OR8G5,OR2T27,OR52M1,OR8G3P,OR2T3,EYA1,GRM5,OR7E24,CHRNE,OR2T35,OR8G1,P2RX5,ALOXE3,NR2E1,RTP1,PCDH15,OR52K2,JAKMIP1,OR52K1,GRPR,DBH,LHX8,RAX2,TH,DAW1,TSPEAR,ZIC2,LHFPL3,OR2T5,GLRA2,CNTN5,CNTNAP2,CHRNA3,OR2G6,OR2T34,JPH3,OR52E6,GRM7,SCN1A,KCNQ3,SIX1,OR1N1,GFY,HTR3C,MYO3B,NDRG4,CACNA1D,NPTX2,GRIN2B,SLC24A2,OR1E2,SLC7A11,TAFA4,ITGA8,POU4F1,DMRT3,TNNI1,GPR158,NEUROG1,LOXHD1,UCHL1,C…														GO:BP	odontogenesis of dentin-containing tooth	GO:0042475	0.002773254325424198	2.5570103009725913	95	1333	17	21031	DMRT3,BMP7,RSPO2,CFTR,TP63,SLC24A4,LHX8,EDAR,WDR72,SCN5A,LEF1,MSX2,JAG2,SMPD3,EDA,BCL11B,LAMA5												GO:BP	positive regulation of macromolecule metabolic process	GO:0010604	0.00018035992835506532	3.743859945881579	3483
GO:BP	axon guidance	GO:0007411	0.00027227902128242195	3.5649858191531134	249	1868	44	21031	EMB,DCC,DPYSL5,NTN1,CNTN5,OTX2,DSCAM,BMP7,PLXNA4,CNTN6,GFRA3,ADAMTSL1,ISL1,SEMA3E,SLIT3,DLX5,LHX2,CSF1R,FEZF2,KIT,GBX2,FOXG1,RELN,GATA3,EFNA3,ISL2,EFNA5,EPHB1,KALRN,NRXN1,NRXN3,EPHA8,MUSK,LHX9,PRKCQ,SEMA4D,WNT5A,ROBO4,EPHA10,LAMA2,CDK5,CDH4,B3GNT2,UNC5D														GO:BP	locomotory behavior	GO:0007626	0.0027820349078651213	2.5556374249557323	214	1333	29	21031	DMRT3,TH,GRM5,FEZF2,KLHL1,DBH,TMOD1,HTR2C,UCHL1,SLC6A3,CHRNA3,ZIC1,DSCAM,SCN1A,ADCY5,PCDH15,APBA2,RELN,USP2,CALB1,ALK,NTAN1,GAD1,CELSR1,CACNB4,GPR37,KALRN,CIART,SHANK2												GO:BP	mitotic spindle organization	GO:0007052	0.00018109037759187193	3.7421046257200508	134
GO:BP	neuron projection guidance	GO:0097485	0.00027227902128242195	3.5649858191531134	249	1868	44	21031	EMB,DCC,DPYSL5,NTN1,CNTN5,OTX2,DSCAM,BMP7,PLXNA4,CNTN6,GFRA3,ADAMTSL1,ISL1,SEMA3E,SLIT3,DLX5,LHX2,CSF1R,FEZF2,KIT,GBX2,FOXG1,RELN,GATA3,EFNA3,ISL2,EFNA5,EPHB1,KALRN,NRXN1,NRXN3,EPHA8,MUSK,LHX9,PRKCQ,SEMA4D,WNT5A,ROBO4,EPHA10,LAMA2,CDK5,CDH4,B3GNT2,UNC5D														GO:BP	regulation of meiotic cell cycle	GO:0051445	0.0027938166542450715	2.5538020981009852	69	1333	14	21031	DAZL,OOEP,RBM46,PLCB1,TTK,WEE2,MEIOC,PRDM7,MSX2,PDE3A,PIWIL2,CDC25C,KNL1,NPM2												GO:BP	regulation of transferase activity	GO:0051338	0.00018223906469928976	3.739358522177287	834
GO:BP	positive regulation of meiotic nuclear division	GO:0045836	0.00027227902128242195	3.5649858191531134	18	1868	9	21031	OOEP,DAZL,MSX2,PIWIL2,PLCB1,MSX1,WNT5A,NPM2,RAD51AP1														GO:BP	olfactory lobe development	GO:0021988	0.002854217953459853	2.5445128664103067	38	1333	10	21031	LHX2,ZIC3,DLX5,EOMES,SLIT1,ZIC1,NR2E1,CSF1R,ERBB4,ARX												GO:BP	regulation of sister chromatid segregation	GO:0033045	0.00018469764903880179	3.7335386325292963	104
GO:BP	exocytosis	GO:0006887	0.00027525764314014433	3.560260613037396	346	1868	56	21031	SYT17,EXOC3L2,NKD2,NLRP5,IL1RAPL1,SYTL3,ZP3,KCNQ3,TRPV6,ZP4,BRSK2,CFTR,RAC2,SV2B,PRKCG,UNC13C,RAB27B,KIT,PIK3CG,CD177,LGI3,CPLX4,SYN2,ABCA12,RPH3A,CADPS2,RAB26,SYT2,SMPD3,SYNGR3,WDR41,SYT9,DOC2B,RASGRP1,FBXO45,NSF,KCNB1,MICAL3,CDK5,SYT1,SYTL2,CACNB4,STXBP6,VAMP8,PPFIA3,TSG101,FER,HAP1,TSPAN18,ABCC4,LLGL2,NLGN1,GAB2,ATP9A,STX2,EXOC3														GO:BP	mitotic spindle organization	GO:0007052	0.0028892100765207174	2.539220879146886	133	1333	21	21031	DLGAP5,FSD1,AURKA,TTK,AURKC,NEK6,TACC3,CDCA8,NEK2,CCNB1,KIF4A,SASS6,TACC2,NUF2,CENPE,MYBL2,SPC25,EML1,KIF23,RACGAP1,GPSM2												GO:BP	positive regulation of nucleobase-containing compound metabolic process	GO:0045935	0.00018584653499444136	3.730845531672491	2039
GO:BP	signal release	GO:0023061	0.0003164759772596832	3.499659250384435	492	1868	73	21031	CAMK2A,BMP6,SYT17,GDF9,TUNAR,BLK,TFAP2B,CHRNA3,CD38,LINC02210-CRHR1,TRPV6,DYSF,BRSK2,GPR158,MCTP1,F2,CFTR,SLC2A2,MYOF,SV2B,PRKCG,ISL1,GAL,UNC13C,HNF1A,ILDR2,HTR2C,ADCY5,GATA3,EFNA5,KALRN,NRXN1,DGKI,NRXN3,SNCAIP,HTR2A,TIAM1,PLCB1,GPLD1,CPLX4,BIRC5,SYN2,ABCA12,RPH3A,CADPS2,SYT2,SMPD3,SYT9,DOC2B,SYN3,FBXO45,PDE8B,PASK,ASIC1,KCNB1,CHRNB4,TRPM4,CDK5,MCTP2,SYT1,CACNB4,VAMP8,PPFIA3,MYRIP,WLS,KCNQ1,CHD7,…														GO:BP	regulation of phosphatidylinositol 3-kinase/protein kinase B signal transduction	GO:0051896	0.0029061257768573825	2.5366855934058465	247	1333	32	21031	GATA3,ERFE,VAV3,NTRK3,LTK,PTK2B,LIN28A,KIT,MUSK,CASS4,SEMA3E,XDH,CSF1R,EPHA8,STOX1,PRR5L,HCLS1,ENG,RELN,NOX4,TEK,PKHD1,ERBB4,NTRK1,FN1,F2,NRXN1,BANK1,AKR1C3,PRR5,MFHAS1,RASGRP1												GO:BP	spindle localization	GO:0051653	0.00019272819016842794	3.7150547568589496	65
GO:BP	neuron migration	GO:0001764	0.0003430318067002025	3.4646656093042933	182	1868	35	21031	CAMK2A,DCC,LHX6,IGSF10,NTN1,KIAA0319,SOX1,GFRA3,POU4F1,SPOCK1,SEMA3E,DCDC2,FEZF2,PRKG1,FOXG1,RELN,GATA3,BARHL2,WDR62,NRG3,ADGRL3,SHTN1,NTNG2,NDE1,FBXO45,EOMES,TWIST1,CDK5,ULK4,FGF13,KIF20B,FAT3,PHACTR1,SATB2,UNC5D														GO:BP	tissue morphogenesis	GO:0048729	0.0029061257768573825	2.5366855934058465	611	1333	63	21031	LHX2,ZIC3,GATA3,TMEFF2,BMP7,EOMES,HOXB7,ACTG2,RSPO2,MYH7,ASB2,SIX1,GCNT3,ISL1,TP63,CSMD1,SLC39A12,TBX5,EYA1,GRHL3,WNT5B,XIRP2,FGFR2,FOLR1,TBX18,GRHL2,SPINT1,NODAL,TRIM71,FOXQ1,NTN1,ST14,ALDH1A2,HOXA13,SEMA3E,GBX2,TFAP2A,CSF1R,SALL4,SERPINB5,POU4F1,LEF1,STOX1,PCDH15,MSX2,FRAS1,ITGA8,ENG,KDF1,PKHD1,ERBB4,STC1,PIK3CD,SCX,JAG2,JAG1,CELSR1,COL5A1,NPNT,WLS,NDRG4,LAMA5,FMN1												GO:BP	intracellular chemical homeostasis	GO:0055082	0.000201345989090186	3.69605701732722	709
GO:BP	phosphorylation	GO:0016310	0.0003440902083592447	3.4633276857517914	1579	1868	189	21031	TCL1A,CAMK2A,TGFA,BMP6,SPDYC,GRM5,STOX1,TNIK,NLRP12,IRGM,NTRK3,BLK,WEE2,CHRNA3,NMRK2,CERKL,NEK6,HIPK4,NPFFR2,MYO3B,STK31,HHEX,DSCAM,BMP7,STK32B,BRSK2,PLCG2,RIT2,MOS,LTK,ROPN1L,RGCC,F2,TTK,AURKA,UCHL1,FCGR1A,ELANE,MAPK4,TCL1B,PRKCG,PTK2B,FGF16,BUB1B,ANGPT1,ISL1,CCDC88C,HRG,RGS14,DYNAP,EGF,CDK15,LDB2,ADM2,INSM1,HNF1A,GFRA1,CDCA8,MAST1,CSF1R,NEK2,TEK,ENG,SGMS2,GRB10,FGF1,KIT,PRR5L,PRKG1,CD36,PIK3CG,…														GO:BP	positive regulation of multicellular organismal process	GO:0051240	0.0029674015863808724	2.5276236754737806	1637	1333	141	21031	TACR3,CD36,PRL,KHDC3L,EBF2,NLRP5,GATA3,IL1RAPL1,BMP7,VAV3,HHLA2,CD38,GRM5,HOXB7,NLRP9,SIX1,INPP5D,ISL1,LPAR3,TP63,DBH,RLN2,TLE6,SLC39A12,TBX5,CRTAM,SVEP1,POU3F2,IL2RA,NLRP2,FGFR2,IL16,PTK2B,ZP4,OXT,SHB,CMKLR1,PROK2,SPINT1,NEFL,CCR3,IL4R,NODAL,PLCB1,KIT,PLXNA4,SLC6A3,NTN1,GRPR,ELOVL3,BMP6,CD84,ZP3,VAMP8,DSCAM,TNN,OTX2,GRB10,OSR2,NR2E1,TFAP2A,HRG,LOXL2,CSF1R,OPRM1,CUX2,DCT,BAIAP2,RFTN1,POU4F1,LEF1,…												GO:BP	calcium ion transport	GO:0006816	0.0002017030849080068	3.6952874595052356	448
GO:BP	protein phosphorylation	GO:0006468	0.0003485248846193045	3.4577662079045055	1346	1868	165	21031	TCL1A,CAMK2A,TGFA,BMP6,SPDYC,GRM5,STOX1,TNIK,NLRP12,IRGM,NTRK3,BLK,WEE2,CHRNA3,NEK6,HIPK4,NPFFR2,MYO3B,STK31,HHEX,STK32B,BRSK2,PLCG2,RIT2,MOS,LTK,ROPN1L,RGCC,F2,TTK,AURKA,UCHL1,FCGR1A,ELANE,MAPK4,TCL1B,PRKCG,PTK2B,FGF16,ANGPT1,ISL1,CCDC88C,HRG,RGS14,DYNAP,EGF,CDK15,ADM2,INSM1,HNF1A,GFRA1,CDCA8,MAST1,CSF1R,NEK2,TEK,ENG,FGF1,KIT,PRR5L,PRKG1,CD36,PIK3CG,DUSP10,RGS2,AREG,RELN,SH3GL2,TENM1,EFNA5,EPHB1…														GO:BP	autonomic nervous system development	GO:0048483	0.003250145636840317	2.48809717814143	46	1333	11	21031	TFAP2B,GATA3,SIX1,TP63,INSM1,PLXNA4,GFRA3,GBX2,TFAP2A,NTRK1,FN1												GO:BP	cellular response to oxygen-containing compound	GO:1901701	0.0002017030849080068	3.6952874595052356	1269
GO:BP	synapse organization	GO:0050808	0.0003485248846193045	3.4577662079045055	485	1868	72	21031	IL1RAPL2,GRM5,IL1RAPL1,NTN1,CNTN5,SIX1,RAB17,INA,LINGO2,GRIN2B,DSCAM,PLXNA4,SLC7A11,GABRA2,POU4F1,GPR158,LGI2,ELFN1,MPP2,POTEE,PTK2B,ADD2,SEMA3E,CNKSR2,SLITRK6,GRID2,UNC13C,BAIAP2,CBLN4,NEFL,CBLN1,SPTB,GRIA1,CUX2,RELN,PPFIBP2,EFNA5,EPHB1,KALRN,NRXN1,FRMPD4,ERBB4,NRXN3,TIAM1,NRG3,MUSK,ADGRL3,CTTNBP2,CTNND2,LRRC4,SEMA4D,WNT5A,NTNG2,FBXO45,AMIGO1,ACTN1,CAPRIN2,NEURL1,IL1RAP,CDK5,EEF2K,FGF13,CACNB4,T…														GO:BP	muscle tissue development	GO:0060537	0.003305003495763844	2.480828076816724	420	1333	47	21031	TFAP2B,ZIC3,SGCZ,BMP7,MYO18B,EOMES,MYH7,ASB2,HDAC9,SIX1,ISL1,NRAP,TBX5,PITX1,EYA1,LMOD3,XIRP2,FGFR2,TBX18,JPH2,XK,KLF5,SCN5A,ALDH1A2,TNN,MYH15,PRKG1,POU4F1,LEF1,GJC1,BARX2,MSX2,ITGA8,ENG,NOX4,ERBB4,SCX,AKAP6,NEB,CXADR,RGS2,RYR1,EPHB1,NDRG4,CDK5,JARID2,RARB												GO:BP	establishment of spindle localization	GO:0051293	0.0002026677056860011	3.6932154489376834	60
GO:BP	mitotic spindle midzone assembly	GO:0051256	0.0003485248846193045	3.4577662079045055	11	1868	7	21031	CDCA8,RACGAP1,PRC1,AURKC,KIF23,KIF4A,BIRC5														GO:BP	negative regulation of cellular process	GO:0048523	0.003307408909386631	2.4805121080461316	5541	1333	410	21031	DAZL,LHX2,TCL1A,CDA,UCMA,TLE7,TFAP2B,NLRP7,TFAP2C,AMBP,DPPA3,TUNAR,TDRD9,GML,CD36,PRL,DDX4,KHDC3L,PNLDC1,GATA3,IL1RAPL1,KPNA7,TMEFF2,ERFE,SOX30,RNF125,BMP7,TDRD1,DCC,CD38,BCL2L10,LYPD1,EOMES,MAEL,GRM5,MAGEB1,CDH13,FEZF2,NTRK3,H1-8,DYSF,PIWIL1,TSPAN15,LIN28B,NFATC1,HHEX,HDAC9,PITX2,PATL2,SIX1,INPP5D,RIT2,HOXA9,ISL1,BTG4,NKD2,CLDN18,TRIM29,ZAR1L,TP63,FOXR1,MCTP1,LTK,SH3GL3,MAS1,TMOD1,CERKL,TDRD5,AD…												GO:BP	ear morphogenesis	GO:0042471	0.00021201887699958714	3.6736254701477375	129
GO:BP	egg activation	GO:0007343	0.0003485248846193045	3.4577662079045055	11	1868	7	21031	NLRP5,ASTL,PLCZ1,ZP4,ZP1,ZP2,PLCB1														GO:BP	epithelial cell differentiation	GO:0030855	0.0033362016122929807	2.4767477120928723	740	1333	73	21031	EMX1,KRT36,CCNO,PECAM1,DLX6,SCEL,GATA3,DLX5,BMP7,ESRP1,PITX2,SIX1,TP63,CERS3,TMOD1,CDHR2,POU3F2,WNT5B,INSM1,FGFR2,GRHL2,IRF6,ACTL8,ONECUT1,NODAL,PLCB1,ST14,KLF5,BMP6,HOXA7,HOXA13,XDH,DMBT1,RAB25,CD109,CCDC88C,SULT2B1,ROBO4,MYO1E,SLC7A11,LEF1,PCDH15,ROS1,MSX2,KDF1,PPL,GRHL1,ICAM1,PKHD1,ERBB4,NTRK1,TECTA,KRT19,TJP3,STC1,GSDME,SCX,THRB,CPS1,ARHGEF26,JAG2,E2F8,ARX,JAG1,ONECUT2,LBH,USH2A,MAP2K1,AKR1C3…												GO:BP	intermediate filament organization	GO:0045109	0.00021201887699958714	3.6736254701477375	50
GO:BP	homologous chromosome pairing at meiosis	GO:0007129	0.00038105978252450163	3.419006884734406	54	1868	16	21031	MAEL,STAG3,TEX15,SYCE1,TERB1,SYCP2,MEIOB,MEIOC,C1ORF146,C14ORF39,RNF212,MEI4,MND1,BRIP1,FANCD2,TRIP13														GO:BP	sulfur compound transport	GO:0072348	0.0033362016122929807	2.4767477120928723	62	1333	13	21031	SLC7A9,SLC22A2,SLC6A11,SLC7A11,SLC13A3,SLC26A8,SLC6A6,SLC25A19,MGST1,SLC36A1,SLC26A6,SLC3A1,RACGAP1												GO:BP	muscle cell development	GO:0055001	0.00022976609714477837	3.6387140527111277	187
GO:BP	phosphatidylinositol 3-kinase/protein kinase B signal transduction	GO:0043491	0.0003929341682994629	3.405680204685996	293	1868	49	21031	VAV3,STOX1,NTRK3,MYO16,GCNT2,ERFE,LTK,F2,LIN28A,PTK2B,ANGPT1,SEMA3E,PKHD1,EGF,HNF1A,CALCR,CSF1R,TEK,ENG,KIT,PRR5L,PIK3CG,RELN,GATA3,NRXN1,ERBB4,EPHA8,FN1,HTR2A,MUSK,PIP5K1B,SMPD3,SEMA4D,MFHAS1,FGFR3,RASGRP1,AKR1C3,TWIST1,NOX4,INPP5F,PRR5,FER,PTPN6,SH2B3,SESN2,MTOR,C1QTNF1,GAB2,PIK3C2B														GO:BP	positive regulation of nuclear division	GO:0051785	0.0033362016122929807	2.4767477120928723	62	1333	13	21031	DAZL,OOEP,DLGAP5,PLCB1,AURKA,HOXA13,PRDM7,TGFA,MSX2,PIWIL2,SMPD3,UBE2C,NPM2												GO:BP	olfactory bulb development	GO:0021772	0.00023290023006174615	3.6328300824636126	36
GO:BP	establishment of spindle localization	GO:0051293	0.00039330874472085604	3.4052663974961934	60	1868	17	21031	OOEP,NLRP5,TLE6,MOS,PKHD1,FMN2,SPAG5,MAD2L1,GPSM2,INSC,NDE1,NDC80,ANKFN1,ESPL1,SPDL1,PLK1,LLGL2														GO:BP	memory	GO:0007613	0.0033499628302362024	2.4749600116834136	125	1333	20	21031	TH,CSMD1,DBH,LRRN4,SORCS3,SHISA7,PLCB1,MUSK,JPH3,PTCHD1,CUX2,ITGA8,RGS14,RELN,HTR2A,CALB1,NTAN1,GRIA1,FGF13,KALRN												GO:BP	organic hydroxy compound metabolic process	GO:1901615	0.00023644639506387505	3.626267302988379	564
GO:BP	circulatory system development	GO:0072359	0.00041642717933232674	3.3804609327425843	1130	1868	142	21031	FOLR1,TGFA,HOXA7,ZIC3,VAV3,EYA1,PRL,RAMP1,CDX2,ASB2,NR2E1,HDAC9,TH,CCM2L,DAW1,NTRK3,MINAR1,RLN2,TBX5,MIXL1,TBX18,TFAP2B,HOXA3,SOX17,MYO18B,SGCZ,SIX1,SLC39A12,SVEP1,NDRG4,HHEX,BMP7,JPH2,PLXNA4,POU4F1,HOXA13,TNNI1,LOXL2,KLF5,GRHL2,RGCC,CDH13,ADGRG6,XIRP2,PTK2B,DNAH11,ANGPT1,ISL1,FOXL1,HRG,MSX2,SEMA3E,EGF,ADM2,SLIT3,MYO1E,STAB2,EGFL7,APOB,PDLIM1,NFATC1,CCR3,E2F8,SHOX2,TEK,ENG,GJC1,LEF1,SALL4,FGF1,KI…														GO:BP	embryonic organ morphogenesis	GO:0048562	0.003364159025154908	2.473123483113454	305	1333	37	21031	ZIC3,DLX6,LRIG3,GATA3,DLX5,BMP7,NEUROG1,TH,HOXB7,ASB2,SIX1,HOXA9,MYO3B,EYA1,GRHL3,FGFR2,FOLR1,TBX18,GRHL2,NODAL,HOXA4,NTN1,HOXA7,ZIC1,GBX2,HOXA3,OSR2,TFAP2A,RBPMS2,STOX1,PCDH15,ITGA8,ENG,TECTA,CELSR1,NDRG4,RARB												GO:BP	calcium ion homeostasis	GO:0055074	0.00024361018741413972	3.613304554112911	333
GO:BP	inner ear development	GO:0048839	0.0004301906264638885	3.3663390568015537	207	1868	38	21031	EYA1,STOX1,PCDH15,ESRP1,DLX6,NTN1,TBX18,SIX1,MYO3B,ITGA8,HOXA13,NEUROG1,JAG2,CTHRC1,SLITRK6,GSDME,DLX5,LRIG3,GBX2,FOXG1,SLC26A5,GATA3,FGFR2,ZIC1,SLC4A7,TECTA,DIAPH3,MSX1,WNT5A,JAG1,BMPER,KCNQ1,CHD7,CALB1,LRIG1,TBX3,PLS1,CCM2														GO:BP	monoatomic cation transmembrane transport	GO:0098655	0.0033922698131226827	2.4695096122849707	830	1333	80	21031	LRRC38,TRPC7,SLC15A1,COX4I2,SCARA5,HTR2C,SLC39A12,SLC24A4,KCNK9,RASA3,TRPM5,SLC6A17,KCNH7,PTK2B,SLC28A3,JPH2,PLCB1,PTPN3,GRIN2B,CHRNE,SLC6A3,KCNQ3,P2RX5,KCNJ6,SCN5A,CACNG5,SCN1A,TRPA1,JPH3,SLC6A5,SLC17A7,OPRM1,SLC6A11,SLC2A9,SLC6A12,ADCYAP1R1,SLC12A8,PDZK1,SLC30A8,ATP2A3,TMEM63C,JPH1,ATP6V1C2,PKD1L2,HTR2A,SLC5A5,TRPV6,DPP6,F2,AMIGO1,CACNA1H,ATP2C2,KCNE4,RYR3,AKAP6,SLC13A3,CACNA2D3,SLC6A6,CACNA1A,…												GO:BP	metaphase/anaphase transition of mitotic cell cycle	GO:0007091	0.0002451575669422517	3.610554697439024	94
GO:BP	regulation of cell differentiation	GO:0045595	0.0004301906264638885	3.3663390568015537	1576	1868	188	21031	OPALIN,BMP6,HOXA7,KRT36,BNC1,EYA1,GRM5,DCC,CDX2,KHDC3L,NR2E1,IL1RAPL1,HDAC9,ESRP1,TUNAR,DPYSL5,FOXA1,TBX5,NTN1,TNFRSF11B,WEE2,TP63,MIXL1,TFAP2B,NMRK2,SOX17,HOXA9,KIAA0319,SIX1,DAAM2,SULT2B1,GCNT2,DSCAM,BMP7,HAPLN3,SOX1,PLXNA4,LMOD3,DLL3,POU4F1,ERFE,VWC2L,HES6,LTK,LOXL2,UCMA,KLF5,MSR1,IL2RA,GRHL1,NEUROG1,GRHL2,RGCC,SH3GL3,F2,AURKA,FSTL4,NELL1,LIN28A,RPL3L,PTK2B,TENT5C,ISL1,CTHRC1,MSX2,SCUBE2,SEMA3…														GO:BP	developmental growth	GO:0048589	0.0036816919602758874	2.433952550853401	667	1333	67	21031	LHX2,EMX1,NRN1,SPAG6,GATA3,DCC,MAEL,ITGA4,RSPO2,SIX1,CLDN18,LPAR3,CPNE9,SLC39A12,TBX5,POU3F2,FGFR2,GRHL2,PLCB1,GDF9,PLXNA4,SLC6A3,SYT17,AURKA,SLIT1,NTN1,KLF5,IGFBP1,MUSK,ZP3,FSTL4,DSCAM,SEMA3E,TNN,PRKG1,SALL4,BARHL2,PCDH15,SLIT3,MSX2,APBA2,KDF1,ACVR1C,ERBB4,FN1,MFSD2A,STC1,KIAA0319,SH3GL2,AKAP6,ARX,RGS2,DUSP10,CHEK1,SMPD3,TMEM108,RNF157,FGF13,NDRG4,CDK5,JARID2,SYT2,EYS,EFNA5,TIAM1,RARB,FMN1												GO:BP	synapse assembly	GO:0007416	0.0002481209786205362	3.6053365145913023	201
GO:BP	positive regulation of cell cycle phase transition	GO:1901989	0.0004312823021519714	3.3652383629424762	112	1868	25	21031	STOX1,TP63,PLCG2,DLGAP5,NEUROG1,RGCC,PRAP1,RRM2,UBE2C,SASS6,UBE2E2,PLCB1,DTL,CDCA5,CDC25A,CCNB1,MAD1L1,CDC6,ESPL1,CDC25C,CPSF3,CENPJ,CDC20,KLHL18,RAD51B														GO:BP	learning	GO:0007612	0.00381000441920738	2.4190745205878277	156	1333	23	21031	TH,GRM5,CSMD1,DBH,LRRN4,SORCS3,PLCB1,CNTNAP2,KIT,JPH3,DGKI,SLC7A11,NRXN3,ADCY3,RGS14,RELN,NRXN1,PDE8B,FGF13,KALRN,NDRG4,CDK5,SHANK2												GO:BP	negative regulation of mitotic cell cycle	GO:0045930	0.0002481209786205362	3.6053365145913023	228
GO:BP	metal ion transport	GO:0030001	0.00043470568709434856	3.361804678057294	877	1868	115	21031	CAMK2A,PLPP4,RAMP1,TRPM5,P2RX5,SLC17A7,SLC28A3,LRRC38,KCNH5,SLC10A4,SLC5A11,KCNH8,SLC6A11,SLC6A17,PLCZ1,JPH3,SLC5A5,SCN1A,KCNQ3,SLC39A12,STC1,IL16,LINC02210-CRHR1,DPP6,TRPV6,CACNA1D,GRIN2B,SLC24A2,JPH2,PLCG2,PTPN3,F2,KCNK9,ITPR3,PKD1L3,GRAMD2A,PTK2B,SLC6A5,HRG,GAL,STIMATE,EGF,ATP12A,KCNB2,RASA3,KCNA3,SLC35G1,TRPA1,XCR1,SCARA5,SLC9A9,SLC12A8,TRPC7,PIK3CG,HTR2C,FTHL17,NPSR1,ADCYAP1R1,SLC39A4,SLC24A…														GO:BP	sister chromatid segregation	GO:0000819	0.0039789881757011855	2.4002273514380192	230	1333	30	21031	DLGAP5,KIF25,TTK,AURKC,KIF2C,NEK6,TACC3,CDCA8,NEK2,NCAPH,BUB1B,CCNB1,KIF4A,NUF2,CENPE,MYBL2,PINX1,SPC25,KNL1,UBE2C,SPAG5,KIF18A,NCAPG,KIF23,SKA1,RACGAP1,LCMT1,TEX14,BOD1,SKA3												GO:BP	muscle tissue development	GO:0060537	0.0002534544579023875	3.5961000657529425	414
GO:BP	DNA-templated DNA replication	GO:0006261	0.0004353287632668008	3.361182636965358	162	1868	32	21031	OOEP,KHDC3L,ORC1,TICRR,E2F8,DSCC1,GINS2,CDC45,CENPS,RAD51,BRCA2,BLM,BAZ1A,TRAIP,CDC6,ORC5,RECQL4,DBF4,POLA1,LRWD1,WDHD1,PRIM2,CDT1,PCNA,RBBP8,POLQ,MCM10,HMGA1,RFC3,POLB,ASF1A,RPA1														GO:BP	regulation of secretion	GO:0051046	0.0039789881757011855	2.4002273514380192	619	1333	63	21031	TFAP2B,TUNAR,PRL,IL1RAPL1,NEUROG1,CD38,GPR158,CFTR,DYSF,ISL1,MCTP1,SV2B,HTR2C,MYOF,IL4R,PLCB1,GDF9,DOC2B,SYT17,CHRNA3,CPLX4,BMP6,CD84,ZP3,VAMP8,OPRM1,PRKG1,ADCY5,RAC2,PRKCG,GRM7,SLC30A8,ADA,ACVR1C,NLGN1,SNCAIP,HTR2A,TRPV6,RAB27B,ABCB11,F2,STC1,CHRNA4,CHGA,SYT5,RPH3A,PDE8B,CACNB4,WLS,UNC13D,STXBP6,SMPD3,MCTP2,KALRN,GPLD1,CDK5,SYT2,ITPR1,WDR41,NSF,EFNA5,NR1D1,TIAM1												GO:BP	negative regulation of cell population proliferation	GO:0008285	0.0002718197249607894	3.5657190313018265	866
GO:BP	meiotic cell cycle phase transition	GO:0044771	0.00045098359929316025	3.3458392516164803	15	1868	8	21031	MOS,TTK,KNL1,CCNB2,CDC25A,NDC80,CDC25C,CDC20														GO:BP	embryonic forelimb morphogenesis	GO:0035115	0.004400805060948151	2.356467868617145	33	1333	9	21031	RSPO2,HOXA9,TP63,TBX5,ALDH1A2,HOXA13,OSR2,TFAP2A,MSX2												GO:BP	dendrite development	GO:0016358	0.0002818001981651909	3.550058705825603	236
GO:BP	neuron fate commitment	GO:0048663	0.0004597362368260023	3.337491263416673	73	1868	19	21031	EYA1,ESRP1,PTF1A,FOXA1,SIX1,SOX1,POU4F1,DMRT3,JAG2,ISL1,FEZF2,POU3F2,FOXG1,HOXD10,ISL2,MNX1,ZNF521,MYT1L,DLX1														GO:BP	ligand-gated ion channel signaling pathway	GO:1990806	0.004400805060948151	2.356467868617145	33	1333	9	21031	PTK2B,PLCB1,GRIN2B,GRID2,GRIK4,F2,GRIA1,GRIK2,ITPR1												GO:BP	tube morphogenesis	GO:0035239	0.00028584106789240595	3.543875374293327	867
GO:BP	muscle cell differentiation	GO:0042692	0.0004629928964659982	3.3344256721554486	395	1868	61	21031	ASB2,HDAC9,TMOD1,ERVW-1,TBX5,TBX18,BARX2,MYO18B,SGCZ,DOCK2,SIX1,ACTL8,LMOD3,ITGA8,KLF5,UCHL1,RPL3L,ISL1,RBPMS2,XK,NFATC1,SHOX2,ENG,KIT,PRKG1,RGS2,NEB,NRAP,ACTN3,FGFR2,NRG1,MSX1,MYOM2,CXADR,MYH3,RARB,MAPK12,SLC8A1,DMD,DNMT1,LAMA2,ACTN1,NFATC2,NOX4,SKI,MYH11,PIAS1,CACNB4,MEIS1,SMYD3,RYR1,HOMER1,TMOD2,PLPP7,AKAP6,NPNT,MTOR,TBX3,WFIKKN2,ASF1A,TNNT1														GO:BP	chromosome organization	GO:0051276	0.004604581757600516	2.33680981142051	635	1333	64	21031	MAEL,H1-8,HHEX,TERB1,STAG3,DLGAP5,SYCP2,KIF25,SPO11,KASH5,TTK,CENPP,TEX15,H2BC1,ESCO2,MEIOC,AURKC,C1ORF146,H1-1,HJURP,MEI4,KIF2C,HMGA1,PTTG1,SMC1B,RNF212,NEK6,TACC3,CDCA8,NEK2,NCAPH,BUB1B,CCNB1,KIF4A,OIP5,DSCC1,C14ORF39,SHLD1,SGO1,H3C8,RAD51,NUF2,MEIOB,CENPE,MYBL2,PINX1,SPC25,KNL1,UBE2C,CDC45,SGO2,GINS2,SPAG5,KIF18A,NCAPG,KIF23,SKA1,RACGAP1,LCMT1,CENPW,TEX14,BOD1,RAD54B,SKA3												GO:BP	spindle organization	GO:0007051	0.00031443845698504274	3.502464343564513	203
GO:BP	regulation of phosphatidylinositol 3-kinase/protein kinase B signal transduction	GO:0051896	0.00046394846007694214	3.3335302624352585	247	1868	43	21031	VAV3,STOX1,NTRK3,GCNT2,ERFE,LTK,F2,LIN28A,PTK2B,ANGPT1,SEMA3E,PKHD1,EGF,HNF1A,CALCR,CSF1R,TEK,ENG,KIT,PRR5L,PIK3CG,RELN,GATA3,NRXN1,ERBB4,EPHA8,FN1,MUSK,PIP5K1B,SEMA4D,MFHAS1,FGFR3,RASGRP1,AKR1C3,TWIST1,NOX4,INPP5F,PRR5,FER,PTPN6,SH2B3,MTOR,C1QTNF1														GO:BP	regulation of intracellular signal transduction	GO:1902531	0.004642558434947923	2.333242621176611	1766	1333	149	21031	UCMA,ARHGAP15,AMBP,CD36,PRL,GATA3,ERFE,BMP7,VAV3,SECTM1,GRM5,CDH13,NTRK3,RIT2,LPAR3,LTK,MAS1,CCL20,HTR2C,UCHL1,TRIM60,PTPRR,SLC24A4,NPFFR2,ARHGAP45,RASA3,NLRP2,FGFR2,EDAR,PTK2B,ALOX15,CYTH4,ARHGAP8,C10ORF71,CMKLR1,HIPK4,DOK2,LIN28A,NODAL,PLCB1,KIT,NECAB2,AURKA,P2RX5,BMP6,NGEF,MUSK,CASS4,SEMA3E,XDH,FGD3,CSF1R,DGKI,OPRM1,EPHA8,MAP4K1,ADCYAP1R1,STOX1,ROS1,TGFA,TLR7,ADA,DOCK2,AMOT,PRR5L,NLRP12,HCLS1,…												GO:BP	regulation of mitotic metaphase/anaphase transition	GO:0030071	0.0003433925153014273	3.4642091751003026	90
GO:BP	mitotic metaphase chromosome alignment	GO:0007080	0.0004801717462993286	3.318603397771888	61	1868	17	21031	CDCA8,SKA3,KIF2C,BIRC5,CDCA5,CCNB1,KIF18A,KIF14,CENPE,MAD1L1,NUF2,NDC80,KIFC1,PINX1,SKA1,SPDL1,CDT1														GO:BP	forebrain generation of neurons	GO:0021872	0.004647524464518183	2.332778315428622	56	1333	12	21031	FEZF2,LHX6,SOX1,LHX8,FGFR2,SEMA3E,GBX2,NR2E1,CSF1R,DCT,LEF1,BCL11B												GO:BP	stem cell differentiation	GO:0048863	0.00035412845289019637	3.4508391779106926	245
GO:BP	negative regulation of mitotic cell cycle	GO:0045930	0.0004996399446597634	3.3013428484166987	232	1868	41	21031	GML,RBM46,ORC1,MYO16,BMP7,PTPN3,RGCC,TICRR,TTK,BUB1B,PRAP1,CDCA8,KNL1,MEIOC,SPC25,CLSPN,GTSE1,BRINP1,DTL,AVEN,BIRC5,GPNMB,TEX14,CCNB1,MAD2L1,MAD1L1,FOXC1,CHEK1,NUF2,BLM,NDC80,PINX1,CDC6,CACNB4,SPDL1,PLK1,MIIP,RBBP8,FANCD2,CDC20,TRIP13														GO:BP	embryonic pattern specification	GO:0009880	0.004805157075514854	2.3182924111350074	73	1333	14	21031	ZIC3,OOEP,BMP7,TDRD1,NEUROG1,TDRD5,FGFR2,NODAL,TDRKH,TDRD6,ERBB4,PLD6,CHRDL1,LAMA5												GO:BP	protein phosphorylation	GO:0006468	0.0003608583915971208	3.44266319092891	1493
GO:BP	neural precursor cell proliferation	GO:0061351	0.000520028211362641	3.283973095390621	171	1868	33	21031	NR2E1,TRIM71,EMX1,HAPLN3,IGF2BP1,SHCBP1,EGF,INSM1,LHX2,RACGAP1,POU3F2,LEF1,GBX2,FOXG1,SKOR2,EPHB1,WDR62,FGFR2,DCT,TAFA1,KIF14,EML1,RARB,WNT5A,PSMG1,WDR47,PDE9A,NDE1,MELK,FGF13,LNX2,MIOS,DAGLB														GO:BP	neuron projection extension	GO:1990138	0.0050704292726528625	2.2949552708733014	180	1333	25	21031	LHX2,EMX1,NRN1,SPAG6,ITGA4,CPNE9,SLC39A12,PLXNA4,SYT17,AURKA,SLIT1,NTN1,DSCAM,SEMA3E,TNN,BARHL2,SLIT3,FN1,KIAA0319,SH3GL2,TMEM108,RNF157,CDK5,SYT2,TIAM1												GO:BP	positive regulation of multicellular organismal process	GO:0051240	0.0003613961777543566	3.442016444993044	1629
GO:BP	release of sequestered calcium ion into cytosol	GO:0051209	0.0005598561624924838	3.251923537028969	135	1868	28	21031	JPH3,JPH2,PLCG2,F2,ITPR3,PTK2B,RASA3,TRPA1,XCR1,HTR2C,NPSR1,HTR2A,PLCB1,RYR3,TRPM2,MCOLN2,SLC8A1,DMD,PDE4D,BNIP1,UBASH3B,RYR1,AKAP6,PTPN6,HAP1,CHD7,JPH1,CACNA1C														GO:BP	postsynaptic density organization	GO:0097106	0.005169081572979541	2.286586614201945	41	1333	10	21031	PTK2B,MPP2,NRXN3,GRID2,RELN,NLGN1,NRXN1,IL1RAP,TMEM108,SHANK2												GO:BP	regulation of phosphorylation	GO:0042325	0.0003675174917052114	3.434721986184484	1117
GO:BP	odontogenesis	GO:0042476	0.0005598561624924838	3.251923537028969	135	1868	28	21031	EDAR,LHX8,TSPEAR,TNFRSF11B,TP63,RSPO2,BMP7,DMRT3,SSUH2,WDR72,CFTR,JAG2,MSX2,PAX9,LEF1,SLC24A4,FGFR2,MSX1,SCN5A,PITX2,FOXC1,SMPD3,DLX1,ALPL,SNX10,OSR2,WLS,LAMA5														GO:BP	calcium-ion regulated exocytosis	GO:0017156	0.005184710712639561	2.2852754705978455	65	1333	13	21031	NLRP5,ZP4,SYN2,DOC2B,SYT17,ZP3,UNC13C,TSPAN18,TRPV6,SYT5,RPH3A,CDK5,SYT2												GO:BP	peripheral nervous system development	GO:0007422	0.00036867312515886875	3.433358519623615	79
GO:BP	attachment of mitotic spindle microtubules to kinetochore	GO:0051315	0.0005735281517458954	3.2414452598065986	24	1868	10	21031	CDCA8,SKA3,KIF2C,BIRC5,CENPE,MAD1L1,NUF2,NDC80,SKA1,CDT1														GO:BP	regulation of secretion by cell	GO:1903530	0.005307865459445034	2.2750800939012596	564	1333	58	21031	TFAP2B,TUNAR,IL1RAPL1,CD38,GPR158,CFTR,DYSF,ISL1,MCTP1,SV2B,HTR2C,MYOF,IL4R,PLCB1,GDF9,DOC2B,SYT17,CHRNA3,CPLX4,BMP6,CD84,ZP3,VAMP8,OPRM1,PRKG1,ADCY5,RAC2,PRKCG,GRM7,SLC30A8,ACVR1C,NLGN1,SNCAIP,HTR2A,TRPV6,RAB27B,F2,CHRNA4,CHGA,SYT5,RPH3A,PDE8B,CACNB4,WLS,UNC13D,STXBP6,SMPD3,MCTP2,KALRN,GPLD1,CDK5,SYT2,ITPR1,WDR41,NSF,EFNA5,NR1D1,TIAM1												GO:BP	regulation of mitotic cell cycle phase transition	GO:1901990	0.0003813945886211701	3.4186254731899544	331
GO:BP	regulation of nitrogen compound metabolic process	GO:0051171	0.0006098665668404551	3.214765174208601	5440	1868	559	21031	TCL1A,BRDT,CAMK2A,TGFA,PNLDC1,SALL3,BMP6,HOXA7,ZIC3,DMRTC2,SPDYC,BNC1,OOEP,EYA1,GRM5,STOX1,TLE7,NKD2,PRL,NLRP2,RAMP1,CDX2,LHX6,MAGEB2,KHDC3L,SLC22A2,NR2E1,MAEL,HDAC9,TACR3,SOHLH1,STPG4,ESRP1,DLX6,PTF1A,TNIK,DPEP1,BCL2L10,LHX8,NLRP12,RAX2,SUPT20HL2,EBF2,RBM46,NLRP7,MAGEC1,HOXA4,IRGM,RNF144B,H1-8,NECAB2,NTRK3,ASTL,SKOR1,MINAR1,FOXA1,PADI6,ZIC5,TBX5,NOBOX,ZIC2,NTN1,TFAP2C,DPRX,TP63,MIXL1,TSPAN15,FOX…														GO:BP	regulation of postsynaptic cytosolic calcium ion concentration	GO:0099566	0.0053666263807136344	2.2702986388181423	10	1333	5	21031	GRM5,GRID2IP,CALB1,GRIA1,ITPR1												GO:BP	cell fate commitment	GO:0045165	0.0003815383914555516	3.4184617555900485	288
GO:BP	retrotransposon silencing	GO:0010526	0.0006195793011923767	3.2079030995120714	34	1868	12	21031	FKBP6,MAEL,TDRD5,DDX4,TDRD1,ASZ1,TEX15,TDRD12,PIWIL2,TDRD9,PIWIL1,ZNF93														GO:BP	cytoplasm organization	GO:0007028	0.0053666263807136344	2.2702986388181423	15	1333	6	21031	TDRD1,PADI6,TDRD5,TDRKH,TDRD6,PLD6												GO:BP	positive regulation of cell communication	GO:0010647	0.00038551820787922897	3.413955105564419	1725
GO:BP	oocyte maturation	GO:0001556	0.0006195793011923767	3.2079030995120714	34	1868	12	21031	BNC1,TUBB8,OOSP2,WEE2,DAZL,AURKA,PTK2B,ZAR1L,SHB,BRCA2,PDE3A,TRIP13														GO:BP	dendritic spine morphogenesis	GO:0060997	0.005392069362698597	2.2682445297436016	57	1333	12	21031	CTNND2,NGEF,CUX2,BAIAP2,RELN,NLGN1,ITPKA,EPHB1,KALRN,CDK5,CAPRIN2,TIAM1												GO:BP	growth	GO:0040007	0.0003904372881810075	3.408448712322119	930
GO:BP	positive regulation of cell projection organization	GO:0031346	0.0006244243976704282	3.2045201364125746	357	1868	56	21031	KHDC3L,IL1RAPL1,DOCK11,NTRK3,NTN1,PLEK2,MYO3B,NDRG4,DSCAM,BMP7,PLXNA4,RIT2,LTK,SAXO1,RAC2,PTK2B,BAIAP2,NEFL,SHOX2,KIT,ALKAL1,RGS2,CUX2,RELN,TENM1,EFNA5,KALRN,EPS8L1,NRXN1,ALK,FN1,TIAM1,MUSK,CHODL,MNS1,SHTN1,GRIP1,SEMA4D,WNT5A,DMD,AMIGO1,SERPINF1,CAPRIN2,NEURL1,EEF2K,CDH4,STK24,MAP2K1,HAP1,MTOR,CENPJ,NLGN1,PPP1R35,ITGA6,TIAM2,RGMA														GO:BP	epithelial cell morphogenesis	GO:0003382	0.005408802374325661	2.2668988864277466	34	1333	9	21031	GRHL2,ST14,HOXA13,RAB25,CCDC88C,PKHD1,STC1,ARHGEF26,BCL11B												GO:BP	regulation of meiotic nuclear division	GO:0040020	0.0003904372881810075	3.408448712322119	33
GO:BP	positive regulation of multicellular organismal process	GO:0051240	0.0006268363424995278	3.202845832099022	1637	1868	193	21031	PTH2R,BMP6,VAV3,GRM5,STOX1,PRL,NLRP2,NLRP5,KHDC3L,NR2E1,IL1RAPL1,TACR3,GRPR,NLRP9,DBH,NLRP12,EBF2,IRGM,RLN2,TBX5,OXT,NTN1,TP63,SAA1,ZP3,TLE6,HHLA2,SIX1,SLC39A12,CD38,ELOVL3,IL16,SVEP1,OTX2,LINGO2,GCNT2,DSCAM,ZP4,BMP7,HAPLN3,PLXNA4,PLCG2,POU4F1,HRH2,LOXL2,IL2RA,RGCC,F2,ELANE,NELL1,PTK2B,ISL1,HRG,MSX2,SCUBE2,USP50,GAL,SLITRK6,IRF4,RGS14,EGF,GRID2,ADA,VTCN1,ADM2,PRAP1,INPP5D,GPM6B,NCMAP,BAIAP2,NEFL,…														GO:BP	positive regulation of cell cycle process	GO:0090068	0.0054672694739665946	2.2622295198211715	257	1333	32	21031	DAZL,OOEP,NEUROG1,TP63,DLGAP5,PLCB1,AURKA,HOXA13,AURKC,LEF1,STOX1,PRDM7,TGFA,MSX2,CDCA8,NCAPH,CCNB1,SASS6,RRM2,E2F8,PIWIL2,CIT,SMPD3,CDC25C,KNL1,UBE2C,SPAG5,NPM2,NCAPG,KIF23,RACGAP1,GPSM2												GO:BP	positive regulation of cellular biosynthetic process	GO:0031328	0.0003904372881810075	3.408448712322119	2684
GO:BP	negative regulation of sequestering of calcium ion	GO:0051283	0.0006300493248904585	3.2006254494524384	136	1868	28	21031	JPH3,JPH2,PLCG2,F2,ITPR3,PTK2B,RASA3,TRPA1,XCR1,HTR2C,NPSR1,HTR2A,PLCB1,RYR3,TRPM2,MCOLN2,SLC8A1,DMD,PDE4D,BNIP1,UBASH3B,RYR1,AKAP6,PTPN6,HAP1,CHD7,JPH1,CACNA1C														GO:BP	muscle structure development	GO:0061061	0.005504108374476205	2.2593130235418712	678	1333	67	21031	SGCZ,NEUROG1,MYO18B,EOMES,MYH7,ASB2,NFATC1,HDAC9,SIX1,ISL1,NRAP,TMOD1,UCHL1,TBX5,PITX1,NMRK2,WNT5B,LMOD3,XIRP2,FGFR2,TBX18,ACTL8,DES,JPH2,IL4R,PLCB1,XK,KIT,KLF5,PDLIM1,RBPMS2,MYH15,PRKG1,POU4F1,LEF1,BARX2,DOCK2,ITGA8,JPH1,ENG,NOX4,KRT19,CACNA1H,ERVW-1,IGFBP3,USP2,SCX,AKAP6,LAMA2,NEB,PDLIM2,JAG1,CACNB4,PLPP7,CXADR,NPNT,RGS2,PIEZO1,RYR1,EPHB1,CDK5,NEK5,BHLHE41,LAMA5,RARB,CASP7,NFATC2												GO:BP	intracellular calcium ion homeostasis	GO:0006874	0.0003969813752830332	3.401229868051859	310
GO:BP	negative regulation of mitotic cell cycle phase transition	GO:1901991	0.0006772613898140449	3.1692436825047676	181	1868	34	21031	GML,ORC1,MYO16,RGCC,TICRR,TTK,BUB1B,PRAP1,CDCA8,KNL1,SPC25,CLSPN,GTSE1,DTL,AVEN,BIRC5,GPNMB,TEX14,CCNB1,MAD2L1,MAD1L1,CHEK1,NUF2,BLM,NDC80,PINX1,CDC6,CACNB4,SPDL1,PLK1,MIIP,RBBP8,CDC20,TRIP13														GO:BP	neural precursor cell proliferation	GO:0061351	0.005541393530293541	2.2563810066771004	171	1333	24	21031	LHX2,EMX1,IGF2BP1,POU3F2,INSM1,FGFR2,SPINT1,TRIM71,GBX2,NR2E1,DCT,LEF1,SKOR2,RPGRIP1,ARX,SHCBP1,HAPLN3,PDE9A,EPHB1,PSMG1,EML1,FGF13,RACGAP1,RARB												GO:BP	regulation of anatomical structure morphogenesis	GO:0022603	0.0004052817772246399	3.392242923099417	866
GO:BP	central nervous system neuron differentiation	GO:0021953	0.0006772613898140449	3.1692436825047676	181	1868	34	21031	DCC,LHX6,NR2E1,MDGA2,LHX8,EMX1,SOX1,PLXNA4,POU4F1,DMRT3,ISL1,SPOCK1,SEMA3E,GRID2,CBLN1,CSF1R,FEZF2,GBX2,FOXG1,SKOR2,HOXD10,ISL2,EPHB1,NRXN1,MNX1,FGFR2,BRINP1,WDR47,B4GALT6,DLX1,FBXO45,EOMES,CDK5,TULP3														GO:BP	embryo development ending in birth or egg hatching	GO:0009792	0.005541393530293541	2.2563810066771004	691	1333	68	21031	LHX2,UCMA,EMX1,ZIC3,SCEL,PNLDC1,GATA3,KPNA7,BMP7,MYO18B,EOMES,UPB1,HOXB7,SIX1,HOXA9,ISL1,TLE6,SLC39A12,PTPRR,RBM46,EYA1,GRHL3,FGFR2,FOLR1,TBX18,GRHL2,SPINT1,NODAL,HOXA4,TRIM71,ST14,TENT5C,HOXA7,ALDH1A2,ZP3,GBX2,HOXA3,EXOC3L2,OSR2,TFAP2A,CCNB2,MYO1E,SALL4,LEF1,APBA2,ADA,AMOT,NXN,ADCY9,ACVR1C,KRT19,DLL3,NEK2,SCX,CCNB1,AGBL4,TTLL4,JAG2,RRM2,E2F8,CELSR1,CHEK1,MAP2K1,ACVR1B,NPM2,TCOF1,FUT8,XYLT1												GO:BP	neuron projection guidance	GO:0097485	0.00041925583384887336	3.3775208855716166	240
GO:BP	anterior/posterior axis specification, embryo	GO:0008595	0.0006919084013329667	3.159951396047183	20	1868	9	21031	TDRD5,TDRD1,NEUROG1,TDRD6,TDRKH,WNT5A,BASP1,PLD6,TBX3														GO:BP	positive regulation of cell cycle	GO:0045787	0.005667744101411894	2.246589766373339	349	1333	40	21031	DAZL,OOEP,NEUROG1,SPDYC,TP63,DLGAP5,RBM46,FGFR2,SHB,PLCB1,AURKA,HOXA13,NR2E1,MEIOC,AURKC,LEF1,STOX1,PRDM7,TGFA,MSX2,CDCA8,NCAPH,USP2,CCNB1,SASS6,RRM2,E2F8,PIWIL2,CIT,CHEK1,SMPD3,CDC25C,KNL1,UBE2C,SPAG5,NPM2,NCAPG,KIF23,RACGAP1,GPSM2												GO:BP	axon guidance	GO:0007411	0.00041925583384887336	3.3775208855716166	240
GO:BP	mitotic spindle elongation	GO:0000022	0.0006919084013329667	3.159951396047183	12	1868	7	21031	CDCA8,RACGAP1,PRC1,AURKC,KIF23,KIF4A,BIRC5														GO:BP	regulation of removal of superoxide radicals	GO:2000121	0.005784053841914295	2.2377676729857523	6	1333	4	21031	CD36,BMP7,GCH1,FBLN5												GO:BP	olfactory lobe development	GO:0021988	0.00044008913702957427	3.356459351242412	38
GO:BP	tripartite regional subdivision	GO:0007351	0.0006919084013329667	3.159951396047183	20	1868	9	21031	TDRD5,TDRD1,NEUROG1,TDRD6,TDRKH,WNT5A,BASP1,PLD6,TBX3														GO:BP	striated muscle tissue development	GO:0014706	0.005784053841914295	2.2377676729857523	247	1333	31	21031	ZIC3,SGCZ,BMP7,MYO18B,MYH7,ASB2,ISL1,NRAP,TBX5,EYA1,XIRP2,FGFR2,TBX18,JPH2,SCN5A,ALDH1A2,PRKG1,POU4F1,LEF1,GJC1,MSX2,ENG,NOX4,ERBB4,AKAP6,NEB,CXADR,RGS2,NDRG4,JARID2,RARB												GO:BP	microtubule-based movement	GO:0007018	0.00045967546660173386	3.337548674417651	422
GO:BP	intracellular signaling cassette	GO:0141124	0.0007456187510694815	3.127483178734001	1861	1868	215	21031	TGFA,BMP6,VAV3,ALOX15,TRIM60,FGF14,GRM5,STOX1,PRL,NLRP2,EDAR,TRPM5,P2RX5,DOCK11,CCL20,TNIK,NLRP12,IRGM,NECAB2,NTRK3,NTN1,NEK6,KIAA0319,DOCK2,NPFFR2,ARHGAP15,PTPRR,RERG,NDRG4,MYO16,GRIN2B,GCNT2,BMP7,PREX1,PLCG2,RIT2,ERFE,DOK2,MOS,LTK,MCTP1,PTPN3,UCMA,CCL25,F2,GPR37,UCHL1,ELANE,CDH13,ARHGAP45,ADGRG6,RAC2,C10ORF71,LIN28A,MAPK4,PTK2B,FGD5,ANGPT1,CCDC88C,SECTM1,SEMA3E,RASL10A,PKHD1,USP50,GAL,RGS14,STI…														GO:BP	positive regulation of cell communication	GO:0010647	0.005784053841914295	2.2377676729857523	1777	1333	149	21031	TUNAR,CD36,PRL,SCEL,GATA3,ERFE,DLX5,BMP7,VAV3,CD38,SECTM1,GRM5,GPR158,CDH13,RSPO2,CFTR,NTRK3,HHEX,RIT2,ISL1,LPAR3,TP63,LTK,MAS1,CCL20,HTR2C,TBX5,WNT5B,FGFR2,EDAR,PTK2B,ALOX15,ARHGAP8,C10ORF71,SHISA7,DOK2,LIN28A,NODAL,PLCB1,KIT,GRIN2B,NECAB2,DOC2B,P2RX5,BMP6,MUSK,CASS4,MPP2,VAMP8,DCDC2,CACNG5,SEMA3E,GRB10,XDH,NR2E1,CSF1R,DGKI,OPRM1,CUX2,EPHA8,MAP4K1,ADCYAP1R1,BAIAP2,LEF1,STOX1,PRKCG,SKOR2,USP50,TG…												GO:BP	response to alkaloid	GO:0043279	0.00048062097555711406	3.3181972793708123	92
GO:BP	stem cell differentiation	GO:0048863	0.0007917941638617566	3.101387703659813	245	1868	42	21031	FOLR1,HOXA7,ZIC3,CDX2,FOXA1,TBX5,TP63,SOX17,SIX1,BMP7,LIN28A,ISL1,GSC,MSX2,SEMA3E,KIT,GBX2,LBH,RADIL,ERBB4,FN1,FGFR2,SHC4,NRG1,MSX1,PITX2,TCF15,FOXC1,KBTBD8,SEMA4D,EPCAM,EOMES,JAG1,TWIST1,PUS7,PHF19,JARID2,LAMA5,ALDH1A2,SH2B3,TBX3,TCOF1														GO:BP	mRNA stabilization	GO:0048255	0.0057917756490159945	2.2371882693733154	66	1333	13	21031	DAZL,IGF2BP1,RBM46,IGF2BP3,TENT5C,MEIOC,BOLL,PAIP1,TENT5B,TRAF2,IKBKE,EIF4ENIF1,TRAF5												GO:BP	regulation of kinase activity	GO:0043549	0.00048062097555711406	3.3181972793708123	701
GO:BP	tube morphogenesis	GO:0035239	0.0007935989705524153	3.100398904215389	872	1868	113	21031	FOLR1,TGFA,HOXA7,ZIC3,VAV3,EYA1,STOX1,PRL,RAMP1,ASB2,EDAR,NR2E1,HDAC9,MINAR1,FOXA1,RLN2,TBX5,NTN1,TP63,TFAP2B,HOXA3,SOX17,MYO18B,TRIM71,RSPO2,SIX1,SLC39A12,NDRG4,HHEX,BMP7,HOXA13,LOXL2,KLF5,GRHL2,RGCC,CSMD1,CDH13,IRX2,PTK2B,ANGPT1,ISL1,CTHRC1,HRG,MSX2,SEMA3E,PKHD1,RBPMS2,EGF,ADM2,MYO1E,STAB2,LHX2,EGFL7,CSF1R,APOB,CCR3,E2F8,SHOX2,HOXB7,TEK,ENG,GJC1,LEF1,SALL4,FGF1,GBX2,PIK3CG,AREG,GATA3,EFNA3,ID1,…														GO:BP	positive regulation of signaling	GO:0023056	0.005892725883734705	2.2296837608309117	1778	1333	149	21031	TUNAR,CD36,PRL,SCEL,GATA3,ERFE,DLX5,BMP7,VAV3,CD38,SECTM1,GRM5,GPR158,CDH13,RSPO2,CFTR,NTRK3,HHEX,RIT2,ISL1,LPAR3,TP63,LTK,MAS1,CCL20,HTR2C,WNT5B,FGFR2,EDAR,PTK2B,ALOX15,ARHGAP8,C10ORF71,SHISA7,DOK2,LIN28A,NODAL,PLCB1,KIT,GRIN2B,NECAB2,DOC2B,P2RX5,BMP6,MUSK,CASS4,MPP2,VAMP8,DCDC2,CACNG5,SEMA3E,GRB10,XDH,NR2E1,CSF1R,DGKI,OPRM1,CUX2,EPHA8,MAP4K1,ADCYAP1R1,BAIAP2,LEF1,STOX1,PRKCG,SKOR2,USP50,TGFA,MS…												GO:BP	regulation of nucleobase-containing compound metabolic process	GO:0019219	0.0004841456560937884	3.3150239604191283	4038
GO:BP	postsynapse organization	GO:0099173	0.0008032470145358009	3.0951508799352205	198	1868	36	21031	IL1RAPL1,INA,GRIN2B,SLC7A11,MPP2,POTEE,PTK2B,CNKSR2,GRID2,BAIAP2,NEFL,CBLN1,CUX2,RELN,EPHB1,KALRN,NRXN1,FRMPD4,NRXN3,TIAM1,MUSK,CTNND2,LRRC4,WNT5A,NTNG2,ACTN1,CAPRIN2,IL1RAP,CDK5,EEF2K,HOMER1,NOS1AP,LAMA5,CHRNA7,NLGN1,NEFH														GO:BP	growth	GO:0040007	0.0059889659971539295	2.222648152651363	939	1333	87	21031	LHX2,CDA,EMX1,NRN1,SPAG6,GATA3,DCC,CD38,MAEL,ITGA4,RSPO2,SIX1,CLDN18,LPAR3,CPNE9,SLC39A12,TBX5,PRSS2,CDHR2,POU3F2,FGFR2,PTK2B,GRHL2,PLCB1,GDF9,PLXNA4,SLC6A3,SYT17,AURKA,SLIT1,NTN1,KLF5,IGFBP1,MUSK,ZP3,FSTL4,DSCAM,SEMA3E,TNN,RERG,NANOS1,HRG,NRG3,PRKG1,CCNB2,SALL4,RFTN1,BARHL2,PCDH15,ROS1,SLIT3,MSX2,APBA2,KDF1,ACVR1C,MINAR1,ERBB4,GNG4,FN1,MFSD2A,F2,STC1,KIAA0319,IGFBP3,SH3GL2,AKAP6,ARX,IGFBPL1,RGS2…												GO:BP	regulation of ERK1 and ERK2 cascade	GO:0070372	0.0004855542076686989	3.3137622780583147	298
GO:BP	regulation of sequestering of calcium ion	GO:0051282	0.0008058266553065573	3.0937583710242254	138	1868	28	21031	JPH3,JPH2,PLCG2,F2,ITPR3,PTK2B,RASA3,TRPA1,XCR1,HTR2C,NPSR1,HTR2A,PLCB1,RYR3,TRPM2,MCOLN2,SLC8A1,DMD,PDE4D,BNIP1,UBASH3B,RYR1,AKAP6,PTPN6,HAP1,CHD7,JPH1,CACNA1C														GO:BP	phosphatidylinositol 3-kinase/protein kinase B signal transduction	GO:0043491	0.006125328771804231	2.212870595951444	293	1333	35	21031	GATA3,ERFE,VAV3,NTRK3,LTK,PTK2B,LIN28A,KIT,MUSK,CASS4,SEMA3E,XDH,CSF1R,EPHA8,STOX1,PRR5L,HCLS1,ENG,RELN,NOX4,TEK,PKHD1,ERBB4,NTRK1,FN1,HTR2A,F2,PIK3CD,NRXN1,SMPD3,BANK1,AKR1C3,PRR5,MFHAS1,RASGRP1												GO:BP	response to chemical	GO:0042221	0.0004881561964251984	3.3114411935880645	3975
GO:BP	blastoderm segmentation	GO:0007350	0.0008288244001179916	3.081537472028599	25	1868	10	21031	TDRD5,TDRD1,NEUROG1,TDRD6,TDRKH,WNT5A,BASP1,LAMA5,PLD6,TBX3														GO:BP	regulation of anatomical structure size	GO:0090066	0.006140969483791832	2.211763060744154	519	1333	54	21031	VAV3,DCC,CD38,ITGA4,LPAR3,MYO3B,DBH,TMOD1,ADD2,CDHR2,BAIAP2L1,SVEP1,PRR16,LMOD3,PTK2B,ALOX15,HTR7,NEFL,XK,PLXNA4,SLIT1,NTN1,FSTL4,DSCAM,SEMA3E,PRKG1,BAIAP2,BARHL2,SLC12A8,AMOT,HCLS1,PREX1,FN1,HTR2A,UTS2B,TENM1,KIAA0319,BAIAP2L2,CPS1,SPTB,NEB,GCH1,RAP1GAP2,LIMA1,RGS2,DAAM2,HRH2,FGF13,CDK5,BORCS8,RIN3,BORCS5,EFNA5,FMN1												GO:BP	regulation of meiotic cell cycle	GO:0051445	0.0005016977729478927	3.2995578268147594	64
GO:BP	locomotory behavior	GO:0007626	0.0008337259956094533	3.078976656972763	214	1868	38	21031	GRM5,PCDH15,TMOD1,DBH,GAD1,TH,CHRNA3,SCN1A,DSCAM,DMRT3,GPR37,UCHL1,KLHL1,USP2,SLITRK6,FEZF2,HOXD10,HTR2C,CIART,RELN,ADCY5,KALRN,ALK,ZIC1,NTAN1,WDR47,APBA2,DMD,ANKFN1,CHRNB4,SLC6A3,CACNB4,MEIS1,INPP5F,CHD7,CALB1,MTOR,NPC1														GO:BP	glutamate receptor signaling pathway	GO:0007215	0.006225107590585957	2.205853138112709	50	1333	11	21031	GRM5,PTK2B,PLCB1,GRIN2B,NECAB2,GRM7,GRID2,GRM3,GRIK4,GRIA1,GRIK2												GO:BP	pallium development	GO:0021543	0.0005061227525243254	3.2957441387361524	194
GO:BP	positive regulation of chromosome separation	GO:1905820	0.0008607901321978201	3.065102720251802	30	1868	11	21031	DLGAP5,PRAP1,CDCA8,NCAPH,UBE2C,BIRC5,MAD1L1,ESPL1,NCAPG,CDC20,SMC4														GO:BP	chordate embryonic development	GO:0043009	0.006395498375585373	2.194125607036273	670	1333	66	21031	LHX2,UCMA,EMX1,ZIC3,PNLDC1,GATA3,KPNA7,BMP7,MYO18B,EOMES,UPB1,HOXB7,SIX1,HOXA9,ISL1,SLC39A12,PTPRR,RBM46,EYA1,GRHL3,FGFR2,FOLR1,TBX18,GRHL2,SPINT1,NODAL,HOXA4,TRIM71,ST14,TENT5C,HOXA7,ALDH1A2,ZP3,GBX2,HOXA3,EXOC3L2,OSR2,TFAP2A,CCNB2,MYO1E,SALL4,LEF1,APBA2,ADA,AMOT,NXN,ADCY9,ACVR1C,KRT19,DLL3,NEK2,SCX,CCNB1,AGBL4,TTLL4,JAG2,RRM2,E2F8,CELSR1,CHEK1,MAP2K1,ACVR1B,NPM2,TCOF1,FUT8,XYLT1												GO:BP	positive regulation of signaling	GO:0023056	0.0005104164457550485	3.292075340976542	1725
GO:BP	maternal determination of anterior/posterior axis, embryo	GO:0008358	0.0008866478378896968	3.0522488406308104	6	1868	5	21031	TDRD5,TDRD1,TDRD6,TDRKH,PLD6														GO:BP	neuron fate specification	GO:0048665	0.006503303577715232	2.186865972418478	35	1333	9	21031	DMRT3,ESRP1,SIX1,ISL1,EYA1,POU3F2,SOX1,POU4F1,MYT1L												GO:BP	positive regulation of biosynthetic process	GO:0009891	0.0005134387412588262	3.289511364959182	2703
GO:BP	oocyte anterior/posterior axis specification	GO:0007314	0.0008866478378896968	3.0522488406308104	6	1868	5	21031	TDRD5,TDRD1,TDRD6,TDRKH,PLD6														GO:BP	negative regulation of synaptic plasticity	GO:0031914	0.00650668529719658	2.1866401978759638	3	1333	3	21031	UNC13C,RGS14,CDK5												GO:BP	phosphorylation	GO:0016310	0.0005323370217300108	3.2738133294801623	1735
GO:BP	P granule organization	GO:0030719	0.0008866478378896968	3.0522488406308104	6	1868	5	21031	TDRD5,TDRD1,TDRD6,TDRKH,PLD6														GO:BP	regulated exocytosis	GO:0045055	0.00650668529719658	2.1866401978759638	227	1333	29	21031	NLRP5,SV2B,ZP4,IL4R,KIT,SYN2,DOC2B,SYT17,CPLX4,CD84,ZP3,VAMP8,UNC13C,TSPAN18,RAC2,PRKCG,NLGN1,TRPV6,SYNGR3,PIK3CD,CHGA,SYT5,RPH3A,CACNB4,UNC13D,STX2,CDK5,SYT2,RASGRP1												GO:BP	embryonic limb morphogenesis	GO:0030326	0.0005323370217300108	3.2738133294801623	123
GO:BP	pole plasm assembly	GO:0007315	0.0008866478378896968	3.0522488406308104	6	1868	5	21031	TDRD5,TDRD1,TDRD6,TDRKH,PLD6														GO:BP	regulation of cellular component size	GO:0032535	0.006634801127816673	2.1781720901900847	376	1333	42	21031	VAV3,DCC,LPAR3,MYO3B,TMOD1,ADD2,CDHR2,BAIAP2L1,PRR16,LMOD3,PTK2B,ALOX15,NEFL,XK,PLXNA4,SLIT1,NTN1,FSTL4,DSCAM,SEMA3E,BAIAP2,BARHL2,SLC12A8,AMOT,HCLS1,PREX1,FN1,TENM1,KIAA0319,BAIAP2L2,SPTB,NEB,RAP1GAP2,LIMA1,DAAM2,FGF13,CDK5,BORCS8,RIN3,BORCS5,EFNA5,FMN1												GO:BP	embryonic appendage morphogenesis	GO:0035113	0.0005323370217300108	3.2738133294801623	123
GO:BP	telencephalon development	GO:0021537	0.0008936261651658144	3.048844123665085	279	1868	46	21031	ZIC3,LHX6,NR2E1,TH,CNTNAP2,EMX1,CCDC141,PLXNA4,SLC7A11,SRD5A2,IGF2BP1,HTR5A,TACC3,NEFL,DLX5,LHX2,CSF1R,KCNA3,FEZF2,POU3F2,LEF1,GRIA1,FOXG1,RELN,ERBB4,ALK,WDR62,NRG3,PLCB1,ZIC1,SCN5A,KIF14,RARB,WNT5A,WDR47,DMD,NDE1,DLX1,FBXO45,EOMES,CDK5,SKI,FGF13,PHACTR1,CHD7,NSUN5														GO:BP	appendage morphogenesis	GO:0035107	0.0066693268032288165	2.175918001225587	153	1333	22	21031	TFAP2B,ZIC3,DLX6,DLX5,BMP7,RSPO2,HOXA9,TP63,TBX5,PITX1,FGFR2,GRHL2,ALDH1A2,HOXA13,OSR2,TFAP2A,SALL4,LEF1,MSX2,FRAS1,RARB,FMN1												GO:BP	ERK1 and ERK2 cascade	GO:0070371	0.00053799986572491	3.2692178327256887	321
GO:BP	negative regulation of cell cycle	GO:0045786	0.0009009558930997978	3.045296469678258	388	1868	59	21031	GML,RBM46,ORC1,MYO16,HHEX,BMP7,MOS,PTPN3,RGCC,TICRR,TTK,BUB1B,PRAP1,CDCA8,KNL1,E2F8,NEK2,MEIOC,HOXD10,GATA3,SPC25,CLSPN,GTSE1,BRINP1,DTL,AVEN,WDR76,BIRC5,GPNMB,TEX14,CCNB1,CDC45,MAD2L1,MAD1L1,FOXC1,MAPK12,CHEK1,RAD51,TENT5B,BRCA2,NUF2,BLM,NDC80,PINX1,CDC6,FBXO43,ESPL1,CDK5,CACNB4,SPDL1,PLK1,MIIP,CDT1,BRIP1,RBBP8,FANCD2,MDM1,CDC20,TRIP13														GO:BP	limb morphogenesis	GO:0035108	0.0066693268032288165	2.175918001225587	153	1333	22	21031	TFAP2B,ZIC3,DLX6,DLX5,BMP7,RSPO2,HOXA9,TP63,TBX5,PITX1,FGFR2,GRHL2,ALDH1A2,HOXA13,OSR2,TFAP2A,SALL4,LEF1,MSX2,FRAS1,RARB,FMN1												GO:BP	ear development	GO:0043583	0.0005492123727783531	3.260259687442498	229
GO:BP	regulation of synaptic plasticity	GO:0048167	0.0009029393967382457	3.044341397577307	215	1868	38	21031	CAMK2A,GRM5,NR2E1,SHISA9,JPH3,KCNQ3,CD38,GRIN2B,SLC24A2,MCTP1,ITPR3,MPP2,PRKCG,PTK2B,SHISA8,RGS14,GRID2,UNC13C,BAIAP2,CBLN1,RASGRF1,GRIK2,SORCS2,KIT,GRIA1,RELN,DGKI,RASGRF2,PDE9A,CPEB3,KCNB1,NEURL1,CDK5,PPFIA3,CALB1,CHRNA7,CDC20,CYP46A1														GO:BP	sperm motility	GO:0097722	0.00675022566908186	2.170681707880276	143	1333	21	21031	LDHC,TACR3,DDX4,SPAG6,CATSPERD,CFAP58,CFAP65,TEKT5,ROPN1L,IQUB,DNAH11,DNAI1,ADCY3,DNAH5,CFAP54,DRC7,MNS1,DZIP1,CFAP221,CFAP251,C2CD6												GO:BP	negative regulation of nitrogen compound metabolic process	GO:0051172	0.0005498476354303122	3.2597576382496083	2353
GO:BP	regulation of membrane potential	GO:0042391	0.0010284000570802455	2.9878379079241255	433	1868	64	21031	TCL1A,GRM5,STOX1,CHRNE,GNA14,P2RX5,KCNH5,TBX5,KCNH8,GLRA2,TBX18,CHRNA3,SCN1A,KCNQ3,HTR3C,CACNA1D,GRIN2B,TAFA4,GABRA2,PTPN3,CFTR,KCNK9,CHRNA5,GLRX,MPP2,PTK2B,GRID2,HNF1A,BAIAP2,CBLN1,GRIK2,GJC1,GRIA1,CD36,CUX2,SLC26A5,RELN,NRXN1,DGKI,SLC24A4,PIP5KL1,SLC25A33,GRIK4,SCN5A,CXADR,SLC8A1,DMD,ASIC1,KCNB1,CHRNB4,TRPM4,CDK5,RNF122,FGF13,CACNB4,NOS1AP,KCNQ1,AKAP6,NALCN,CHRNA7,PPP2R3C,MTOR,CACNA1C,NLGN1														GO:BP	flagellated sperm motility	GO:0030317	0.00675022566908186	2.170681707880276	143	1333	21	21031	LDHC,TACR3,DDX4,SPAG6,CATSPERD,CFAP58,CFAP65,TEKT5,ROPN1L,IQUB,DNAH11,DNAI1,ADCY3,DNAH5,CFAP54,DRC7,MNS1,DZIP1,CFAP221,CFAP251,C2CD6												GO:BP	circulatory system development	GO:0072359	0.0005511818668889895	3.2587050785452605	1119
GO:BP	positive regulation of cellular component organization	GO:0051130	0.001044404356943021	2.981131325098456	1116	1868	138	21031	TCL1A,TGFA,ALOX15,OOEP,KHDC3L,IL1RAPL1,DOCK11,COLEC10,CDH17,IRGM,NTRK3,TBX5,NTN1,CNTNAP2,BIK,DOCK2,PLEK2,MYO3B,NDRG4,LINGO2,DSCAM,BMP7,PLXNA4,PLCG2,RIT2,DLGAP5,HOXA13,BAIAP2L1,MBL2,LTK,DAZL,RGCC,AURKA,FCGR1A,SAXO1,RAC2,PTK2B,ANGPT1,HRG,MSX2,PIWIL2,USP50,SLITRK6,EGF,GRID2,PRAP1,BAIAP2,NEFL,CBLN1,C2,NCAPH,SHOX2,NEK2,TEK,KIT,CD36,ALKAL1,PDCD5,RGS2,CUX2,RELN,TENM1,EFNA5,EPHB1,KALRN,EPS8L1,NRXN1,FRMPD…														GO:BP	epithelial cell development	GO:0002064	0.006834193511144265	2.165312728254213	217	1333	28	21031	PECAM1,TP63,TMOD1,WNT5B,INSM1,GRHL2,ONECUT1,PLCB1,ST14,KLF5,BMP6,HOXA13,RAB25,CCDC88C,ROBO4,MYO1E,ROS1,KDF1,ICAM1,PKHD1,NTRK1,TJP3,STC1,ARHGEF26,JAG1,ONECUT2,BCL11B,RARB												GO:BP	establishment of spindle orientation	GO:0051294	0.0006062704676561221	3.2173335863854513	44
GO:BP	spindle localization	GO:0051653	0.0010540406089728982	2.977142656758097	65	1868	17	21031	OOEP,NLRP5,TLE6,MOS,PKHD1,FMN2,SPAG5,MAD2L1,GPSM2,INSC,NDE1,NDC80,ANKFN1,ESPL1,SPDL1,PLK1,LLGL2														GO:BP	regulation of postsynapse organization	GO:0099175	0.006980084363561931	2.1561393283212507	104	1333	17	21031	IL1RAPL1,PTK2B,GRIN2B,NGEF,CUX2,BAIAP2,GRID2,RELN,NLGN1,NRXN1,ITPKA,IL1RAP,KALRN,CDK5,SHANK2,CAPRIN2,TIAM1												GO:BP	memory	GO:0007613	0.0006134607917896531	3.2122131891774677	124
GO:BP	retrotransposition	GO:0032197	0.0010866832893376538	2.9638970113274263	36	1868	12	21031	FKBP6,MAEL,TDRD5,DDX4,TDRD1,ASZ1,TEX15,TDRD12,PIWIL2,TDRD9,PIWIL1,ZNF93														GO:BP	epithelial cilium movement involved in extracellular fluid movement	GO:0003351	0.007027376374651691	2.153206785745971	43	1333	10	21031	SPAG6,DAW1,ROPN1L,CABYR,DNAH11,DNAI1,DNAH5,CFAP54,DNAH9,CFAP221												GO:BP	response to oxygen-containing compound	GO:1901700	0.0006216039351242409	3.206486244854932	1774
GO:BP	olfactory bulb development	GO:0021772	0.0010866832893376538	2.9638970113274263	36	1868	12	21031	ZIC3,NR2E1,DLX5,LHX2,CSF1R,ERBB4,ZIC1,KIF14,WNT5A,EOMES,SKI,CHD7														GO:BP	regulation of dendritic spine morphogenesis	GO:0061001	0.007027376374651691	2.153206785745971	43	1333	10	21031	NGEF,CUX2,BAIAP2,RELN,NLGN1,ITPKA,KALRN,CDK5,CAPRIN2,TIAM1												GO:BP	striated muscle cell differentiation	GO:0051146	0.0006414560954712782	3.192833063602502	287
GO:BP	face development	GO:0060324	0.001088440134168578	2.963195452810513	53	1868	15	21031	ZIC3,GRHL2,CRISPLD1,PAX9,DLX5,LEF1,SCX,MSX1,MYH3,WNT5A,SKI,MAP2K1,ALDH1A2,CHD7,TIPARP														GO:BP	morphogenesis of embryonic epithelium	GO:0016331	0.0071578791777275825	2.145215636609476	154	1333	22	21031	LHX2,GATA3,BMP7,SIX1,TP63,SLC39A12,GRHL3,FGFR2,FOLR1,TBX18,GRHL2,SPINT1,NODAL,TRIM71,ST14,ALDH1A2,TFAP2A,SALL4,KDF1,JAG2,CELSR1,LAMA5												GO:BP	appendage morphogenesis	GO:0035107	0.0006527548416533547	3.185249898217332	150
GO:BP	organic hydroxy compound biosynthetic process	GO:1901617	0.0011007252021930235	2.9583210898085173	241	1868	41	21031	LDHC,BMP6,CH25H,ALOX15,SLC27A2,DBH,TH,SLC7A11,PLCG2,SRD5A2,HDC,GPR37,CFTR,GFI1,INSM1,HNF1A,APOB,MALRD1,FGF1,PRKG1,AKR1C4,GATA3,ADCYAP1R1,ABCB11,IPPK,TYRP1,DCT,FDFT1,PRKAG2,WNT5A,GCH1,AKR1C3,PSAT1,NSDHL,SLC6A3,SPR,ABCD3,OSBPL3,IMPA2,CYP46A1,OCA2														GO:BP	response to alkaloid	GO:0043279	0.007268626367716553	2.1385476547924966	95	1333	16	21031	TACR3,TH,PTK2B,SLC6A3,OPRM1,PRKCG,HTR2A,RYR3,GRIA1,RAD51,RYR1,CHEK1,CCNA2,CDK5,TIAM1,CASP7												GO:BP	limb morphogenesis	GO:0035108	0.0006527548416533547	3.185249898217332	150
GO:BP	ERK1 and ERK2 cascade	GO:0070371	0.0011204598425514174	2.9506037040292785	315	1868	50	21031	ALOX15,CCL20,NLRP12,NECAB2,PTPRR,NDRG4,GCNT2,CCL25,PTK2B,ANGPT1,PKHD1,RGS14,EGF,CCL22,CALCR,CSF1R,TEK,GRB10,FGF1,CD36,ALKAL1,DUSP10,HTR2C,EPHB1,NPSR1,NRXN1,CARD9,ERBB4,FN1,HTR2A,TIAM1,FGFR2,ICAM1,PRKD2,DUSP4,GPNMB,NRG1,ARHGAP8,MFHAS1,DMD,FGFR3,RASGRP1,NOX4,BMPER,NPNT,MAP2K1,PTPN6,CHRNA7,DUSP7,C3ORF33														GO:BP	sympathetic nervous system development	GO:0048485	0.007296019889193754	2.1369139907767725	22	1333	7	21031	TFAP2B,GATA3,TP63,INSM1,PLXNA4,GFRA3,NTRK1												GO:BP	adult behavior	GO:0030534	0.0006527548416533547	3.185249898217332	150
GO:BP	monoatomic cation transport	GO:0006812	0.0011715273736977823	2.931247559301755	1033	1868	129	21031	CAMK2A,CHRNE,PLPP4,RAMP1,TRPM5,P2RX5,SLC22A2,SLC17A7,SLC28A3,SLC15A1,LRRC38,KCNH5,SLC10A4,SLC5A11,KCNH8,SLC6A11,SLC6A17,PLCZ1,JPH3,SLC5A5,SCN1A,KCNQ3,SLC39A12,STC1,IL16,LINC02210-CRHR1,DPP6,TRPV6,CACNA1D,GRIN2B,SLC24A2,JPH2,PLCG2,PTPN3,F2,KCNK9,ITPR3,PKD1L3,GRAMD2A,PTK2B,SLC6A5,HRG,GAL,STIMATE,EGF,ATP12A,KCNB2,RASA3,KCNA3,SLC35G1,TRPA1,XCR1,PDZK1,SCARA5,SLC9A9,SLC12A8,TRPC7,PIK3CG,HTR2C,FTHL17,SL…														GO:BP	cardiac muscle tissue development	GO:0048738	0.007776455402641331	2.1092183143031136	230	1333	29	21031	ZIC3,SGCZ,BMP7,MYO18B,MYH7,ASB2,ISL1,NRAP,TBX5,XIRP2,FGFR2,TBX18,JPH2,SCN5A,ALDH1A2,PRKG1,POU4F1,GJC1,MSX2,ENG,NOX4,ERBB4,AKAP6,NEB,CXADR,RGS2,NDRG4,JARID2,RARB												GO:BP	spindle elongation	GO:0051231	0.0006589192517097876	3.1811678034417095	14
GO:BP	regulation of localization	GO:0032879	0.001187727164945437	2.9252833105054927	2018	1868	229	21031	CAMK2A,BMP6,SYT17,ALOX15,OOEP,GRM5,NKD2,PRL,PLPP4,NLRP5,P2RX5,KHDC3L,IL1RAPL1,COLEC10,GDF9,TUNAR,SLC17A7,LRRC38,NECAB2,BLK,SLC25A31,SAA1,ZP3,TFAP2B,CHRNA3,JPH3,DOCK2,GRM7,SIX1,CD38,STC1,RAB17,IL16,LINC02210-CRHR1,DPP6,NDRG4,TRPV6,DYSF,CACNA1D,GRIN2B,JPH2,SLC7A11,BRSK2,PLCG2,RIT2,ERFE,MBL2,CLDN10,GPR158,MCTP1,PTPN3,MSR1,NEUROG1,RGCC,SH3GL3,F2,CFTR,SLC2A2,FCGR1A,ITPR3,CDH13,RAC2,MYOF,SV2B,GRAMD2A,P…														GO:BP	morphogenesis of an epithelium	GO:0002009	0.00791017518134366	2.1018138983672503	501	1333	52	21031	LHX2,ZIC3,GATA3,TMEFF2,BMP7,HOXB7,RSPO2,ASB2,SIX1,TP63,CSMD1,SLC39A12,TBX5,EYA1,GRHL3,WNT5B,FGFR2,FOLR1,TBX18,GRHL2,SPINT1,NODAL,TRIM71,FOXQ1,NTN1,ST14,ALDH1A2,HOXA13,SEMA3E,GBX2,TFAP2A,CSF1R,SALL4,SERPINB5,LEF1,STOX1,PCDH15,MSX2,FRAS1,ENG,KDF1,PKHD1,ERBB4,PIK3CD,JAG2,JAG1,CELSR1,COL5A1,NPNT,NDRG4,LAMA5,FMN1												GO:BP	regulation of cell differentiation	GO:0045595	0.0006683550019619214	3.1749927973445953	1562
GO:BP	regulation of ERK1 and ERK2 cascade	GO:0070372	0.0012016731915707065	2.9202136275043316	291	1868	47	21031	ALOX15,CCL20,NLRP12,NECAB2,PTPRR,NDRG4,GCNT2,CCL25,PTK2B,ANGPT1,PKHD1,RGS14,CCL22,CALCR,CSF1R,TEK,FGF1,CD36,ALKAL1,DUSP10,HTR2C,EPHB1,NPSR1,NRXN1,CARD9,ERBB4,FN1,HTR2A,TIAM1,FGFR2,ICAM1,PRKD2,DUSP4,GPNMB,NRG1,ARHGAP8,MFHAS1,DMD,FGFR3,RASGRP1,NOX4,BMPER,NPNT,MAP2K1,PTPN6,CHRNA7,C3ORF33														GO:BP	positive regulation of acrosome reaction	GO:2000344	0.008203695905955453	2.08599044640377	11	1333	5	21031	ZP4,PLCB1,ZP3,CACNA1H,PLB1												GO:BP	exocytosis	GO:0006887	0.0006853239386500106	3.1641040978308967	346
GO:BP	adult behavior	GO:0030534	0.0012201436855145574	2.9135890232992665	149	1868	29	21031	PCDH15,TMOD1,DBH,CNTNAP2,CHRNA3,SCN1A,LINC02210-CRHR1,SLC7A11,DMRT3,UCHL1,CHRNA5,KLHL1,SLITRK6,HOXD10,KALRN,NRXN1,NRXN3,ALK,HTR2A,ZIC1,NTAN1,WDR47,CHRNB4,CDK5,CACNB4,INPP5F,HOMER1,CHD7,NPC1														GO:BP	modification of postsynaptic actin cytoskeleton	GO:0098885	0.008203695905955453	2.08599044640377	11	1333	5	21031	BAIAP2,SPTB,ITPKA,CTTNBP2,TIAM1												GO:BP	muscle contraction	GO:0006936	0.0007046596823299739	3.152020576299699	339
GO:BP	oligopeptide transport	GO:0006857	0.0012275790640770862	2.91095052691448	17	1868	8	21031	SLC15A1,CDH17,SLC7A11,MGST1,SLC13A3,SLC26A6,ABCC1,ABCC4														GO:BP	mitotic spindle midzone assembly	GO:0051256	0.008203695905955453	2.08599044640377	11	1333	5	21031	AURKC,CDCA8,KIF4A,KIF23,RACGAP1												GO:BP	proximal/distal pattern formation	GO:0009954	0.0007308767719821141	3.136155840223418	35
GO:BP	female meiosis I	GO:0007144	0.001255348771157312	2.90123559821012	13	1868	7	21031	AURKA,MEIOB,MEIOC,CCNB2,HSF2BP,NDC80,TRIP13														GO:BP	egg activation	GO:0007343	0.008203695905955453	2.08599044640377	11	1333	5	21031	NLRP5,ZP4,PLCB1,ZP1,ZP2												GO:BP	regulation of cell division	GO:0051302	0.0007308767719821141	3.136155840223418	184
GO:BP	sequestering of calcium ion	GO:0051208	0.001274149694066439	2.8947795457150036	142	1868	28	21031	JPH3,JPH2,PLCG2,F2,ITPR3,PTK2B,RASA3,TRPA1,XCR1,HTR2C,NPSR1,HTR2A,PLCB1,RYR3,TRPM2,MCOLN2,SLC8A1,DMD,PDE4D,BNIP1,UBASH3B,RYR1,AKAP6,PTPN6,HAP1,CHD7,JPH1,CACNA1C														GO:BP	epidermis development	GO:0008544	0.008306856632466443	2.08056328493214	393	1333	43	21031	LHX2,KRT36,SCEL,ESRP1,BNC1,PITX2,ALOXE3,TP63,CERS3,SVEP1,POU3F2,GRHL3,FGFR2,EDAR,GRHL2,IRF6,SPINT1,FOXQ1,COL17A1,ST14,HOXA7,CD109,SULT2B1,LDB2,DCT,PCDH15,MSX2,KDF1,PPL,GRHL1,TECTA,GSDME,JAG2,JAG1,CELSR1,USH2A,MAP2K1,AKR1C3,ACVR1B,EDA,BCL11B,LAMA5,SLC4A7												GO:BP	cell fate specification	GO:0001708	0.0007486076140328596	3.1257457600219714	113
GO:BP	anterior/posterior axis specification	GO:0009948	0.001311221734714457	2.8823238605446946	60	1868	16	21031	ZIC3,CDX2,TDRD5,TDRD1,OTX2,NEUROG1,AURKA,CDX1,TDRD6,TDRKH,WNT5A,BASP1,SKI,WLS,PLD6,TBX3														GO:BP	central nervous system neuron development	GO:0021954	0.00832025282769306	2.079863476593449	87	1333	15	21031	DCC,FEZF2,LHX6,SOX1,LHX8,FGFR2,PLXNA4,SEMA3E,GBX2,NR2E1,AGBL4,ARX,EPHB1,CDK5,B4GALT6												GO:BP	second-messenger-mediated signaling	GO:0019932	0.0007524998582089272	3.123493577566792	289
GO:BP	cell-cell adhesion mediated by cadherin	GO:0044331	0.001311221734714457	2.8823238605446946	48	1868	14	21031	ADAM19,BMP6,CDH17,FOXA1,CDH12,RGCC,CDH13,CDH15,WNT5A,EPCAM,PPM1F,CDH4,FER,PTPRU														GO:BP	transmembrane receptor protein tyrosine kinase signaling pathway	GO:0007169	0.008729295772182628	2.0590207911846394	616	1333	61	21031	GATA3,ERFE,GFRA1,CDH13,NTRK3,HHEX,LTK,PTPRR,SVEP1,FGFR2,PTK2B,DOK2,PLCB1,PTPN3,KIT,TRIM71,CHRNA3,IGFBP1,NGEF,MUSK,CASS4,FSTL4,OTX2,GRB10,XDH,HRG,CSF1R,NRG3,PDGFRL,EPHA8,MYO1E,BAIAP2,ROS1,DNAI1,TGFA,AFAP1L2,RGS14,PTPRE,TEK,ERBB4,NTRK1,SAMD12,PIK3CD,NRXN1,IGFBP3,ALK,GALNT3,PTPRG,SHCBP1,MAP2K1,SMPD3,TMEM108,EPHB1,PIP4K2A,MVP,KALRN,GPLD1,NDRG4,EFNA5,TIAM1,PIP4K2C												GO:BP	MAPK cascade	GO:0000165	0.0007524998582089272	3.123493577566792	766
GO:BP	regulation of transport	GO:0051049	0.0014153909401411243	2.849123588622883	1594	1868	186	21031	CAMK2A,BMP6,SYT17,ALOX15,GRM5,PRL,PLPP4,P2RX5,IL1RAPL1,COLEC10,GDF9,TUNAR,SLC17A7,LRRC38,NECAB2,BLK,SLC25A31,SAA1,ZP3,TFAP2B,CHRNA3,JPH3,DOCK2,GRM7,CD38,STC1,RAB17,IL16,LINC02210-CRHR1,DPP6,NDRG4,TRPV6,DYSF,CACNA1D,GRIN2B,JPH2,SLC7A11,BRSK2,PLCG2,RIT2,ERFE,MBL2,CLDN10,GPR158,MCTP1,PTPN3,NEUROG1,RGCC,SH3GL3,F2,CFTR,SLC2A2,FCGR1A,CDH13,RAC2,MYOF,SV2B,GRAMD2A,PRKCG,PTK2B,ANGPT1,ISL1,GAL,STIMATE,EGF,…														GO:BP	monoatomic cation transport	GO:0006812	0.008927821068613244	2.0492545224491288	1033	1333	93	21031	LRRC38,TRPC7,SLC15A1,COX4I2,SCARA5,RAMP1,HTR2C,SLC22A2,SLC39A12,SLC24A4,KCNK9,RASA3,TRPM5,SLC6A17,KCNH7,IL16,SLC5A11,PTK2B,SLC28A3,JPH2,PLCB1,PTPN3,GRIN2B,CHRNE,SLC6A3,KCNQ3,P2RX5,KCNJ6,SCN5A,CD84,CACNG5,SCN1A,TRPA1,JPH3,SLC6A5,HRG,SLC10A4,SLC17A7,OPRM1,SLC6A11,SLC2A9,SLC6A12,ADCYAP1R1,SLC12A8,PDZK1,FLVCR2,SLC30A8,ATP2A3,TMEM63C,JPH1,ATP6V1C2,PKD1L2,HTR2A,SLC5A5,TRPV6,DPP6,GRAMD2A,F2,AMIGO1,CACNA…												GO:BP	regulation of phosphate metabolic process	GO:0019220	0.0007714612333051672	3.1126858927825016	1261
GO:BP	negative regulation of cell cycle process	GO:0010948	0.001477583419162724	2.830447991015661	302	1868	48	21031	GML,ORC1,MYO16,BMP7,MOS,RGCC,TICRR,TTK,BUB1B,PRAP1,CDCA8,KNL1,E2F8,NEK2,SPC25,CLSPN,GTSE1,DTL,AVEN,WDR76,BIRC5,GPNMB,TEX14,CCNB1,CDC45,MAD2L1,MAD1L1,CHEK1,RAD51,BRCA2,NUF2,BLM,NDC80,PINX1,CDC6,FBXO43,ESPL1,CACNB4,SPDL1,PLK1,MIIP,CDT1,BRIP1,RBBP8,FANCD2,MDM1,CDC20,TRIP13														GO:BP	regulation of cell development	GO:0060284	0.009120111385743987	2.0399998575138456	849	1333	79	21031	LHX2,KHDC3L,GATA3,IL1RAPL1,ERFE,BMP7,DCC,GRM5,FEZF2,BNC1,HDAC9,INPP5D,HOXA9,CLDN18,LPAR3,CRTAM,IL2RA,LMOD3,DPYSL5,PTK2B,SHB,SPINT1,NEFL,IL4R,LIN28A,NODAL,PLCB1,KIT,PLXNA4,AURKA,SLIT1,NTN1,HOXA7,FSTL4,DSCAM,SEMA3E,WEE2,NR2E1,CLEC4G,OPRM1,CUX2,DCT,BAIAP2,POU4F1,LEF1,ADA,HCLS1,HES6,RGS14,RELN,FN1,PDE3A,F2,AMIGO1,TRIM58,DLL3,KIAA0319,TESC,RFLNB,ITPKA,JAG1,HAPLN3,DUSP10,TMEM131L,DAAM2,MAP2K1,FGF13,KAL…												GO:BP	regulation of phosphorus metabolic process	GO:0051174	0.0008041768250271382	3.0946484466619255	1262
GO:BP	sodium ion transmembrane transport	GO:0035725	0.001513281920467827	2.8200801565121707	166	1868	31	21031	TRPM5,SLC17A7,SLC28A3,SLC6A11,SLC6A17,SLC5A5,SCN1A,SLC24A2,PTPN3,SLC6A5,ATP12A,SLC9A9,SLC24A4,SLC4A7,SCN5A,SLC6A20,TRPM2,SLC6A12,SLC13A3,SLC8A1,SCN9A,DMD,SLC6A9,ASIC1,STK39,SLC6A3,TRPM4,FGF13,SLC9B1,NALCN,TESC														GO:BP	mitotic cell cycle process	GO:1903047	0.009120111385743987	2.0399998575138456	745	1333	71	21031	CCNO,GML,BMP7,NEUROG1,TRIM36,CCNI2,DLGAP5,KIF25,INSC,FSD1,PLCB1,TRIM71,AURKA,HOXA13,TTK,CCNB3,CCNB2,AURKC,STOX1,TGFA,CDK7,PKHD1,KIF2C,NEK6,TACC3,CDCA8,AVEN,NEK2,NCAPH,BUB1B,CCNB1,KIF4A,SASS6,RRM2,CACNB4,CCNP,TACC2,CDCA2,TICRR,CIT,RAD51,NUF2,CENPE,CHEK1,SMPD3,MYBL2,PINX1,CDC25C,SPC25,EML1,CCNA2,KNL1,UBE2C,CDC45,SPAG5,ACVR1B,KIF18A,NPM2,CEP55,NCAPG,KIF23,SKA1,RACGAP1,GPSM2,VRK1,IQGAP2,LCMT1,CKS1B,T…												GO:BP	meiotic cell cycle phase transition	GO:0044771	0.0008210159788431832	3.0856483904373295	11
GO:BP	homologous recombination	GO:0035825	0.001514035216277029	2.819864023081049	67	1868	17	21031	TERB1,MEIOB,C1ORF146,C14ORF39,UHRF1,RNF212,HSF2BP,CENPS,RAD51,RAD54B,MND1,BRIP1,RBBP8,FANCD2,RAD51B,TRIP13,RAD51AP1														GO:BP	positive regulation of cell junction assembly	GO:1901890	0.009307785841313924	2.031153617758062	107	1333	17	21031	IL1RAPL1,TBX5,CNTNAP2,HRG,CUX2,GRID2,CRB3,NLGN1,TEK,NTRK1,AMIGO1,NRXN1,IL1RAP,EPHB1,LINGO2,EFNA5,FMN1												GO:BP	egg activation	GO:0007343	0.0008210159788431832	3.0856483904373295	11
GO:BP	male meiosis I	GO:0007141	0.0016393902781298177	2.7853176446837606	27	1868	10	21031	BRDT,DMRTC2,DDX4,SLC25A31,SYCP3,TDRD9,MEIOC,HSF2BP,BRCA2,TRIP13														GO:BP	biogenic amine biosynthetic process	GO:0042401	0.009333906381533702	2.02993655937407	37	1333	9	21031	GATA3,TH,DBH,INSM1,HDC,SLC6A3,PAOX,GCH1,GPR37												GO:BP	mitotic spindle midzone assembly	GO:0051256	0.0008210159788431832	3.0856483904373295	11
GO:BP	piRNA-mediated retrotransposon silencing by heterochromatin formation	GO:0141006	0.001650811741267307	2.782302450898651	4	1868	4	21031	DDX4,PIWIL2,TDRD9,PIWIL1														GO:BP	microtubule cytoskeleton organization involved in mitosis	GO:1902850	0.009346755969793405	2.0293390959596476	168	1333	23	21031	DLGAP5,INSC,FSD1,AURKA,TTK,AURKC,PKHD1,NEK6,TACC3,CDCA8,NEK2,CCNB1,KIF4A,SASS6,TACC2,NUF2,CENPE,MYBL2,SPC25,EML1,KIF23,RACGAP1,GPSM2												GO:BP	regulation of cytosolic calcium ion concentration	GO:0051480	0.0008234448962696877	3.084365457874568	61
GO:BP	piRNA-mediated heterochromatin formation	GO:0140966	0.001650811741267307	2.782302450898651	4	1868	4	21031	DDX4,PIWIL2,TDRD9,PIWIL1														GO:BP	positive regulation of embryonic development	GO:0040019	0.009429486790645654	2.02551194353583	23	1333	7	21031	KHDC3L,NLRP5,TLE6,PLCB1,OTX2,AMOT,SCX												GO:BP	import into cell	GO:0098657	0.0008353887127945945	3.0781113969235907	939
GO:BP	actin filament-based process	GO:0030029	0.0016528254842136773	2.7817729995707934	805	1868	104	21031	ALOX15,OOEP,ASB2,NLRP5,KHDC3L,PCDH15,TMOD1,TNIK,PARVG,MYO18B,TLE6,FRMD3,DOCK2,SCN1A,ACTL8,DAAM2,STC1,PLEK2,MYO3B,CACNA1D,PREX1,LMOD3,BRSK2,BAIAP2L1,RGCC,PSTPIP1,EPB41L3,TMEFF2,RAC2,XIRP2,PHACTR3,KLHL1,POTEE,PTK2B,FGD5,CCDC88C,ADD2,HRG,MYO1E,GPM6B,BAIAP2,CSF1R,PDLIM1,GAS7,RACGAP1,FGD3,GJC1,SPTB,KIT,PRKG1,NEB,TENM1,EFNA5,NRAP,FMN2,FRMPD4,MYO7B,ACTN3,PDCL3,ECT2,AMOT,DIAPH3,MICALL2,SCN5A,MYOM2,MYH7B,…														GO:BP	regulation of synaptic transmission, glutamatergic	GO:0051966	0.009429486790645654	2.02551194353583	79	1333	14	21031	GRM5,PTK2B,GRIN2B,CACNG5,DGKI,GRM7,GRM3,RELN,NLGN1,NTRK1,HTR2A,NRXN1,GRIK2,CDK5												GO:BP	positive regulation of RNA biosynthetic process	GO:1902680	0.0008359508451206879	3.077819258829484	1706
GO:BP	learning or memory	GO:0007611	0.0017064288874324457	2.767911805503824	279	1868	45	21031	GRM5,GRPR,DBH,LHX8,TH,CNTNAP2,JPH3,NDRG4,NPTX2,GRIN2B,SLC24A2,SLC7A11,ITGA8,NEUROG1,ITPR3,CSMD1,PRKCG,DNAH11,RGS14,RASGRF1,KIT,GRIA1,CUX2,RELN,KALRN,NRXN1,DGKI,NRXN3,HTR2A,MUSK,PLCB1,BRINP1,ADCY3,NTAN1,CPEB3,PDE8B,ASIC1,SERPINF1,CDK5,FGF13,PIAS1,TLR2,TMOD2,CALB1,CHRNA7														GO:BP	phosphorus metabolic process	GO:0006793	0.009533216498062961	2.0207605440966483	2596	1333	205	21031	LDHC,PLPPR1,TCL1A,CDA,PECAM1,CD36,PLA2G4F,BMP7,CD38,GFRA1,STK32B,GRM5,UPB1,SPDYC,NTRK3,MYH7,SLC27A2,ELOVL2,HHEX,INPP5D,RIT2,ABHD12B,ISL1,MYO3B,MAPK4,PLA2G12B,LTK,MAS1,FBP2,CERKL,HTR2C,UCHL1,PTPRR,NPFFR2,ROPN1L,NMRK2,DGAT2,OSBPL10,INSM1,FGFR2,PTK2B,ALOX15,HIPK4,INPP4B,GPAT2,DYNAP,CDK15,PLCB1,PTPN3,KIT,KHK,AURKA,CHRNA3,ELOVL3,BMP6,PPEF1,MUSK,CASS4,TTK,DSCAM,WEE2,GRB10,XDH,HRG,PFKP,CD109,CCDC88C,CSF…												GO:BP	epithelial cell development	GO:0002064	0.000866473906195284	3.0622445115029038	213
GO:BP	olfactory lobe development	GO:0021988	0.0018492972466721842	2.7329932769348813	38	1868	12	21031	ZIC3,NR2E1,DLX5,LHX2,CSF1R,ERBB4,ZIC1,KIF14,WNT5A,EOMES,SKI,CHD7														GO:BP	regulation of cell morphogenesis	GO:0022604	0.009680770370607538	2.014090081287525	245	1333	30	21031	ARHGAP15,IL1RAPL1,CPNE9,EPB41L3,PTK2B,KIT,PLXNA4,SYT17,PALM3,SEMA3E,ATP10A,FGD3,CSF1R,CUX2,COCH,BAIAP2,RELN,FN1,MFSD2A,F2,LPAR1,ITPKA,FGD5,RNF157,KALRN,SYT2,EFNA5,GRIP1,CAPRIN2,TIAM1												GO:BP	regulation of protein phosphorylation	GO:0001932	0.000866473906195284	3.0622445115029038	1014
GO:BP	transposition	GO:0032196	0.0018492972466721842	2.7329932769348813	38	1868	12	21031	FKBP6,MAEL,TDRD5,DDX4,TDRD1,ASZ1,TEX15,TDRD12,PIWIL2,TDRD9,PIWIL1,ZNF93														GO:BP	muscle cell development	GO:0055001	0.00972222277060556	2.01223443192057	190	1333	25	21031	SGCZ,MYO18B,MYH7,ASB2,HDAC9,SIX1,ISL1,NRAP,TMOD1,UCHL1,TBX5,LMOD3,TBX18,ACTL8,XK,PRKG1,ENG,KRT19,AKAP6,NEB,CACNB4,CXADR,RGS2,RYR1,NFATC2												GO:BP	negative regulation of mitotic cell cycle phase transition	GO:1901991	0.0008704285498043984	3.0602668726790236	179
GO:BP	cognition	GO:0050890	0.001865679331189647	2.729162999744086	322	1868	50	21031	GRM5,JAKMIP1,GRPR,DBH,LHX8,TH,CNTNAP2,JPH3,NDRG4,NPTX2,GRIN2B,SLC24A2,SLC7A11,ITGA8,GPR158,NEUROG1,ITPR3,CSMD1,PRKCG,DNAH11,RGS14,RASGRF1,KIT,GRIA1,CUX2,RELN,KALRN,NRXN1,DGKI,NRXN3,GTF2A1L,HTR2A,MUSK,PLCB1,BRINP1,ADCY3,NTAN1,CPEB3,PDE8B,ASIC1,SERPINF1,CDK5,FGF13,PIAS1,TLR2,TMOD2,CHD7,NSUN5,CALB1,CHRNA7														GO:BP	regulation of fertilization	GO:0080154	0.009905636505260832	2.0041176128219504	17	1333	6	21031	NLRP5,ZP4,PLCB1,WEE2,ZP1,ZP2												GO:BP	inner ear morphogenesis	GO:0042472	0.0008743271706390173	3.0583260252428057	108
GO:BP	regulation of response to reactive oxygen species	GO:1901031	0.001945512217600722	2.710966037530547	10	1868	6	21031	BMP7,CD36,ADCYAP1R1,GCH1,SESN1,SESN2														GO:BP	oligopeptide transport	GO:0006857	0.009905636505260832	2.0041176128219504	17	1333	6	21031	SLC15A1,CDH17,SLC7A11,SLC13A3,MGST1,SLC26A6												GO:BP	developmental maturation	GO:0021700	0.0009287236565959875	3.0321134918932855	328
GO:BP	meiotic chromosome separation	GO:0051307	0.001945512217600722	2.710966037530547	10	1868	6	21031	M1AP,MOS,TTK,NCAPH,KNL1,ESPL1														GO:BP	striated muscle cell differentiation	GO:0051146	0.009905636505260832	2.0041176128219504	291	1333	34	21031	MYO18B,MYH7,ASB2,HDAC9,SIX1,ISL1,NRAP,TMOD1,TBX5,LMOD3,TBX18,ACTL8,IL4R,XK,KLF5,PRKG1,BARX2,DOCK2,NOX4,KRT19,CACNA1H,ERVW-1,AKAP6,NEB,PLPP7,CXADR,RGS2,PIEZO1,RYR1,NEK5,BHLHE41,RARB,CASP7,NFATC2												GO:BP	negative regulation of nucleobase-containing compound metabolic process	GO:0045934	0.0009390028490559796	3.0273330900263136	1555
GO:BP	muscle organ development	GO:0007517	0.001989091136551671	2.7013453178334665	357	1868	54	21031	ASB2,HDAC9,BARX2,SIX1,MYH15,JPH2,LMOD3,DES,POU4F1,TNNI1,PITX1,KLF5,NEUROG1,XIRP2,RPL3L,ISL1,GSC,USP2,ITGA11,XK,SHOX2,ENG,LEF1,HOXD10,NEB,EPHB1,SCX,ACTN3,FGFR2,CHODL,NRG1,MSX1,MYOM2,TCF15,MYH3,FOXC1,MAPK12,TEAD4,WNT5A,DMD,LAMA2,EOMES,TWIST1,BASP1,NEURL1,CDK5,SKI,RYR1,HOMER1,MED20,ZBTB18,LAMA5,CHD7,JPH1														GO:BP	fatty acid elongation, unsaturated fatty acid	GO:0019368	0.01065192749840921	1.9725717982176971	7	1333	4	21031	ELOVL2,ELOVL3,ELOVL4,ELOVL7												GO:BP	cell adhesion	GO:0007155	0.0009462196761411116	3.0240080252679413	1504
GO:BP	mitotic cell cycle checkpoint signaling	GO:0007093	0.002014102896901957	2.695918345890046	146	1868	28	21031	GML,ORC1,TICRR,TTK,BUB1B,PRAP1,CDCA8,KNL1,SPC25,CLSPN,GTSE1,DTL,BIRC5,TEX14,CCNB1,MAD2L1,MAD1L1,CHEK1,NUF2,BLM,NDC80,CDC6,SPDL1,PLK1,RBBP8,FANCD2,CDC20,TRIP13														GO:BP	prevention of polyspermy	GO:0060468	0.01065192749840921	1.9725717982176971	7	1333	4	21031	NLRP5,ZP4,ZP1,ZP2												GO:BP	cell growth	GO:0016049	0.0009504343293163202	3.0220778855327177	502
GO:BP	microtubule-based movement	GO:0007018	0.00206066137077695	2.6859933701256518	427	1868	62	21031	SPAG6,LDHC,DNAH12,CCDC63,TACR3,DNAH3,CABYR,DAW1,DDX4,TTC29,CFAP58,DLGAP5,CATSPERD,ROPN1L,UCHL1,DNAH11,DNAH17,NEFL,IQUB,APOB,DNAH7,KIF19,RAB27B,DNAH9,CFAP47,KIF2C,AQP4,FMN2,KIF26B,KIF23,TEKT5,KIF4A,BORCS5,ADCY3,MNS1,KIF18A,KIF14,CENPE,CFAP221,DRC7,KIF11,NDE1,RASGRP1,KIF20A,KIFC1,TRIM58,NEURL1,OFD1,KIF20B,CFAP251,C2CD6,KIF7,BORCS8,KIF13B,SLC9B1,KIF21B,KIF15,HAP1,RSPH9,NEFH,ARMC2,KIF6														GO:BP	fatty acid elongation, polyunsaturated fatty acid	GO:0034626	0.01065192749840921	1.9725717982176971	7	1333	4	21031	ELOVL2,ELOVL3,ELOVL4,ELOVL7												GO:BP	epidermis development	GO:0008544	0.0009674919859981639	3.0143526236746223	388
GO:BP	positive regulation of cell communication	GO:0010647	0.0021195509684423853	2.6737561355726958	1777	1868	203	21031	CAMK2A,TGFA,BMP6,VAV3,ALOX15,GRM5,STOX1,PRL,SCEL,EDAR,P2RX5,NR2E1,CCL20,TUNAR,TNIK,NLRP12,IRGM,NECAB2,NTRK3,FOXA1,TBX5,BLK,TP63,NEK6,KIAA0319,RSPO2,CD38,DAAM2,NDRG4,GRIN2B,SLC24A2,HHEX,GCNT2,BMP7,CNTN6,ENHO,ITGA8,PLCG2,RIT2,ERFE,DOK2,GPR158,MOS,LTK,CCL25,F2,GPR37,CFTR,SLC2A2,ITPR3,ELANE,CDH13,GFI1,C10ORF71,LIN28A,JAG2,MPP2,PRKCG,PTK2B,ANGPT1,ISL1,MSX2,SCUBE2,SECTM1,SEMA3E,USP50,GAL,RGS14,DCDC2,ST…														GO:BP	negative regulation of fertilization	GO:0060467	0.01065192749840921	1.9725717982176971	7	1333	4	21031	NLRP5,ZP4,ZP1,ZP2												GO:BP	forelimb morphogenesis	GO:0035136	0.0010097082023065767	2.995804115759681	41
GO:BP	gland development	GO:0048732	0.0021290662017777523	2.671810834278085	454	1868	65	21031	TGFA,ZIC3,PRL,EDAR,PTF1A,FA2H,FOXA1,NTN1,TP63,HOXA3,HOXA9,SIX1,LINC02210-CRHR1,BMP7,HOXA13,UPB1,PITX1,PTPN3,AURKA,CSMD1,ISL1,MSX2,EGF,ADA,INSM1,ONECUT1,HNF1A,CSF1R,IRF6,E2F8,NR0B1,POU3F2,LEF1,FGF1,AREG,LBH,GATA3,KALRN,ERBB4,CCNB2,NRG3,FGFR2,NRG1,MSX1,TFCP2L1,PITX2,MAD1L1,FOXC1,WNT5A,ONECUT2,BRCA2,ATP2C2,SERPINF1,NEURL1,SLC6A3,JARID2,CACNB4,WLS,LAMA5,MAP2K1,PCNA,ALDH1A2,TBX3,NPC1,POLB														GO:BP	fatty acid elongation, monounsaturated fatty acid	GO:0034625	0.01065192749840921	1.9725717982176971	7	1333	4	21031	ELOVL2,ELOVL3,ELOVL4,ELOVL7												GO:BP	regulation of MAPK cascade	GO:0043408	0.0010145221704885281	2.9937384578315998	668
GO:BP	regulation of cell division	GO:0051302	0.0021535415596484306	2.6668467426839104	185	1868	33	21031	TGFA,OOEP,NLRP5,TP63,SOX17,TLE6,AURKA,CDCA8,PRDM15,E2F8,RACGAP1,PRC1,FGF1,LBH,AURKC,KIF23,CIT,FSD1,FGFR2,ECT2,BIRC5,TEX14,KIF14,BRCA2,INSC,BLM,KIF20A,CDC6,SGF29,KIF20B,RAB11FIP4,PLK1,YEATS2														GO:BP	substrate-independent telencephalic tangential interneuron migration	GO:0021843	0.01065192749840921	1.9725717982176971	7	1333	4	21031	FEZF2,LHX6,NRG3,ARX												GO:BP	positive regulation of reproductive process	GO:2000243	0.0010456650596623455	2.98060740345607	85
GO:BP	spindle midzone assembly	GO:0051255	0.002154189979135247	2.6667159986927054	14	1868	7	21031	CDCA8,RACGAP1,PRC1,AURKC,KIF23,KIF4A,BIRC5														GO:BP	substrate-independent telencephalic tangential migration	GO:0021826	0.01065192749840921	1.9725717982176971	7	1333	4	21031	FEZF2,LHX6,NRG3,ARX												GO:BP	neurotransmitter secretion	GO:0007269	0.0010529236544344377	2.977603117570325	141
GO:BP	positive regulation of signaling	GO:0023056	0.002163853759153044	2.664772093722114	1778	1868	203	21031	CAMK2A,TGFA,BMP6,VAV3,ALOX15,GRM5,STOX1,PRL,SCEL,EDAR,P2RX5,NR2E1,CCL20,TUNAR,TNIK,NLRP12,IRGM,NECAB2,NTRK3,FOXA1,BLK,TP63,NEK6,KIAA0319,RSPO2,CD38,DAAM2,NDRG4,GRIN2B,SLC24A2,HHEX,GCNT2,BMP7,CNTN6,ENHO,ITGA8,PLCG2,RIT2,ERFE,DOK2,GPR158,MOS,LTK,CCL25,F2,GPR37,CFTR,SLC2A2,ITPR3,ELANE,CDH13,GFI1,C10ORF71,LIN28A,JAG2,MPP2,PRKCG,PTK2B,ANGPT1,ISL1,MSX2,SCUBE2,SECTM1,SEMA3E,USP50,GAL,RGS14,DCDC2,STIMATE…														GO:BP	interneuron migration from the subpallium to the cortex	GO:0021830	0.01065192749840921	1.9725717982176971	7	1333	4	21031	FEZF2,LHX6,NRG3,ARX												GO:BP	signal release from synapse	GO:0099643	0.0010529236544344377	2.977603117570325	141
GO:BP	anterior/posterior pattern specification	GO:0009952	0.002196958636497448	2.658178119734027	225	1868	38	21031	HOXA7,ZIC3,CDX2,TDRD5,HOXA4,TDRD1,TBX18,HOXA3,SOX17,HOXA9,OTX2,HHEX,DLL3,HES6,NEUROG1,AURKA,CDX1,MSX2,TDRD6,FEZF2,HOXB7,LEF1,TDRKH,GBX2,HOXD10,LFNG,MSX1,TCF15,FOXC1,WNT5A,BASP1,SKI,WLS,TULP3,ALDH1A2,PLD6,TBX3,BHLHE40														GO:BP	regulation of oocyte maturation	GO:1900193	0.01065192749840921	1.9725717982176971	7	1333	4	21031	BNC1,SHB,AURKA,WEE2												GO:BP	positive regulation of macromolecule biosynthetic process	GO:0010557	0.0010995050198301145	2.958802783511429	2599
GO:BP	embryonic hindlimb morphogenesis	GO:0035116	0.0022178441628338723	2.6540689728843403	28	1868	10	21031	TP63,RSPO2,PITX1,MSX2,MSX1,RARB,TWIST1,OSR2,CHD7,TBX3														GO:BP	regulatory ncRNA-mediated heterochromatin formation	GO:0031048	0.01065192749840921	1.9725717982176971	7	1333	4	21031	TDRD9,DDX4,PIWIL1,PIWIL2												GO:BP	positive regulation of RNA metabolic process	GO:0051254	0.0011306184744210369	2.9466839224018497	1845
GO:BP	response to calcium ion	GO:0051592	0.0022208577057614763	2.6534792665673725	147	1868	28	21031	SYT17,ALOX15,DPEP1,CPNE9,KCNQ3,TRPV6,PLCG2,ITPR3,PTK2B,CPNE4,NRXN1,ECT2,GPLD1,RYR3,CPNE7,SCN5A,TRPM2,SYT2,WNT5A,SYT9,AKR1C3,NFATC2,KCNB1,EEF2K,SYT1,RYR1,HOMER1,NLGN1														GO:BP	axis specification	GO:0009798	0.01065192749840921	1.9725717982176971	99	1333	16	21031	ZIC3,TDRD1,NEUROG1,PITX2,TDRD5,NODAL,AURKA,OTX2,TDRKH,TDRD6,STC1,PLD6,MNS1,WLS,CHRDL1,CAPRIN2												GO:BP	regulation of monoatomic ion transport	GO:0043269	0.0011367665151591792	2.944328727564554	583
GO:BP	heart development	GO:0007507	0.002235799169217434	2.65056720955923	599	1868	81	21031	FOLR1,ZIC3,EYA1,ASB2,HDAC9,TH,CCM2L,DAW1,NTRK3,TBX5,MIXL1,TBX18,SOX17,MYO18B,SGCZ,SIX1,NDRG4,BMP7,JPH2,PLXNA4,POU4F1,HOXA13,TNNI1,GRHL2,ADGRG6,XIRP2,DNAH11,ISL1,FOXL1,MSX2,SLIT3,PDLIM1,NFATC1,SHOX2,TEK,ENG,GJC1,SALL4,PRKG1,RGS2,NEB,GATA3,NRAP,SCX,ERBB4,FN1,FGFR2,ACVRL1,NRG1,MSX1,SCN5A,CXADR,PITX2,FOXC1,RARB,SLC8A1,WNT5A,EOMES,JAG1,TWIST1,BASP1,NOX4,SKI,MYH11,JARID2,MEIS1,RYR1,BORCS8,SMYD2,KCNQ1,A…														GO:BP	norepinephrine biosynthetic process	GO:0042421	0.01065192749840921	1.9725717982176971	7	1333	4	21031	GATA3,TH,DBH,INSM1												GO:BP	regulation of transmembrane transport	GO:0034762	0.001142821768331048	2.9420214958216575	591
GO:BP	pallium development	GO:0021543	0.002383186784509558	2.6228419180803946	194	1868	34	21031	ZIC3,LHX6,NR2E1,TH,CNTNAP2,EMX1,CCDC141,SRD5A2,IGF2BP1,HTR5A,TACC3,NEFL,LHX2,FEZF2,POU3F2,LEF1,GRIA1,FOXG1,RELN,ALK,WDR62,PLCB1,ZIC1,KIF14,WDR47,DMD,NDE1,DLX1,FBXO45,EOMES,CDK5,FGF13,PHACTR1,NSUN5														GO:BP	amine biosynthetic process	GO:0009309	0.010815502584785683	1.9659532945579778	38	1333	9	21031	GATA3,TH,DBH,INSM1,HDC,SLC6A3,PAOX,GCH1,GPR37												GO:BP	peripheral nervous system neuron development	GO:0048935	0.0011471030292880351	2.9403975733439145	15
GO:BP	positive regulation of nervous system development	GO:0051962	0.002401279520695755	2.619557282995857	292	1868	46	21031	GRM5,KHDC3L,NR2E1,IL1RAPL1,NTN1,LINGO2,DSCAM,HAPLN3,PLXNA4,SLITRK6,RGS14,GRID2,BAIAP2,NEFL,CBLN1,SHOX2,KIT,FOXG1,CUX2,RELN,EFNA5,EPHB1,KALRN,NRXN1,FN1,WDR62,TIAM1,CHODL,DCT,SHTN1,SEMA4D,AMIGO1,SERPINF1,CAPRIN2,NEURL1,IL1RAP,EEF2K,IL34,CDH4,TLR2,MAP2K1,HAP1,PRKCH,MTOR,NLGN1,TIAM2														GO:BP	anterior/posterior pattern specification	GO:0009952	0.010843223978177413	1.9648415713253218	225	1333	28	21031	ZIC3,TDRD1,NEUROG1,HOXB7,FEZF2,HHEX,HOXA9,TDRD5,TBX18,NODAL,HOXA4,AURKA,HOXA7,ALDH1A2,OTX2,GBX2,HOXA3,TDRKH,TDRD6,LEF1,MSX2,HES6,PLD6,DLL3,CELSR1,WLS,BHLHE41,BHLHE40												GO:BP	peripheral nervous system neuron differentiation	GO:0048934	0.0011471030292880351	2.9403975733439145	15
GO:BP	negative regulation of fertilization	GO:0060467	0.0024543938983932344	2.6100557373829396	7	1868	5	21031	NLRP5,ASTL,ZP4,ZP1,ZP2														GO:BP	extracellular transport	GO:0006858	0.011082059151619972	1.955379536078877	46	1333	10	21031	SPAG6,DAW1,ROPN1L,CABYR,DNAH11,DNAI1,DNAH5,CFAP54,DNAH9,CFAP221												GO:BP	striated muscle tissue development	GO:0014706	0.0011471030292880351	2.9403975733439145	244
GO:BP	prevention of polyspermy	GO:0060468	0.0024543938983932344	2.6100557373829396	7	1868	5	21031	NLRP5,ASTL,ZP4,ZP1,ZP2														GO:BP	chromosome separation	GO:0051304	0.011503618625860561	1.939165524686312	81	1333	14	21031	DLGAP5,TTK,M1AP,CDCA8,NCAPH,BUB1B,CCNB1,NUF2,SPC25,KNL1,UBE2C,NCAPG,LCMT1,TEX14												GO:BP	positive regulation of DNA-templated transcription	GO:0045893	0.001154106322750315	2.9377541796926536	1699
GO:BP	positive regulation of cellular metabolic process	GO:0031325	0.0024543938983932344	2.6100557373829396	3346	1868	355	21031	TCL1A,BRDT,TGFA,ADAM19,PNLDC1,BMP6,HOXA7,ZIC3,SPDYC,BNC1,KPNA7,OOEP,EYA1,GRM5,STOX1,NKD2,PRL,NLRP2,RAMP1,CDX2,EDAR,KHDC3L,SLC22A2,NR2E1,STPG4,NLRP9,PTF1A,ACTG2,TNIK,NLRP12,RAX2,EBF2,RBM46,HOXA4,IRGM,NTRK3,ASTL,FOXA1,RLN2,TBX5,SMILR,ZIC2,TFAP2C,WEE2,TP63,MIXL1,SAA1,FOXR1,LIN28B,ZP3,TBX18,BARX2,TFAP2B,CHRNA3,SOX17,TOX2,HOXA9,TRIM71,HHLA2,SIX1,CD38,IL16,SOX30,OTX2,LMO2,HHEX,DSCAM,BMP7,SOX1,LMO1,DLX6…														GO:BP	regulation of cell-substrate adhesion	GO:0010810	0.011644144127434173	1.9338924276439131	215	1333	27	21031	CD36,OLFM4,CDH13,EGFL6,PTK2B,ALOX15,ONECUT1,HOXA7,CASS4,SEMA3E,HRG,RAC2,PREX1,TEK,PKHD1,FN1,GPM6B,ARHGAP6,DUSP22,JAG1,NPNT,ONECUT2,UNC13D,RSU1,EFNA5,FMN1,ABI3BP												GO:BP	regulation of monoatomic ion transmembrane transport	GO:0034765	0.0011736214430620423	2.9304719641626904	467
GO:BP	spindle assembly	GO:0051225	0.0024543938983932344	2.6100557373829396	133	1868	26	21031	TUBB8,NEK6,MYBL2,AURKA,CDCA8,NEK2,RACGAP1,PRC1,AURKC,HAUS8,SASS6,KIF23,CCNB2,SPAG5,KIF4A,BIRC5,TPX2,GPSM2,KIF11,NDC80,KIFC1,PLK1,DCAF13,CENPJ,CDC20,TUBGCP4														GO:BP	attachment of mitotic spindle microtubules to kinetochore	GO:0051315	0.011693770669512086	1.9320454275110526	24	1333	7	21031	KIF2C,CDCA8,NUF2,CENPE,SKA1,BOD1,SKA3												GO:BP	signal transduction involved in regulation of gene expression	GO:0023019	0.001177469358810606	2.929050385662012	23
GO:BP	bone morphogenesis	GO:0060349	0.00245956427011714	2.609141824540901	104	1868	22	21031	BMP6,STC1,NEUROG1,CDX1,MSX2,SCUBE2,DLX5,SHOX2,TEK,ACP5,SCX,ACTN3,FGFR2,MSX1,FOXC1,RARB,SMPD3,FGFR3,ALPL,TWIST1,SKI,OSR2														GO:BP	cerebral cortex development	GO:0021987	0.01184717428753382	1.9263852224531008	130	1333	19	21031	LHX2,EMX1,EOMES,TH,LHX6,POU3F2,NEFL,PLCB1,CNTNAP2,NR2E1,RELN,CCDC141,TACC3,GRIA1,ARX,TACC2,FGF13,CDK5,PHACTR1												GO:BP	mitotic cell cycle checkpoint signaling	GO:0007093	0.001177469358810606	2.929050385662012	142
GO:BP	epithelial cell differentiation	GO:0030855	0.002490956384809673	2.603633876639453	740	1868	96	21031	BMP6,DMBT1,HOXA7,KRT36,SCEL,CDX2,CCNO,PCDH15,ESRP1,DLX6,TMOD1,FA2H,FOXA1,TP63,SOX17,SIX1,EMX1,ACTL8,STC1,KRT7,SULT2B1,BMP7,RHCG,SLC7A11,HOXA13,LIPM,KLF5,GRHL1,GRHL2,JAG2,CCDC88C,KRT31,KRT33B,MSX2,PKHD1,SLITRK6,INSM1,MYO1E,ONECUT1,GSDME,DLX5,IRF6,E2F8,NR0B1,POU3F2,LEF1,LBH,PPL,GATA3,ARHGEF26,THRB,CERS3,SCX,ERBB4,KRT15,SPINK5,FGFR2,PLCB1,ICAM1,SLC4A7,TECTA,ST14,POU2F3,ACVRL1,NRG1,MSX1,TFCP2L1,PITX2…														GO:BP	mast cell chemotaxis	GO:0002551	0.011899401188899181	1.9244748929688271	12	1333	5	21031	KIT,RAC2,PIK3CD,CHGA,RIN3												GO:BP	sensory perception of sound	GO:0007605	0.0012121219763775526	2.9164536747223546	162
GO:BP	tissue morphogenesis	GO:0048729	0.0025555229966683075	2.5925202065572237	611	1868	82	21031	FOLR1,ZIC3,EYA1,STOX1,ASB2,PCDH15,GCNT3,ACTG2,FOXA1,TBX5,NTN1,TP63,TBX18,SOX17,TRIM71,RSPO2,SIX1,SLC39A12,STC1,NDRG4,BMP7,BRSK2,ITGA8,POU4F1,HOXA13,TNNI1,GRHL2,CSMD1,TMEFF2,XIRP2,JAG2,EYA2,IRX2,ISL1,FOXL1,CTHRC1,MSX2,SEMA3E,PKHD1,EGF,HNF1A,LHX2,CSF1R,SHOX2,HOXB7,ENG,LEF1,SALL4,FGF1,GBX2,AREG,GATA3,ITGB4,FOXQ1,KIF26B,SCX,ERBB4,FGFR2,PRKD2,ST14,ACVRL1,NRG1,MSX1,TCF15,FOXC1,WNT5A,EOMES,JAG1,TWIST1,S…														GO:BP	mitotic spindle elongation	GO:0000022	0.011899401188899181	1.9244748929688271	12	1333	5	21031	AURKC,CDCA8,KIF4A,KIF23,RACGAP1												GO:BP	positive regulation of nervous system development	GO:0051962	0.001236568193013426	2.9077819286089452	288
GO:BP	negative regulation of cell cycle phase transition	GO:1901988	0.002623844406550819	2.581061922108841	260	1868	42	21031	GML,ORC1,MYO16,MOS,RGCC,TICRR,TTK,BUB1B,PRAP1,CDCA8,KNL1,SPC25,CLSPN,GTSE1,DTL,AVEN,WDR76,BIRC5,GPNMB,TEX14,CCNB1,CDC45,MAD2L1,MAD1L1,CHEK1,RAD51,BRCA2,NUF2,BLM,NDC80,PINX1,CDC6,CACNB4,SPDL1,PLK1,MIIP,CDT1,BRIP1,RBBP8,FANCD2,CDC20,TRIP13														GO:BP	heterophilic cell-cell adhesion via plasma membrane cell adhesion molecules	GO:0007157	0.012328468973188103	1.9090908534757283	55	1333	11	21031	IL1RAPL1,CRTAM,SCARF1,GRID2,NLGN1,ICAM1,AMIGO1,TENM1,NRXN1,CXADR,HMCN1												GO:BP	positive regulation of ERK1 and ERK2 cascade	GO:0070374	0.001256340163598118	2.900892756162409	210
GO:BP	positive regulation of cell differentiation	GO:0045597	0.002673446236019578	2.5729285452965014	864	1868	109	21031	BMP6,BNC1,GRM5,CDX2,KHDC3L,NR2E1,IL1RAPL1,FOXA1,TBX5,NTN1,TP63,SOX17,SIX1,SULT2B1,GCNT2,DSCAM,BMP7,HAPLN3,PLXNA4,LMOD3,POU4F1,VWC2L,LOXL2,KLF5,MSR1,IL2RA,NEUROG1,RGCC,SH3GL3,AURKA,NELL1,LIN28A,ISL1,CTHRC1,MSX2,SCUBE2,RGS14,ADA,INSM1,INPP5D,BAIAP2,NEFL,APOB,FEZF2,SHOX2,ENG,LEF1,KIT,CD36,FOXG1,DUSP10,HTR2C,CUX2,CMKLR1,RELN,GATA3,EFNA5,KALRN,ACTN3,FN1,HTR2A,WDR62,TIAM1,CHODL,PLCB1,ECT2,BRINP1,DCT,GD…														GO:BP	inorganic cation transmembrane transport	GO:0098662	0.012328468973188103	1.9090908534757283	808	1333	75	21031	LRRC38,TRPC7,SLC15A1,COX4I2,SCARA5,HTR3C,HTR2C,SLC39A12,SLC24A4,KCNK9,RASA3,TRPM5,SLC6A17,KCNH7,PTK2B,SLC28A3,JPH2,PLCB1,PTPN3,GRIN2B,SLC6A3,KCNQ3,P2RX5,KCNJ6,SCN5A,CACNG5,SCN1A,TRPA1,JPH3,SLC6A5,SLC17A7,OPRM1,SLC6A11,SLC2A9,SLC6A12,ADCYAP1R1,SLC12A8,SLC30A8,ATP2A3,JPH1,ATP6V1C2,PKD1L2,HTR2A,SLC5A5,TRPV6,DPP6,F2,AMIGO1,CACNA1H,ATP2C2,KCNE4,RYR3,AKAP6,SLC13A3,CACNA2D3,SLC6A6,CACNA1A,TESC,SLC35G1,S…												GO:BP	hormone transport	GO:0009914	0.0012781979468299961	2.893401884394347	325
GO:BP	positive regulation of mitotic sister chromatid separation	GO:1901970	0.002863827289595533	2.5430531768101776	19	1868	8	21031	DLGAP5,PRAP1,CDCA8,UBE2C,BIRC5,MAD1L1,ESPL1,CDC20														GO:BP	phosphate-containing compound metabolic process	GO:0006796	0.01261757262688279	1.8990241867834061	2571	1333	202	21031	LDHC,PLPPR1,TCL1A,CDA,PECAM1,CD36,PLA2G4F,BMP7,CD38,GFRA1,STK32B,GRM5,UPB1,SPDYC,NTRK3,MYH7,SLC27A2,ELOVL2,HHEX,INPP5D,RIT2,ABHD12B,ISL1,MYO3B,MAPK4,PLA2G12B,LTK,MAS1,FBP2,CERKL,HTR2C,UCHL1,PTPRR,NPFFR2,ROPN1L,NMRK2,DGAT2,OSBPL10,INSM1,FGFR2,PTK2B,ALOX15,HIPK4,INPP4B,GPAT2,DYNAP,CDK15,PLCB1,PTPN3,KIT,KHK,AURKA,CHRNA3,ELOVL3,BMP6,PPEF1,MUSK,CASS4,TTK,DSCAM,WEE2,GRB10,XDH,HRG,PFKP,CD109,CCDC88C,CSF…												GO:BP	positive regulation of cell differentiation	GO:0045597	0.0013029469339867733	2.885073271736399	851
GO:BP	cell cycle checkpoint signaling	GO:0000075	0.003137361803176284	2.503435395212833	197	1868	34	21031	GML,ORC1,TICRR,TTK,BUB1B,PRAP1,CDCA8,KNL1,SPC25,CLSPN,GTSE1,DTL,WDR76,BIRC5,TEX14,CCNB1,CDC45,MAD2L1,MAD1L1,CHEK1,RAD51,BRCA2,NUF2,BLM,NDC80,CDC6,SPDL1,PLK1,CDT1,BRIP1,RBBP8,FANCD2,CDC20,TRIP13														GO:BP	postsynaptic specialization organization	GO:0099084	0.012916494208739136	1.8888553464342075	47	1333	10	21031	PTK2B,MPP2,NRXN3,GRID2,RELN,NLGN1,NRXN1,IL1RAP,TMEM108,SHANK2												GO:BP	regulation of postsynaptic membrane potential	GO:0060078	0.0013338661639674503	2.874887744007418	143
GO:BP	regulation of synapse assembly	GO:0051963	0.003144702827176398	2.502420388888139	113	1868	23	21031	IL1RAPL2,IL1RAPL1,NTN1,SIX1,RAB17,LINGO2,PTK2B,SLITRK6,GRID2,CBLN1,CUX2,EFNA5,EPHB1,NRXN1,MUSK,SEMA4D,WNT5A,NTNG2,AMIGO1,IL1RAP,EEF2K,TLR2,NLGN1														GO:BP	neurotransmitter-gated ion channel clustering	GO:0072578	0.013010476565956636	1.8857067952005513	18	1333	6	21031	SHISA7,SLC7A11,RELN,NLGN1,NRXN1,CHRDL1												GO:BP	regulation of insulin secretion involved in cellular response to glucose stimulus	GO:0061178	0.0013575338379660726	2.867249336355108	58
GO:BP	calcium-ion regulated exocytosis	GO:0017156	0.0032841987810297377	2.4835705644357704	65	1868	16	21031	SYT17,NLRP5,ZP3,TRPV6,ZP4,UNC13C,SYN2,RPH3A,CADPS2,SYT2,SYT9,DOC2B,KCNB1,CDK5,SYT1,TSPAN18														GO:BP	neuron fate commitment	GO:0048663	0.013010476565956636	1.8857067952005513	73	1333	13	21031	DMRT3,ESRP1,FEZF2,SIX1,ISL1,EYA1,POU3F2,SOX1,POU4F1,PTF1A,MYT1L,JAG2,BCL11B												GO:BP	locomotory behavior	GO:0007626	0.0013865974208418753	2.858049611951457	211
GO:BP	transmembrane receptor protein tyrosine kinase signaling pathway	GO:0007169	0.0032928087042139705	2.4824334989016563	616	1868	82	21031	TGFA,IGFBP1,NTRK3,BLK,CHRNA3,TRIM71,PTPRR,SVEP1,NDRG4,OTX2,HHEX,ERFE,GFRA2,DOK2,LTK,PTPN3,FSTL4,CDH13,SHISA2,PTK2B,FGF16,ANGPT1,HRG,SHCBP1,NRG4,RGS14,EGF,MYO1E,GFRA1,BAIAP2,CSF1R,TEK,GRB10,FGF1,KIT,ALKAL1,PTPRE,AREG,GATA3,PDGFRL,EFNA3,EFNA5,EPHB1,KALRN,NRXN1,ERBB4,ALK,EPHA8,TIAM1,NRG3,MUSK,FGFR2,PLCB1,PRKD2,GPLD1,SHC4,GALNT3,VWA2,PIP4K2C,NRG1,SAMD12,PIP4K2A,FOXC1,SMPD3,PRKCQ,WNT5A,ANKS1B,EPHA10,F…														GO:BP	metal ion transport	GO:0030001	0.013596935942988626	1.8665589484663538	877	1333	80	21031	LRRC38,TRPC7,SCARA5,RAMP1,HTR2C,SLC39A12,SLC24A4,KCNK9,RASA3,TRPM5,SLC6A17,KCNH7,IL16,SLC5A11,PTK2B,SLC28A3,JPH2,PLCB1,PTPN3,GRIN2B,SLC6A3,KCNQ3,P2RX5,KCNJ6,SCN5A,CD84,CACNG5,SCN1A,TRPA1,JPH3,SLC6A5,HRG,SLC10A4,SLC17A7,OPRM1,SLC6A11,SLC6A12,ADCYAP1R1,SLC12A8,FLVCR2,SLC30A8,ATP2A3,JPH1,PKD1L2,HTR2A,SLC5A5,TRPV6,DPP6,GRAMD2A,F2,AMIGO1,CACNA1H,STC1,CHRNA4,ATP2C2,KCNE4,RYR3,AKAP6,SLC13A3,CACNA2D3,SLC…												GO:BP	skeletal system morphogenesis	GO:0048705	0.0015320236215358297	2.8147345384739255	233
GO:BP	positive regulation of ERK1 and ERK2 cascade	GO:0070374	0.0034185505084532216	2.4661579990956746	206	1868	35	21031	ALOX15,CCL20,NECAB2,NDRG4,GCNT2,CCL25,PTK2B,ANGPT1,CCL22,CALCR,CSF1R,TEK,FGF1,CD36,ALKAL1,HTR2C,NPSR1,NRXN1,CARD9,ERBB4,HTR2A,FGFR2,ICAM1,PRKD2,GPNMB,NRG1,ARHGAP8,MFHAS1,FGFR3,RASGRP1,NOX4,BMPER,NPNT,MAP2K1,CHRNA7														GO:BP	negative regulation of mitotic nuclear division	GO:0045839	0.014213316030097666	1.8473045874092384	56	1333	11	21031	BMP7,TTK,CDCA8,BUB1B,CCNB1,NUF2,CHEK1,SPC25,KNL1,LCMT1,TEX14												GO:BP	mitotic spindle elongation	GO:0000022	0.0016054562789683622	2.794401516980896	12
GO:BP	regulation of exocytosis	GO:0017157	0.0034185505084532216	2.4661579990956746	190	1868	33	21031	SYT17,IL1RAPL1,ZP3,TRPV6,CFTR,RAC2,SV2B,PRKCG,RAB27B,CD177,LGI3,RPH3A,CADPS2,RAB26,SYT2,SMPD3,WDR41,SYT9,DOC2B,FBXO45,NSF,KCNB1,CDK5,SYT1,CACNB4,STXBP6,VAMP8,TSG101,FER,HAP1,NLGN1,GAB2,ATP9A														GO:BP	regulation of chromosome separation	GO:1905818	0.014736549524544115	1.8316041920449324	74	1333	13	21031	DLGAP5,TTK,CDCA8,NCAPH,BUB1B,CCNB1,NUF2,SPC25,KNL1,UBE2C,NCAPG,LCMT1,TEX14												GO:BP	positive regulation of MAPK cascade	GO:0043410	0.0016521119945776905	2.7819605157453693	480
GO:BP	oligopeptide transmembrane transport	GO:0035672	0.003473794707709199	2.4591958508122085	15	1868	7	21031	SLC15A1,CDH17,SLC7A11,SLC13A3,SLC26A6,ABCC1,ABCC4														GO:BP	synaptonemal complex assembly	GO:0007130	0.014770592827671864	1.8306020736372828	25	1333	7	21031	STAG3,SYCP2,SPO11,TEX15,MEIOC,C1ORF146,C14ORF39												GO:BP	long-term synaptic depression	GO:0060292	0.0016543116253732487	2.7813826783189133	33
GO:BP	cytoplasm organization	GO:0007028	0.003473794707709199	2.4591958508122085	15	1868	7	21031	TDRD5,PADI6,TDRD1,TDRD6,TDRKH,TFCP2L1,PLD6														GO:BP	blastoderm segmentation	GO:0007350	0.014770592827671864	1.8306020736372828	25	1333	7	21031	TDRD1,NEUROG1,TDRD5,TDRKH,TDRD6,PLD6,LAMA5												GO:BP	sensory perception of mechanical stimulus	GO:0050954	0.0016543116253732487	2.7813826783189133	185
GO:BP	reciprocal homologous recombination	GO:0140527	0.0035040695928967277	2.4554272770727654	59	1868	15	21031	TERB1,MEIOB,C1ORF146,C14ORF39,RNF212,HSF2BP,CENPS,RAD51,RAD54B,MND1,BRIP1,FANCD2,RAD51B,TRIP13,RAD51AP1														GO:BP	positive regulation of dendritic spine development	GO:0060999	0.01529674548663054	1.8154009592180398	40	1333	9	21031	CUX2,BAIAP2,RELN,NLGN1,LPAR1,ITPKA,KALRN,CAPRIN2,TIAM1												GO:BP	regulation of catalytic activity	GO:0050790	0.0016543116253732487	2.7813826783189133	1788
GO:BP	reciprocal meiotic recombination	GO:0007131	0.0035040695928967277	2.4554272770727654	59	1868	15	21031	TERB1,MEIOB,C1ORF146,C14ORF39,RNF212,HSF2BP,CENPS,RAD51,RAD54B,MND1,BRIP1,FANCD2,RAD51B,TRIP13,RAD51AP1														GO:BP	regulation of synapse assembly	GO:0051963	0.015605806873486394	1.8067137719109454	113	1333	17	21031	IL1RAPL1,SIX1,PTK2B,IL1RAPL2,SLIT1,NTN1,MUSK,CUX2,GRID2,NLGN1,NTRK1,AMIGO1,NRXN1,IL1RAP,EPHB1,LINGO2,EFNA5												GO:BP	regulation of transmembrane transporter activity	GO:0022898	0.0016641259450615009	2.7788138083485574	277
GO:BP	negative regulation of nitrogen compound metabolic process	GO:0051172	0.0035334451477929663	2.4518016461621177	2202	1868	243	21031	BMP6,HOXA7,TLE7,CDX2,MAGEB2,NR2E1,MAEL,HDAC9,DPEP1,NLRP12,RBM46,NLRP7,MAGEC1,H1-8,NTRK3,SKOR1,MINAR1,FOXA1,ZIC2,TFAP2C,TP63,FOXR1,LIN28B,ZP3,TBX18,BARX2,TFAP2B,DPPA3,CDA,TLE6,TRIM71,SIX1,CD38,SOX30,HHEX,BMP7,JPH2,SOX1,LMO1,POU4F1,PITX1,GLIS3,IGF2BP1,HES6,LOXL2,PTPN3,PRDM13,KLF5,AUNIP,TENT5D,DAZL,ZSCAN10,F2,PATL2,UCHL1,ELANE,GFI1,NELL1,LIN28A,IRX2,NANOS1,PRKCG,ZNF296,TENT5C,ANGPT1,ISL1,GSC,SPOCK1,…														GO:BP	RNA stabilization	GO:0043489	0.016581190722945713	1.780384285255192	75	1333	13	21031	DAZL,IGF2BP1,RBM46,IGF2BP3,TENT5C,MEIOC,BOLL,PAIP1,TENT5B,TRAF2,IKBKE,EIF4ENIF1,TRAF5												GO:BP	negative regulation of cell cycle process	GO:0010948	0.0016782960807816298	2.775131419605912	299
GO:BP	in utero embryonic development	GO:0001701	0.0035334451477929663	2.4518016461621177	410	1868	59	21031	PNLDC1,EXOC3L2,KPNA7,PLPP4,CDX2,RBM46,ZP3,SOX17,MYO18B,EMX1,PTPRR,BMP7,UPB1,GRHL2,JAG2,TENT5C,ANGPT1,ADA,MYO1E,HNF1A,APOB,E2F8,NEK2,LEF1,SALL4,ZFAT,GATA3,RRM2,ADCY9,CCNB2,ASCL2,FGFR2,AMOT,DIAPH3,ST14,ACVRL1,MSX1,CCNB1,FOXC1,CHEK1,TEAD4,BRCA2,NPM2,APBA2,EOMES,TWIST1,NSDHL,TTLL4,MAP2K1,RBBP8,CHD7,TBX3,CCM2,POLB,CHST11,XAB2,RAD51B,EPAS1,COPS3														GO:BP	establishment of localization in cell	GO:0051649	0.016587396579274938	1.780221771900845	1972	1333	159	21031	OOEP,TUNAR,CD36,NLRP5,KPNA7,ERFE,TH,RAMP1,GPR158,ITGA4,CFTR,DYSF,HHEX,TERB1,AP1M2,SYTL3,MCTP1,SH3GL3,SV2B,UCHL1,MYOF,SLC22A2,DAW1,TLE6,KIF25,INSC,IRAG2,MLPH,ARHGAP8,NEFL,IL4R,KIT,SPO11,SYN2,SLC6A3,KCNQ3,DOC2B,SLIT1,KASH5,NTN1,CHRNA3,CPLX4,FMN2,CD84,ZIC1,VAMP8,CACNG5,SCN1A,SLC17A7,CCDC88C,UNC13C,DGKI,SLC14A1,SLC6A11,MEIOC,TSPAN18,MYO1E,ADCY5,AURKC,RAC2,SLC6A12,ANO4,RFTN1,PRKCG,NRXN3,FAM53A,ATP2A3,…												GO:BP	epithelial tube morphogenesis	GO:0060562	0.0018337850832508959	2.7366515643189286	337
GO:BP	tripeptide transport	GO:0042939	0.0035617012477827787	2.448342511565855	11	1868	6	21031	SLC15A1,SLC7A11,MGST1,SLC13A3,ABCC1,ABCC4														GO:BP	cell fate commitment	GO:0045165	0.01697609023325789	1.77016232502486	290	1333	33	21031	EBF2,DMRT3,GATA3,NEUROG1,EOMES,ESRP1,FEZF2,SIX1,ISL1,TBX5,PITX1,EYA1,POU3F2,WNT5B,SOX1,FGFR2,TBX18,ONECUT1,NODAL,HOXA13,POU6F2,NR2E1,BARHL2,POU4F1,PTF1A,ERBB4,MYT1L,JAG2,ARX,JAG1,ONECUT2,FGF13,BCL11B												GO:BP	cell cycle checkpoint signaling	GO:0000075	0.001856524612904794	2.7312992887336054	193
GO:BP	positive regulation of cell junction assembly	GO:1901890	0.003619962379222274	2.44129594288702	107	1868	22	21031	IL1RAPL1,TBX5,CNTNAP2,LINGO2,HRG,SLITRK6,GRID2,CBLN1,TEK,CUX2,EFNA5,EPHB1,NRXN1,ACVRL1,CRB3,SEMA4D,AMIGO1,IL1RAP,PPM1F,EEF2K,FMN1,NLGN1														GO:BP	long-term synaptic depression	GO:0060292	0.01735058592946095	1.7606858544964523	33	1333	8	21031	CD38,SORCS3,PTK2B,GRID2IP,DGKI,GRID2,GRIA1,SHANK2												GO:BP	cellular response to chemical stimulus	GO:0070887	0.0018941281759380856	2.722590635565526	2691
GO:BP	phenol-containing compound biosynthetic process	GO:0046189	0.0037727575638577824	2.423341101520874	47	1868	13	21031	DBH,TH,SLC7A11,HDC,GPR37,INSM1,GATA3,TYRP1,DCT,WNT5A,GCH1,SLC6A3,OCA2														GO:BP	female meiosis I	GO:0007144	0.01735058592946095	1.7606858544964523	13	1333	5	21031	AURKA,MEIOC,CCNB2,HSF2BP,MEIOB												GO:BP	negative regulation of cell cycle phase transition	GO:1901988	0.0019302344131197525	2.714389945840702	257
GO:BP	cell fate commitment	GO:0045165	0.0037727575638577824	2.423341101520874	290	1868	45	21031	EYA1,NR2E1,ESRP1,PTF1A,EBF2,FOXA1,TBX5,TBX18,SOX17,SIX1,SOX1,POU4F1,HOXA13,DMRT3,PITX1,NEUROG1,JAG2,EYA2,ISL1,GSC,IRF4,ONECUT1,FEZF2,POU3F2,FOXG1,HOXD10,GATA3,ISL2,BARHL2,ERBB4,MNX1,FGFR2,IL23R,TEAD4,ZNF521,WNT5A,ONECUT2,MYT1L,DLX1,EOMES,JAG1,FGF13,MTOR,TBX3,EPAS1														GO:BP	positive regulation of cellular metabolic process	GO:0031325	0.01735058592946095	1.7606858544964523	3346	1333	254	21031	DAZL,LHX2,TCL1A,TFAP2B,TFAP2C,ZIC3,OOEP,PECAM1,CD36,PRL,KHDC3L,SMILR,PNLDC1,EBF2,GATA3,KPNA7,FIGLA,BRDT,SOX30,DLX5,BMP7,NEUROG1,HHLA2,CD38,EOMES,GFRA1,GRM5,RAMP1,CDH13,HOXB7,ACTG2,SPDYC,FEZF2,NTRK3,STPG4,NLRP9,BNC1,LIN28B,NFATC1,HHEX,PITX2,PATL2,SIX1,CTCFL,RIT2,HOXA9,ISL1,NKD2,TP63,FOXR1,MAS1,ADAM19,RLN2,HTR2C,NR2F1,SLC22A2,IGF2BP1,TBX5,SLC24A4,CRTAM,TOX2,RBM46,PITX1,EYA1,POU3F2,GRHL3,SOX1,NLRP2,…												GO:BP	regulation of mitotic spindle checkpoint	GO:1903504	0.0019302344131197525	2.714389945840702	20
GO:BP	regulation of organelle organization	GO:0033043	0.003904469058476013	2.408438014450238	1173	1868	140	21031	TGFA,ALOX15,OOEP,STOX1,TMOD1,IRGM,SLC25A31,WEE2,NEK6,BIK,SLC39A12,DAAM2,MYO3B,BMP7,PREX1,LMOD3,DLGAP5,HOXA13,BAIAP2L1,MOS,DAZL,RGCC,TTK,PATL2,AURKA,SAXO1,TMEFF2,PTK2B,BUB1B,ADD2,TACC3,HRG,MSX2,CDCA2,PIWIL2,DCDC2,EGF,GRID2,TRIM36,PRAP1,GPM6B,BAIAP2,CDCA8,CBLN1,CSF1R,NCAPH,KNL1,NEK2,SKA3,SPTB,PDCD5,NEB,TENM1,SPC25,EFNA5,NRXN1,HAUS8,UBE2C,SASS6,FSD1,SPAG5,C10ORF90,PLCB1,ECT2,AMOT,DIAPH3,BIRC5,TEX14,…														GO:BP	trigeminal nerve development	GO:0021559	0.01735058592946095	1.7606858544964523	13	1333	5	21031	NEUROG1,ISL1,PLXNA4,TFAP2A,POU4F1												GO:BP	regulation of spindle checkpoint	GO:0090231	0.0019302344131197525	2.714389945840702	20
GO:BP	regulation of response to oxidative stress	GO:1902882	0.0039377818003154125	2.404748352581957	30	1868	10	21031	STOX1,BMP7,SLC7A11,MCTP1,CD36,ADCYAP1R1,GCH1,SESN1,SLC25A14,SESN2														GO:BP	positive regulation of intracellular signal transduction	GO:1902533	0.017556086538770915	1.7555722870650428	1033	1333	91	21031	CD36,PRL,GATA3,ERFE,BMP7,VAV3,SECTM1,GRM5,CDH13,NTRK3,RIT2,LPAR3,LTK,MAS1,CCL20,HTR2C,FGFR2,EDAR,PTK2B,ALOX15,ARHGAP8,C10ORF71,DOK2,LIN28A,NODAL,PLCB1,KIT,NECAB2,P2RX5,BMP6,MUSK,CASS4,SEMA3E,XDH,CSF1R,DGKI,OPRM1,EPHA8,MAP4K1,ADCYAP1R1,STOX1,TGFA,TLR7,ADA,PRR5L,NLRP12,HCLS1,ENG,RASGEF1A,RELN,NLGN1,NOX4,C5AR1,ICAM1,TEK,ERBB4,NTRK1,FN1,TNIK,HTR2A,F2,NEK6,LPAR1,CDCA8,GSDME,TRIM58,TENM1,KIAA0319,NRXN1…												GO:BP	regulation of mitotic cell cycle spindle assembly checkpoint	GO:0090266	0.0019302344131197525	2.714389945840702	20
GO:BP	cerebral cortex development	GO:0021987	0.0040503173029139	2.392510952709603	130	1868	25	21031	LHX6,NR2E1,TH,CNTNAP2,EMX1,CCDC141,TACC3,NEFL,LHX2,POU3F2,GRIA1,FOXG1,RELN,WDR62,PLCB1,KIF14,WDR47,DMD,NDE1,FBXO45,EOMES,CDK5,FGF13,PHACTR1,NSUN5														GO:BP	cell recognition	GO:0008037	0.01767808390184334	1.752564809229751	156	1333	21	21031	PECAM1,COLEC10,CD36,FEZF2,EMB,CRTAM,FOLR1,ZP4,CNTNAP2,ZP3,DSCAM,TNN,ROBO4,ZP1,ZP2,DOCK2,AMIGO1,EPHB1,CNTN6,DOCK8,NTM												GO:BP	odontogenesis	GO:0042476	0.001958247326925669	2.708132457611718	133
GO:BP	embryonic pattern specification	GO:0009880	0.004075111605911728	2.3898604926496785	73	1868	17	21031	ZIC3,OOEP,TDRD5,TDRD1,BMP7,NEUROG1,TDRD6,TDRKH,ERBB4,FGFR2,WNT5A,BASP1,MEIS1,LAMA5,SATB2,PLD6,TBX3														GO:BP	regulation of ERK1 and ERK2 cascade	GO:0070372	0.01767808390184334	1.752564809229751	291	1333	33	21031	CD36,CCL20,HTR2C,PTPRR,FGFR2,PTK2B,ALOX15,ARHGAP8,NODAL,NECAB2,CSF1R,OPRM1,ROS1,NLRP12,RGS14,NOX4,C5AR1,ICAM1,TEK,PKHD1,ERBB4,NTRK1,FN1,HTR2A,NRXN1,NPNT,DUSP10,MAP2K1,EPHB1,NDRG4,MFHAS1,RASGRP1,TIAM1												GO:BP	regulation of transporter activity	GO:0032409	0.002024270214713013	2.6937315150902026	294
GO:BP	BMP signaling pathway	GO:0030509	0.004124199033251773	2.384660383893575	153	1868	28	21031	BMP6,SKOR1,TFAP2B,FSTL5,BMP7,HOXA13,VWC2L,FSTL4,MSX2,RBPMS2,DLX5,ENG,LEF1,SKOR2,SCX,GDF6,ACVRL1,MSX1,SMPD3,WNT5A,ELAPOR2,DLX1,BMPER,SKI,CHRDL2,SMURF2,RGMA,KCP														GO:BP	cyclic purine nucleotide metabolic process	GO:0052652	0.017922950364865284	1.7465904979265308	41	1333	9	21031	ADCY5,ADCY3,ADCY9,PDE1A,GUCY2D,PDE8B,CACNB4,PDE9A,PDE10A												GO:BP	inner ear development	GO:0048839	0.002039352180251363	2.690507768467858	201
GO:BP	neural crest cell differentiation	GO:0014033	0.004276501595825355	2.3689113615728883	94	1868	20	21031	FOLR1,SIX1,BMP7,ISL1,GSC,SEMA3E,GBX2,RADIL,ERBB4,FN1,NRG1,PITX2,FOXC1,KBTBD8,SEMA4D,JAG1,TWIST1,LAMA5,ALDH1A2,TCOF1														GO:BP	regulation of cell junction assembly	GO:1901888	0.0179468579255099	1.7460115752226704	211	1333	26	21031	IL1RAPL1,SIX1,TBX5,PTK2B,CNTNAP2,IL1RAPL2,SLIT1,NTN1,MUSK,HRG,CUX2,GRID2,CRB3,NLGN1,TEK,NTRK1,AMIGO1,GPM6B,ARHGAP6,NRXN1,DUSP22,IL1RAP,EPHB1,LINGO2,EFNA5,FMN1												GO:BP	regulation of monoatomic ion transmembrane transporter activity	GO:0032412	0.002039352180251363	2.690507768467858	265
GO:BP	positive regulation of metabolic process	GO:0009893	0.00432797014845508	2.3637157433742098	3711	1868	387	21031	TCL1A,BRDT,TGFA,ADAM19,PNLDC1,PTH2R,BMP6,HOXA7,ZIC3,SPDYC,BNC1,KPNA7,OOEP,EYA1,GRM5,STOX1,NKD2,PRL,NLRP2,RAMP1,CDX2,EDAR,KHDC3L,SLC22A2,NR2E1,STPG4,NLRP9,PTF1A,DBH,ACTG2,TNIK,BCL2L10,NLRP12,RAX2,EBF2,RBM46,HOXA4,IRGM,RNF144B,NTRK3,ASTL,FOXA1,RLN2,TBX5,SMILR,OXT,ZIC2,TFAP2C,WEE2,TP63,MIXL1,SAA1,FOXR1,LIN28B,ZP3,TBX18,BARX2,TFAP2B,CHRNA3,SOX17,TOX2,HOXA9,TRIM71,HHLA2,SIX1,CD38,ELOVL3,IL16,SOX30,OTX…														GO:BP	embryonic appendage morphogenesis	GO:0035113	0.018073539364470693	1.742956790663168	125	1333	18	21031	DLX6,DLX5,BMP7,RSPO2,HOXA9,TP63,TBX5,PITX1,GRHL2,ALDH1A2,HOXA13,OSR2,TFAP2A,SALL4,LEF1,MSX2,FRAS1,RARB												GO:BP	phenol-containing compound metabolic process	GO:0018958	0.002039352180251363	2.690507768467858	114
GO:BP	MAPK cascade	GO:0000165	0.004652396619101742	2.332323268547003	745	1868	95	21031	TGFA,ALOX15,FGF14,GRM5,EDAR,CCL20,TNIK,NLRP12,NECAB2,NTRK3,NPFFR2,PTPRR,NDRG4,GCNT2,PLCG2,RIT2,DOK2,MOS,PTPN3,CCL25,GPR37,UCHL1,ELANE,MAPK4,PTK2B,ANGPT1,PKHD1,RGS14,EGF,CCL22,GSDME,CALCR,CSF1R,PRDM15,TEK,GRIK2,GRB10,FGF1,KIT,CD36,ALKAL1,PIK3CG,DUSP10,RGS2,HTR2C,LBH,TENM1,EPHB1,AMBP,NPSR1,NRXN1,CARD9,ERBB4,EPHA8,FN1,HTR2A,MAP4K1,TIAM1,FGFR2,PLCB1,ICAM1,PRKD2,GDF6,KSR2,DUSP4,GPNMB,NRG1,TRAF2,ARHGAP…														GO:BP	embryonic limb morphogenesis	GO:0030326	0.018073539364470693	1.742956790663168	125	1333	18	21031	DLX6,DLX5,BMP7,RSPO2,HOXA9,TP63,TBX5,PITX1,GRHL2,ALDH1A2,HOXA13,OSR2,TFAP2A,SALL4,LEF1,MSX2,FRAS1,RARB												GO:BP	synapse organization	GO:0050808	0.0020784501105367867	2.6822603954919555	484
GO:BP	actin cytoskeleton organization	GO:0030036	0.004687952758808636	2.329016773417462	717	1868	92	21031	ALOX15,OOEP,ASB2,NLRP5,KHDC3L,PCDH15,TMOD1,TNIK,PARVG,MYO18B,TLE6,FRMD3,DOCK2,ACTL8,DAAM2,PLEK2,MYO3B,PREX1,LMOD3,BRSK2,BAIAP2L1,RGCC,PSTPIP1,EPB41L3,TMEFF2,RAC2,XIRP2,PHACTR3,KLHL1,POTEE,PTK2B,FGD5,ADD2,HRG,MYO1E,GPM6B,BAIAP2,CSF1R,PDLIM1,GAS7,RACGAP1,FGD3,SPTB,KIT,PRKG1,NEB,TENM1,EFNA5,NRAP,FMN2,FRMPD4,MYO7B,ACTN3,PDCL3,ECT2,AMOT,DIAPH3,MICALL2,MYOM2,CXADR,TRPM2,LIMA1,MYH3,SPTBN5,SHTN1,RHPN2,EL…														GO:BP	multicellular organismal response to stress	GO:0033555	0.018074081472450102	1.7429437643837826	95	1333	15	21031	LYPD1,DBH,HTR2C,GRPR,TRPA1,NR2E1,ADCYAP1R1,PRKCG,RELN,NTRK1,NPAS2,KIAA0319,PDE8B,GCH1,GRIK2												GO:BP	positive regulation of cellular component organization	GO:0051130	0.00209313552537391	2.679202651252067	1111
GO:BP	regulation of intracellular signal transduction	GO:1902531	0.0047006097722596925	2.3278458008833613	1766	1868	199	21031	TGFA,BMP6,VAV3,ALOX15,TRIM60,GRM5,STOX1,PRL,NLRP2,EDAR,P2RX5,CCL20,TNIK,NLRP12,IRGM,NECAB2,NTRK3,MINAR1,NEK6,KIAA0319,HIPK4,DOCK2,NPFFR2,ARHGAP15,PTPRR,NDRG4,GCNT2,BMP7,PREX1,PLCG2,RIT2,ERFE,DOK2,MOS,LTK,UCMA,CCL25,F2,GPR37,AURKA,UCHL1,ELANE,CDH13,ARHGAP45,C10ORF71,LIN28A,PTK2B,FGD5,ANGPT1,SECTM1,SEMA3E,USP2,PKHD1,RGS14,STIMATE,EGF,ADA,PRAP1,CCL22,HNF1A,GSDME,CALCR,CDCA8,CSF1R,RASA3,KNL1,PRDM15,R…														GO:BP	negative regulation of mRNA catabolic process	GO:1902373	0.018123487497009958	1.7417582274665644	76	1333	13	21031	DAZL,IGF2BP1,RBM46,IGF2BP3,TENT5C,MEIOC,BOLL,PAIP1,TENT5B,TRAF2,IKBKE,EIF4ENIF1,TRAF5												GO:BP	response to organic cyclic compound	GO:0014070	0.00209313552537391	2.679202651252067	911
GO:BP	regulation of MAPK cascade	GO:0043408	0.00483917685388528	2.315228505756025	643	1868	84	21031	TGFA,ALOX15,GRM5,EDAR,CCL20,TNIK,NLRP12,NECAB2,NTRK3,NPFFR2,PTPRR,NDRG4,GCNT2,PLCG2,RIT2,DOK2,MOS,CCL25,GPR37,UCHL1,ELANE,PTK2B,ANGPT1,PKHD1,RGS14,EGF,CCL22,GSDME,CALCR,CSF1R,PRDM15,TEK,GRIK2,FGF1,KIT,CD36,ALKAL1,PIK3CG,DUSP10,RGS2,HTR2C,LBH,TENM1,EPHB1,AMBP,NPSR1,NRXN1,CARD9,ERBB4,EPHA8,FN1,HTR2A,MAP4K1,TIAM1,FGFR2,PLCB1,ICAM1,PRKD2,GDF6,KSR2,DUSP4,GPNMB,NRG1,TRAF2,ARHGAP8,DUSP22,WNT5A,MFHAS1,DM…														GO:BP	fatty acid elongation, saturated fatty acid	GO:0019367	0.018178789067062797	1.7404350495523337	8	1333	4	21031	ELOVL2,ELOVL3,ELOVL4,ELOVL7												GO:BP	digestive system development	GO:0055123	0.002150606424937372	2.6674390610757563	147
GO:BP	multicellular organismal response to stress	GO:0033555	0.004887309697733655	2.31093013984328	95	1868	20	21031	NR2E1,GRPR,DBH,KIAA0319,LINC02210-CRHR1,PRKCG,TAC1,TRPA1,GRIK2,HTR2C,RELN,ADCYAP1R1,BRINP1,NPAS2,GCH1,SCN9A,ANKFN1,PDE8B,ASIC1,MTOR														GO:BP	cellular component organization	GO:0016043	0.01827799994523661	1.7380713283105638	8151	1333	571	21031	DAZL,LHX2,TCL1A,CDA,EMX1,NRN1,KRT36,TFAP2C,OOEP,CCNO,DPPA3,PECAM1,CLDN10,COLEC10,TUNAR,TDRD9,CCDC63,CD36,TUBB8,CTNND2,EZHIP,DDX4,KHDC3L,SPAG6,SGCZ,H2AC1,TUBB8B,NLRP5,GATA3,SLC7A9,IL1RAPL1,KPNA7,TMEFF2,BRDT,SOX30,DLX5,BMP7,TDRD1,VAV3,SPINK2,NEUROG1,DCC,MYO18B,ACTL7B,CD38,BCL2L10,RXFP1,EOMES,HDGFL1,GFRA1,SCARA5,MAEL,GRM5,INA,UPB1,GPR158,CDH13,ITGA4,PSTPIP1,TUBA4B,FEZF2,NTRK3,STPG4,H1-8,MYH7,DYSF,PA…												GO:BP	excitatory postsynaptic potential	GO:0060079	0.0022035873355034856	2.6568697322765513	102
GO:BP	neural crest cell development	GO:0014032	0.004887309697733655	2.31093013984328	81	1868	18	21031	FOLR1,BMP7,ISL1,SEMA3E,GBX2,RADIL,ERBB4,FN1,NRG1,PITX2,FOXC1,KBTBD8,SEMA4D,JAG1,TWIST1,LAMA5,ALDH1A2,TCOF1														GO:BP	positive regulation of nervous system development	GO:0051962	0.018312163808920617	1.737260335395106	292	1333	33	21031	KHDC3L,IL1RAPL1,GRM5,LPAR3,SPINT1,NEFL,KIT,PLXNA4,NTN1,DSCAM,NR2E1,OPRM1,CUX2,DCT,BAIAP2,GRID2,RGS14,RELN,NLGN1,NTRK1,FN1,AMIGO1,NRXN1,ITPKA,HAPLN3,IL1RAP,MAP2K1,EPHB1,LINGO2,KALRN,EFNA5,CAPRIN2,TIAM1												GO:BP	DNA replication	GO:0006260	0.00229832948204464	2.6385877119502865	281
GO:BP	intracellular chemical homeostasis	GO:0055082	0.004997774551504607	2.3012233386949315	728	1868	93	21031	BMP6,GRM5,TUNAR,TH,JPH3,STC1,SLC24A2,JPH2,RHCG,SLC7A11,BRSK2,PLCG2,ERFE,F2,CFTR,SLC2A2,ITPR3,ELANE,DGAT2,LIN28A,SV2B,PTK2B,CALCB,PKHD1,HNF1A,XK,ATP12A,RASA3,SLC35G1,TRPA1,XCR1,GRIK2,SCARA5,SLC9A9,GRIA1,TRPC7,HTR2C,FTHL17,ADCY5,ATP6V0A4,AQP4,EFNA5,NPSR1,SLC39A4,SLC24A4,HTR2A,TIAM1,PLCB1,ICAM1,SLC4A7,GPLD1,RYR3,BIRC5,MYH7B,ABCA12,TRPM2,MCOLN2,SLC8A1,WNT5A,SLC26A6,DMD,ATP2C2,PDE8B,PDE4D,STK39,SERPIN…														GO:BP	positive regulation of secondary heart field cardioblast proliferation	GO:0072513	0.019041368324785358	1.7203018461536759	4	1333	3	21031	SIX1,TBX5,EYA1												GO:BP	neuromuscular process	GO:0050905	0.0023057292974242778	2.637191682095917	161
GO:BP	negative regulation of nucleobase-containing compound metabolic process	GO:0045934	0.005112345977375247	2.291379763030302	1588	1868	181	21031	BMP6,HOXA7,TLE7,CDX2,MAGEB2,NR2E1,MAEL,HDAC9,RBM46,MAGEC1,H1-8,SKOR1,FOXA1,ZIC2,TFAP2C,TP63,FOXR1,LIN28B,ZP3,TBX18,BARX2,TFAP2B,DPPA3,CDA,TLE6,SIX1,CD38,SOX30,HHEX,BMP7,JPH2,SOX1,LMO1,POU4F1,PITX1,GLIS3,IGF2BP1,HES6,LOXL2,PRDM13,KLF5,AUNIP,TENT5D,DAZL,ZSCAN10,ELANE,GFI1,LIN28A,IRX2,ZNF296,TENT5C,ISL1,GSC,MSX2,USP2,BATF3,NPAS1,SNAI3,LDB2,INSM1,IGF2BP3,HNF1A,PAX9,ZNF560,BOLL,KDM1B,FEZF2,E2F8,SHOX2,…														GO:BP	purine deoxyribonucleoside catabolic process	GO:0046124	0.019041368324785358	1.7203018461536759	4	1333	3	21031	XDH,ADA,GDA												GO:BP	regulatory ncRNA processing	GO:0070918	0.002334463015508937	2.6318130021305275	78
GO:BP	cellular component organization	GO:0016043	0.0053293774992955074	2.27332351600334	8151	1868	795	21031	TCL1A,HPSE2,FOLR1,BRDT,CAMK2A,SPAG6,IL1RAPL2,TGFA,EGFL6,EMB,BMP6,TUBB8B,SYT17,CH25H,DMRTC2,VAV3,KRT36,TAF7L,ALOX15,KPNA7,TUBB8,OOEP,EYA1,GRM5,STOX1,NKD2,DCC,ASB2,H2AC1,NLRP5,TUBA4B,KHDC3L,CCNO,IGFBP1,NR2E1,ACTL7B,SLC7A9,RTP1,MAEL,IL1RAPL1,HDAC9,DOCK11,COLEC10,CCDC63,GDF9,PCDH15,STPG4,TUNAR,SLC17A7,SPINK2,NRN1,TMOD1,TDRD5,TNIK,BCL2L10,PARVG,DPYSL5,RBM46,CDH17,IRGM,H1-8,HDGFL1,DAW1,NECAB2,NTRK3,MIN…														GO:BP	regulation of exocytosis	GO:0017157	0.01912828584617744	1.7183239469043075	190	1333	24	21031	IL1RAPL1,CFTR,SV2B,IL4R,DOC2B,SYT17,CD84,ZP3,VAMP8,RAC2,PRKCG,NLGN1,TRPV6,RAB27B,SYT5,RPH3A,CACNB4,UNC13D,STXBP6,SMPD3,CDK5,SYT2,WDR41,NSF												GO:BP	negative regulation of RNA metabolic process	GO:0051253	0.0024590975717227407	2.609224239044897	1438
GO:BP	memory	GO:0007613	0.005346625454827401	2.271920238304565	125	1868	24	21031	DBH,TH,JPH3,SLC24A2,ITGA8,ITPR3,CSMD1,RGS14,RASGRF1,GRIA1,CUX2,RELN,KALRN,HTR2A,MUSK,PLCB1,BRINP1,NTAN1,CPEB3,ASIC1,SERPINF1,FGF13,CALB1,CHRNA7														GO:BP	cell-matrix adhesion	GO:0007160	0.019176544109039684	1.7172296562688822	235	1333	28	21031	CD36,CDH13,ITGA4,SVEP1,PTK2B,ONECUT1,COL17A1,HOXA7,SEMA3E,TNN,HRG,ITGA8,TEK,PKHD1,FN1,TECTA,GPM6B,ARHGAP6,DUSP22,JAG1,NPNT,ONECUT2,CDK5,EDA,EFNA5,FBLN5,TIAM1,FMN1												GO:BP	intracellular monoatomic ion homeostasis	GO:0006873	0.0024590975717227407	2.609224239044897	526
GO:BP	oocyte axis specification	GO:0007309	0.005417281579457392	2.2662185900678917	8	1868	5	21031	TDRD5,TDRD1,TDRD6,TDRKH,PLD6														GO:BP	limbic system development	GO:0021761	0.0193549135718229	1.7132087636560156	126	1333	18	21031	ZIC3,FEZF2,MAS1,HTR5A,POU3F2,FGFR2,NEFL,CNTNAP2,ZIC1,SEMA3E,NR2E1,LEF1,RELN,MFSD2A,ALK,TMEM108,FGF13,CDK5												GO:BP	in utero embryonic development	GO:0001701	0.002491235065125311	2.603585291865207	402
GO:BP	oocyte construction	GO:0007308	0.005417281579457392	2.2662185900678917	8	1868	5	21031	TDRD5,TDRD1,TDRD6,TDRKH,PLD6														GO:BP	detection of abiotic stimulus	GO:0009582	0.019463361384415137	1.7107821535518863	147	1333	20	21031	SLC24A4,NPFFR2,NR2E3,KIT,SCN1A,TRPA1,PCDH15,PKD1L2,NTRK1,ANO3,HTR2A,ELOVL4,GUCY2D,CACNB4,PKD1L3,PIEZO1,PDE6C,EPHB1,GRIK2,EYS												GO:BP	regulation of protein kinase activity	GO:0045859	0.0025582121835210996	2.5920634370619404	606
GO:BP	cell recognition	GO:0008037	0.005556185385316317	2.2552232722078696	156	1868	28	21031	FOLR1,EMB,COLEC10,ASTL,ZP3,CNTNAP2,DOCK2,DSCAM,ZP4,CNTN6,FUT3,ZP1,MBL2,FCGR1A,ZP2,NTM,FEZF2,OPCML,CD36,FOXG1,SPON2,EPHB1,DCST2,ROBO4,AMIGO1,CLGN,NCK2,PRKAR2A														GO:BP	positive regulation of cell differentiation	GO:0045597	0.01951641116957941	1.7096000407955565	864	1333	78	21031	CD36,KHDC3L,GATA3,IL1RAPL1,BMP7,NEUROG1,GRM5,FEZF2,BNC1,SIX1,INPP5D,ISL1,LPAR3,TP63,SH3GL3,HTR2C,TBX5,IL2RA,LMOD3,INSM1,SHB,CMKLR1,SPINT1,NEFL,IL4R,LIN28A,PLCB1,KIT,PLXNA4,AURKA,NTN1,KLF5,BMP6,DSCAM,NR2E1,LOXL2,SULT2B1,OPRM1,CUX2,DCT,BAIAP2,POU4F1,LEF1,MSX2,ADA,HCLS1,ENG,KDF1,RGS14,RELN,FN1,HTR2A,NELL1,PDE3A,AMIGO1,MSR1,IGFBP3,AKAP6,SLC6A6,LAMA2,TESC,ITPKA,JAG1,NPNT,HAPLN3,DUSP10,PIEZO1,ZHX3,MAP2…												GO:BP	positive regulation of cell projection organization	GO:0031346	0.002706838540873852	2.5675376485142376	350
GO:BP	cellular response to BMP stimulus	GO:0071773	0.005633317571830922	2.2492357652201487	164	1868	29	21031	BMP6,SKOR1,TFAP2B,FSTL5,BMP7,HOXA13,VWC2L,FSTL4,MSX2,RBPMS2,DLX5,ENG,LEF1,SKOR2,GATA3,SCX,GDF6,ACVRL1,MSX1,SMPD3,WNT5A,ELAPOR2,DLX1,BMPER,SKI,CHRDL2,SMURF2,RGMA,KCP														GO:BP	regulation of dendritic spine development	GO:0060998	0.020309511345696928	1.6923005257542483	59	1333	11	21031	NGEF,FSTL4,CUX2,BAIAP2,RELN,NLGN1,LPAR1,ITPKA,KALRN,CAPRIN2,TIAM1												GO:BP	piRNA-mediated retrotransposon silencing by heterochromatin formation	GO:0141006	0.002706838540873852	2.5675376485142376	4
GO:BP	response to BMP	GO:0071772	0.005633317571830922	2.2492357652201487	164	1868	29	21031	BMP6,SKOR1,TFAP2B,FSTL5,BMP7,HOXA13,VWC2L,FSTL4,MSX2,RBPMS2,DLX5,ENG,LEF1,SKOR2,GATA3,SCX,GDF6,ACVRL1,MSX1,SMPD3,WNT5A,ELAPOR2,DLX1,BMPER,SKI,CHRDL2,SMURF2,RGMA,KCP														GO:BP	positive regulation of dendrite morphogenesis	GO:0050775	0.020309511345696928	1.6923005257542483	34	1333	8	21031	IL1RAPL1,CUX2,BAIAP2,RELN,ITPKA,KALRN,CAPRIN2,TIAM1												GO:BP	regulation of meiosis I	GO:0060631	0.002706838540873852	2.5675376485142376	4
GO:BP	sensory perception of mechanical stimulus	GO:0050954	0.005713085079050844	2.2431293083939967	188	1868	32	21031	EYA1,PCDH15,TSPEAR,LHFPL3,CNTN5,GRM7,SCN1A,KCNQ3,SIX1,MYO3B,CACNA1D,LOXHD1,SLITRK6,DCDC2,GSDME,TRPA1,KIT,SLC26A5,ATP6V0A4,THRB,MYO7B,HTR2A,TECTA,DIAPH3,BIRC5,SCN9A,SPNS2,KCNQ1,COCH,CHD7,LRIG1,ATP2B2														GO:BP	calcium ion transmembrane transport	GO:0070588	0.020309511345696928	1.6923005257542483	342	1333	37	21031	TRPC7,HTR2C,SLC24A4,RASA3,TRPM5,PTK2B,JPH2,PLCB1,GRIN2B,P2RX5,SCN5A,CACNG5,SCN1A,TRPA1,JPH3,OPRM1,ADCYAP1R1,ATP2A3,JPH1,PKD1L2,HTR2A,TRPV6,F2,CACNA1H,ATP2C2,RYR3,AKAP6,CACNA2D3,CACNA1A,SLC35G1,CACNA1D,CACNB4,PKD1L3,RYR1,ITPR1,NALCN,MCUB												GO:BP	regulation of exocytosis	GO:0017157	0.0027172436309231126	2.5658714205361104	190
GO:BP	regulation of cell-cell adhesion mediated by cadherin	GO:2000047	0.005825189994140557	2.234689905141223	21	1868	8	21031	ADAM19,BMP6,FOXA1,RGCC,WNT5A,EPCAM,PPM1F,PTPRU														GO:BP	reciprocal meiotic recombination	GO:0007131	0.020309511345696928	1.6923005257542483	59	1333	11	21031	TERB1,SPO11,C1ORF146,PRDM7,RNF212,HSF2BP,CENPS,C14ORF39,RAD51,MEIOB,RAD54B												GO:BP	myotube cell development	GO:0014904	0.0027278557727828208	2.5641785954306635	45
GO:BP	regulation of mitotic cell cycle spindle assembly checkpoint	GO:0090266	0.005825189994140557	2.234689905141223	21	1868	8	21031	PRAP1,CDCA8,KNL1,BIRC5,CCNB1,MAD2L1,MAD1L1,NDC80														GO:BP	regulation of mitotic sister chromatid separation	GO:0010965	0.020309511345696928	1.6923005257542483	59	1333	11	21031	DLGAP5,TTK,CDCA8,BUB1B,CCNB1,NUF2,SPC25,KNL1,UBE2C,LCMT1,TEX14												GO:BP	morphogenesis of embryonic epithelium	GO:0016331	0.0027889305780648115	2.5545622960382217	156
GO:BP	catechol-containing compound biosynthetic process	GO:0009713	0.005825189994140557	2.234689905141223	21	1868	8	21031	DBH,TH,HDC,GPR37,INSM1,GATA3,GCH1,SLC6A3														GO:BP	reciprocal homologous recombination	GO:0140527	0.020309511345696928	1.6923005257542483	59	1333	11	21031	TERB1,SPO11,C1ORF146,PRDM7,RNF212,HSF2BP,CENPS,C14ORF39,RAD51,MEIOB,RAD54B												GO:BP	chemical synaptic transmission, postsynaptic	GO:0099565	0.0027889305780648115	2.5545622960382217	110
GO:BP	regulation of mitotic spindle checkpoint	GO:1903504	0.005825189994140557	2.234689905141223	21	1868	8	21031	PRAP1,CDCA8,KNL1,BIRC5,CCNB1,MAD2L1,MAD1L1,NDC80														GO:BP	organic acid transport	GO:0015849	0.020309511345696928	1.6923005257542483	354	1333	38	21031	SLCO4A1,CD36,PLA2G4F,SLC7A9,ERFE,SLC27A2,PLA2G12B,SLC38A8,SLC22A2,EMB,SLC6A17,FOLR1,XK,SLC6A5,SLCO2A1,SLC10A4,SLC17A7,PRKG1,SLC6A11,SLC6A12,SLC7A11,SLC7A7,SLCO1A2,GRM7,ABCB4,SLC7A2,MFSD2A,ABCB11,CRABP1,SLC13A3,SLC26A8,SLC6A6,CACNB4,RGS2,SLC36A1,SLC26A6,SLC3A1,SLC29A4												GO:BP	mammary gland development	GO:0030879	0.0027968124044158854	2.5533366628595413	136
GO:BP	cellular localization	GO:0051641	0.005825189994140557	2.234689905141223	3621	1868	377	21031	CAMK2A,BMP6,DMBT1,KPNA7,OOEP,NKD2,RAMP1,CDX2,NLRP5,P2RX5,KHDC3L,SLC22A2,RTP1,TUNAR,JAKMIP1,SLC17A7,TNIK,SLC15A1,TH,IRGM,DAW1,NECAB2,SYTL3,PADI6,NTN1,BLK,SLC6A11,SAA1,TSPAN15,TFAP2B,CNTNAP2,CHRNA3,TLE6,JPH3,ITGA4,DOCK2,PPY,SCN1A,KCNQ3,SIX1,CD38,GFY,RAB17,LRP1B,DPP6,NDRG4,DYSF,CFAP58,SLC24A2,HHEX,JPH2,SLC7A11,SLC14A1,STAG3,BRSK2,ITGA8,PLCG2,RIT2,ERFE,RNF128,GPR158,MOS,MCTP1,KLF5,MSR1,SH3GL3,WDR72,F…														GO:BP	cyclic nucleotide metabolic process	GO:0009187	0.020309511345696928	1.6923005257542483	42	1333	9	21031	ADCY5,ADCY3,ADCY9,PDE1A,GUCY2D,PDE8B,CACNB4,PDE9A,PDE10A												GO:BP	peptide transport	GO:0015833	0.0028155361505366244	2.5504388920921848	269
GO:BP	catecholamine biosynthetic process	GO:0042423	0.005825189994140557	2.234689905141223	21	1868	8	21031	DBH,TH,HDC,GPR37,INSM1,GATA3,GCH1,SLC6A3														GO:BP	nerve development	GO:0021675	0.021391565860039114	1.6697574239612336	97	1333	15	21031	NEUROG1,ITGA4,SIX1,ISL1,SLC24A4,PLXNA4,KCNQ3,SCN1A,HOXA3,TFAP2A,POU4F1,PRKCG,NTRK1,LPAR1,EPHB1												GO:BP	female meiosis I	GO:0007144	0.002851957038995463	2.544857020849532	13
GO:BP	import into cell	GO:0098657	0.005856727866481639	2.23234495504513	923	1868	113	21031	FOLR1,DMBT1,VAV3,ALOX15,SLC27A2,PLPP4,RAMP1,MRC1,SLC22A2,COLEC10,SLC17A7,SLC15A1,NECAB2,SLC6A11,ITGA4,DOCK2,SCN1A,KCNQ3,SLC39A12,RAB17,LRP1B,TRPV6,DYSF,ENTHD1,CACNA1D,SLC24A2,SLC7A11,TAFA4,PLCG2,RIT2,MBL2,MCTP1,MSR1,SH3GL3,KCNK9,FCGR1A,PSTPIP1,ELANE,CDH13,PRKCG,SLC6A5,ANGPT1,EGF,MARCHF3,ASGR2,MYO1E,GPM6B,STAB2,ATP12A,C2,RAB27B,SCARA5,SLC9A9,GRIA1,CD36,SLC12A8,PIK3CG,RGS2,SLC36A1,SH3GL2,SPON2,DENN…														GO:BP	anterior/posterior axis specification, embryo	GO:0008595	0.02158909713591601	1.665765519643006	20	1333	6	21031	TDRD1,NEUROG1,TDRD5,TDRKH,TDRD6,PLD6												GO:BP	regulation of hormone levels	GO:0010817	0.002921518949884042	2.534391292374976	545
GO:BP	cardiocyte differentiation	GO:0035051	0.005890135527989989	2.2298747122789364	149	1868	27	21031	FOLR1,ASB2,TBX5,TBX18,SOX17,MYO18B,BMP7,ISL1,SHOX2,PRKG1,RGS2,NEB,NRAP,NRG1,CXADR,PITX2,RARB,SLC8A1,EOMES,JAG1,TWIST1,NOX4,MYH11,MEIS1,AKAP6,MTOR,TBX3														GO:BP	mammary gland development	GO:0030879	0.02158909713591601	1.665765519643006	138	1333	19	21031	PRL,GATA3,RXFP1,HOXA9,CSMD1,FGFR2,IRF6,SLC6A3,NTN1,XDH,CSF1R,NRG3,LEF1,TGFA,MSX2,ERBB4,ATP2C2,LBH,KALRN												GO:BP	cerebral cortex development	GO:0021987	0.003002154468024511	2.5225669660285197	130
GO:BP	glycine import across plasma membrane	GO:1903804	0.006157621723574654	2.2105869942912495	5	1868	4	21031	SLC6A5,RGS2,SLC6A20,SLC6A9														GO:BP	tripartite regional subdivision	GO:0007351	0.02158909713591601	1.665765519643006	20	1333	6	21031	TDRD1,NEUROG1,TDRD5,TDRKH,TDRD6,PLD6												GO:BP	sodium ion transport	GO:0006814	0.0030082111517240806	2.5216916831036094	248
GO:BP	sinoatrial node cell development	GO:0060931	0.006157621723574654	2.2105869942912495	5	1868	4	21031	TBX18,ISL1,SHOX2,TBX3														GO:BP	cell migration involved in heart development	GO:0060973	0.02158909713591601	1.665765519643006	20	1333	6	21031	BMP7,PITX2,TBX5,FOLR1,ENG,NDRG4												GO:BP	negative regulation of transcription by RNA polymerase II	GO:0000122	0.00301209341629256	2.5211315631648112	978
GO:BP	intracellular monoatomic ion homeostasis	GO:0006873	0.006216886745135386	2.2064270442308094	538	1868	72	21031	BMP6,GRM5,TUNAR,JPH3,STC1,SLC24A2,JPH2,RHCG,PLCG2,ERFE,F2,CFTR,ITPR3,ELANE,SV2B,PTK2B,CALCB,PKHD1,XK,ATP12A,RASA3,SLC35G1,TRPA1,XCR1,GRIK2,SCARA5,SLC9A9,GRIA1,TRPC7,HTR2C,FTHL17,ATP6V0A4,NPSR1,SLC39A4,SLC24A4,HTR2A,PLCB1,SLC4A7,RYR3,MYH7B,TRPM2,MCOLN2,SLC8A1,WNT5A,SLC26A6,DMD,ATP2C2,PDE4D,STK39,HVCN1,MCUB,CACNB4,TESMIN,BNIP1,UBASH3B,RYR1,SLC9B1,KCNQ1,AKAP6,PTPN6,HAP1,CHD7,CALB1,CHRNA7,JPH1,CACNA1…														GO:BP	postsynaptic modulation of chemical synaptic transmission	GO:0099170	0.02189040859673731	1.6597461320066589	27	1333	7	21031	DCC,INA,SORCS3,PTK2B,NEFL,PLCB1,GRM3												GO:BP	positive regulation of meiotic nuclear division	GO:0045836	0.003055816582622887	2.514872716701493	17
GO:BP	regulation of cell development	GO:0060284	0.006524420990511231	2.185458023726623	849	1868	105	21031	HOXA7,BNC1,GRM5,DCC,KHDC3L,NR2E1,IL1RAPL1,HDAC9,DPYSL5,NTN1,TNFRSF11B,WEE2,HOXA9,KIAA0319,DAAM2,DSCAM,BMP7,HAPLN3,PLXNA4,LMOD3,DLL3,POU4F1,ERFE,HES6,IL2RA,F2,AURKA,FSTL4,LIN28A,PTK2B,SEMA3E,IRF4,RGS14,CLDN18,ADA,INPP5D,BAIAP2,NEFL,LHX2,FEZF2,H4C9,SHOX2,LEF1,KIT,FOXG1,DUSP10,CUX2,RELN,GATA3,EFNA5,KALRN,ACTN3,ASCL2,SPINK5,FN1,WDR62,TIAM1,CHODL,PLCB1,BRINP1,DCT,IL23R,KIF14,SHB,HMGB3,SHTN1,SEMA4D,WNT…														GO:BP	regulation of localization	GO:0032879	0.021927002493767077	1.6590207340038705	2018	1333	161	21031	TFAP2B,LRRC38,OOEP,UBL4B,PECAM1,CLDN10,COLEC10,TUNAR,CD36,PRL,KHDC3L,NLRP5,IL1RAPL1,ERFE,NEUROG1,CD38,LYPD1,GRM5,GPR158,CDH13,CFTR,DYSF,SIX1,RIT2,ISL1,NKD2,CLDN18,TRIM29,MCTP1,SH3GL3,SV2B,HTR2C,MYOF,RASA3,IL16,PTK2B,ALOX15,SLC25A31,ARHGAP8,JPH2,IL4R,PLCB1,PTPN3,GDF9,GRIN2B,NECAB2,DOC2B,SYT17,P2RX5,CHRNA3,CPLX4,BMP6,KCNJ6,SCN5A,CD84,ZIC1,ZP3,VAMP8,CACNG5,TRPA1,SIAH3,GRB10,JPH3,SLC17A7,RAB25,C2,OPR…												GO:BP	positive regulation of dendritic spine morphogenesis	GO:0061003	0.003055816582622887	2.514872716701493	17
GO:BP	muscle contraction	GO:0006936	0.006744601008972674	2.171043736833701	342	1868	50	21031	CHRNE,TACR3,TMOD1,CHRNA3,SCN1A,CD38,STC1,CACNA1D,LMOD3,DES,TNNI1,ARG2,NEUROG1,MYOF,ADA,KCNB2,GJC1,KIT,PRKG1,PIK3CG,RGS2,HTR7,PROK2,ACTN3,HTR2A,RYR3,MYH13,SCN5A,MYOM2,MYH7B,MYH3,SLC8A1,DMD,CNN1,PDE4D,CHRNB4,TRPM4,MYH11,FGF13,RYR1,HOMER1,NOS1AP,SYNM,TMOD2,KCNQ1,NPNT,MTOR,TBX3,CACNA1C,TNNT1														GO:BP	cell-cell junction organization	GO:0045216	0.02193676942529995	1.6588273295448202	215	1333	26	21031	PECAM1,CLDN10,CTNND2,CDH13,CLDN18,TBX5,SVEP1,XIRP2,EPB41L3,GRHL2,GJB1,CDH12,CNTNAP2,CDH17,BMP6,CSF1R,GJC1,CDH15,MICALL2,AMOT,GRHL1,PKHD1,TJP3,CXADR,MPP7,TLN2												GO:BP	negative regulation of DNA-templated transcription	GO:0045892	0.0031944007329731713	2.495610603162402	1309
GO:BP	cell-substrate adhesion	GO:0031589	0.006844721688360715	2.1646442059180813	351	1868	51	21031	EGFL6,HOXA7,ALOX15,PARVG,ITGA4,SVEP1,GCNT2,PREX1,ITGA8,CCL25,CDH13,RAC2,PTK2B,ANGPT1,SPOCK1,HRG,SEMA3E,PKHD1,ITGA11,ONECUT1,GPM6B,TEK,OLFM4,CD36,RADIL,EFNA5,EPHB1,ITGB4,ACTN3,FN1,TIAM1,TECTA,VWA2,RSU1,ACVRL1,MICALL2,KIF14,DUSP22,ONECUT2,DMD,JAG1,ACTN1,SORBS1,CDK5,PPM1F,FMN1,LAMA5,NPNT,FER,ITGA6,ADAMTS9														GO:BP	neuron migration	GO:0001764	0.02275120457912449	1.6429956043599472	182	1333	23	21031	GATA3,DCC,EOMES,FEZF2,LHX6,SOX1,IGSF10,NTN1,GFRA3,DCDC2,SEMA3E,TNN,NRG3,PRKG1,BARHL2,POU4F1,RELN,KIAA0319,ARX,CELSR1,FGF13,CDK5,PHACTR1												GO:BP	diencephalon development	GO:0021536	0.00322271404397607	2.4917782283483034	80
GO:BP	establishment of spindle orientation	GO:0051294	0.0070055619166081145	2.154557024190511	44	1868	12	21031	MOS,PKHD1,SPAG5,MAD2L1,GPSM2,INSC,NDE1,NDC80,ANKFN1,SPDL1,PLK1,LLGL2														GO:BP	anterior/posterior axis specification	GO:0009948	0.022844062083399935	1.6412266682217918	60	1333	11	21031	ZIC3,TDRD1,NEUROG1,TDRD5,NODAL,AURKA,OTX2,TDRKH,TDRD6,PLD6,WLS												GO:BP	regulation of synaptic plasticity	GO:0048167	0.0032239108768996405	2.4916169725138726	213
GO:BP	cellular component organization or biogenesis	GO:0071840	0.007157043569559997	2.145266338946196	8361	1868	812	21031	TCL1A,HPSE2,FOLR1,BRDT,CAMK2A,SPAG6,IL1RAPL2,TGFA,EGFL6,EMB,BMP6,TUBB8B,SYT17,CH25H,DMRTC2,VAV3,KRT36,TAF7L,ALOX15,KPNA7,TUBB8,OOEP,EYA1,GRM5,STOX1,NKD2,DCC,ASB2,H2AC1,NLRP5,TUBA4B,KHDC3L,CCNO,IGFBP1,NR2E1,ACTL7B,SLC7A9,RTP1,MAEL,IL1RAPL1,HDAC9,DOCK11,COLEC10,CCDC63,GDF9,PCDH15,STPG4,TUNAR,SLC17A7,SPINK2,NRN1,TMOD1,TDRD5,TNIK,BCL2L10,PARVG,DPYSL5,RBM46,CDH17,IRGM,H1-8,HDGFL1,DAW1,NECAB2,NTRK3,MIN…														GO:BP	complement receptor mediated signaling pathway	GO:0002430	0.02289329227501369	1.640291747122061	14	1333	5	21031	CR2,CMKLR1,C5AR1,C3,GPLD1												GO:BP	cellular homeostasis	GO:0019725	0.003225262869853445	2.491434883114186	814
GO:BP	striated muscle cell differentiation	GO:0051146	0.007157977971110499	2.1452096424981066	291	1868	44	21031	ASB2,HDAC9,TMOD1,ERVW-1,TBX5,TBX18,BARX2,MYO18B,DOCK2,SIX1,ACTL8,LMOD3,KLF5,RPL3L,ISL1,XK,SHOX2,PRKG1,RGS2,NEB,NRAP,ACTN3,NRG1,MSX1,MYOM2,CXADR,MYH3,RARB,SLC8A1,DMD,NFATC2,NOX4,SKI,MYH11,MEIS1,SMYD3,RYR1,HOMER1,TMOD2,PLPP7,AKAP6,MTOR,TBX3,TNNT1														GO:BP	spindle elongation	GO:0051231	0.02289329227501369	1.640291747122061	14	1333	5	21031	AURKC,CDCA8,KIF4A,KIF23,RACGAP1												GO:BP	neuron migration	GO:0001764	0.003225262869853445	2.491434883114186	178
GO:BP	ossification	GO:0001503	0.0072551902319162595	2.139351195826053	423	1868	59	21031	BMP6,ALOX15,IGSF10,TP63,RSPO2,STC1,BMP7,ERFE,UCMA,NELL1,PTK2B,CTHRC1,MSX2,SCUBE2,ITGA11,ASGR2,GPM6B,CALCR,DLX5,SHOX2,TEK,MN1,SGMS2,LEF1,CYP24A1,AREG,ATP6V0A4,SCX,ACTN3,FGFR2,GPLD1,OSTF1,FOXC1,SMPD3,ZHX3,SLC8A1,SEMA4D,WNT5A,RRAS2,NOCT,FGFR3,WWOX,ALPL,JAG1,TWIST1,TRPM4,SKI,SNX10,OSR2,RFLNB,RYR1,CLEC3A,NPNT,CHRDL2,SATB2,MYBBP1A,ASF1A,BMP2K,TXLNG														GO:BP	dendrite self-avoidance	GO:0070593	0.02289329227501369	1.640291747122061	14	1333	5	21031	EMB,DSCAM,TNN,ROBO4,CNTN6												GO:BP	muscle system process	GO:0003012	0.0032994711783820973	2.481555660944618	422
GO:BP	neuromuscular process	GO:0050905	0.007348259533986191	2.1338155132008017	167	1868	29	21031	PCDH15,CNTNAP2,JPH3,SCN1A,POU4F1,TNNI1,NEUROG1,UCHL1,CSMD1,SLITRK6,NPAS1,GRID2,NEFL,HOXD10,ADCY5,NRXN1,ACTN3,IGDCC3,TCF15,MYH3,GCH1,DMD,ANKFN1,PDE8B,SLC6A3,HOMER1,SYNM,MTOR,TNNT1														GO:BP	spindle midzone assembly	GO:0051255	0.02289329227501369	1.640291747122061	14	1333	5	21031	AURKC,CDCA8,KIF4A,KIF23,RACGAP1												GO:BP	regulation of anatomical structure size	GO:0090066	0.0033244442943582355	2.47828093985367	508
GO:BP	growth	GO:0040007	0.007362670317915935	2.132964645715808	939	1868	114	21031	SPAG6,SYT17,DCC,IGFBP1,MAEL,GDF9,PCDH15,NRN1,MINAR1,CPNE9,TBX5,NTN1,ZP3,SOX17,CDA,ITGA4,KIAA0319,RSPO2,SIX1,EMX1,SLC39A12,CD38,STC1,RERG,NDRG4,DSCAM,PLXNA4,PRSS2,KLF5,GRHL2,F2,AURKA,FSTL4,NANOS1,PTK2B,SPOCK1,HRG,MSX2,SEMA3E,SLITRK6,CLDN18,SLIT3,LHX2,GPR149,POU3F2,SALL4,FGF1,PRKG1,DUSP10,RGS2,AREG,SH3GL2,GATA3,EFNA5,KIF26B,BARHL2,ERBB4,ACTN3,CCNB2,FN1,TIAM1,NRG3,MUSK,FGFR2,TAF9B,PLCB1,SLC25A33,ACV…														GO:BP	cellular response to forskolin	GO:1904322	0.02289329227501369	1.640291747122061	14	1333	5	21031	CFTR,ADCY5,ADCY3,SLC5A5,EFNA5												GO:BP	morphogenesis of an epithelium	GO:0002009	0.0033628253694922773	2.4732956848813332	524
GO:BP	regulation of synapse structure or activity	GO:0050803	0.007362670317915935	2.132964645715808	249	1868	39	21031	IL1RAPL2,IL1RAPL1,SLC17A7,NTN1,SIX1,RAB17,LINGO2,GRIN2B,SLC7A11,GPR158,PTK2B,SLITRK6,GRID2,BAIAP2,NEFL,CBLN1,CUX2,RELN,EFNA5,EPHB1,KALRN,NRXN1,FRMPD4,TIAM1,MUSK,CTTNBP2,SEMA4D,WNT5A,NTNG2,AMIGO1,CAPRIN2,NEURL1,IL1RAP,CDK5,EEF2K,TLR2,HOMER1,CDC20,NLGN1														GO:BP	response to forskolin	GO:1904321	0.02289329227501369	1.640291747122061	14	1333	5	21031	CFTR,ADCY5,ADCY3,SLC5A5,EFNA5												GO:BP	fear response	GO:0042596	0.003372690825254023	2.4720234687842155	46
GO:BP	regulation of system process	GO:0044057	0.0075244480412086	2.123525352405114	542	1868	72	21031	BMP6,TACR3,GDF9,DBH,TH,TBX5,TBX18,CHRNA3,ITGA4,CD38,STC1,SVEP1,LINC02210-CRHR1,CACNA1D,GRIN2B,TAFA4,DES,TNNI1,HRH2,NEUROG1,PTK2B,ISL1,GAL,ADA,ADM2,PRAP1,NCMAP,BAIAP2,CBLN1,KCNB2,SHOX2,GRIK2,GJC1,KIT,PRKG1,PIK3CG,RGS2,HTR2C,CUX2,RELN,THRB,NPSR1,NRXN1,PROK2,ACTN3,HTR2A,KCNG2,SCN5A,MYH7B,CXADR,SLC8A1,GCH1,PDE9A,DMD,CNN1,PDE4D,STK39,CHRNB4,TRPM4,FGF13,JARID2,NOS1AP,KCNQ1,AKAP6,NPNT,CHRNA7,CACNA1C,NLG…														GO:BP	interneuron migration	GO:1904936	0.02289329227501369	1.640291747122061	14	1333	5	21031	FEZF2,LHX6,SOX1,RELN,ARX												GO:BP	extracellular transport	GO:0006858	0.003372690825254023	2.4720234687842155	46
GO:BP	regulation of BMP signaling pathway	GO:0030510	0.007624769188005755	2.117773298458901	106	1868	21	21031	SKOR1,TFAP2B,FSTL5,HOXA13,VWC2L,FSTL4,MSX2,RBPMS2,ENG,SKOR2,ACVRL1,MSX1,WNT5A,ELAPOR2,DLX1,BMPER,SKI,CHRDL2,SMURF2,RGMA,KCP														GO:BP	regulation of chromosome segregation	GO:0051983	0.023791633351790215	1.6235757415978969	129	1333	18	21031	DLGAP5,TTK,KIF2C,NEK6,TACC3,CDCA8,NCAPH,BUB1B,CCNB1,CDCA2,NUF2,CENPE,SPC25,KNL1,UBE2C,NCAPG,LCMT1,TEX14												GO:BP	positive regulation of molecular function	GO:0044093	0.0033878655393391275	2.4700738346700972	1500
GO:BP	segmentation	GO:0035282	0.007624769188005755	2.117773298458901	106	1868	21	21031	ZIC3,CDX2,TDRD5,TDRD1,TBX18,DLL3,NEUROG1,IRX2,CDX1,TDRD6,LEF1,TDRKH,LFNG,TCF15,FOXC1,WNT5A,BASP1,LAMA5,ALDH1A2,PLD6,TBX3														GO:BP	cellular response to endogenous stimulus	GO:0071495	0.023898551097437718	1.621628428318058	1432	1333	119	21031	TFAP2B,CD36,PRL,GNA14,GATA3,ERFE,DLX5,BMP7,RXFP1,TH,GFRA1,GRM5,RAMP1,ITGA4,CFTR,NTRK3,HTR3C,NFATC1,HHEX,HDAC9,SIX1,ISL1,CLDN18,TP63,MAS1,NPFFR2,UMODL1,FGFR2,FOLR1,NR2E3,FSTL5,SPINT1,ONECUT1,NODAL,PLCB1,TRIM71,GDF9,SKOR1,IGFBP1,BMP6,HOXA13,FSTL4,OTX2,GRB10,XDH,NR2E1,RBPMS2,HRG,CD109,OPRM1,PAX9,EPHA8,ADCY5,GABRG2,BAIAP2,LEF1,SKOR2,DNAI1,SLIT3,ID1,MSX2,ITGA8,ENG,ACVR1C,PTPRE,ICAM1,ERBB4,NTRK1,HTR2A,…												GO:BP	sensory perception	GO:0007600	0.0034025809549020833	2.4681915331785564	948
GO:BP	negative regulation of RNA metabolic process	GO:0051253	0.007698757723162316	2.113579347230302	1463	1868	167	21031	BMP6,HOXA7,TLE7,CDX2,MAGEB2,NR2E1,MAEL,HDAC9,RBM46,MAGEC1,SKOR1,FOXA1,ZIC2,TFAP2C,TP63,FOXR1,LIN28B,ZP3,TBX18,BARX2,TFAP2B,TLE6,SIX1,CD38,SOX30,HHEX,BMP7,JPH2,SOX1,LMO1,POU4F1,PITX1,GLIS3,IGF2BP1,HES6,LOXL2,PRDM13,KLF5,TENT5D,DAZL,ZSCAN10,ELANE,GFI1,LIN28A,IRX2,ZNF296,TENT5C,ISL1,GSC,MSX2,USP2,BATF3,NPAS1,SNAI3,LDB2,INSM1,IGF2BP3,HNF1A,PAX9,ZNF560,BOLL,KDM1B,FEZF2,E2F8,SHOX2,NR0B1,ENG,MEIOC,LEF1,…														GO:BP	sensory perception	GO:0007600	0.024003481905621498	1.6197257556752274	953	1333	84	21031	OR2T27,OR2T11,OR2T2,OR2T10,CD36,TAFA4,OR52M1,TH,OR2T29,OR2T3,OR8G1,OR3A1,OR1N1,SIX1,OR2G6,RTP1,ALOXE3,MYO3B,OR2T4,OR52E6,SLC24A4,EYA1,OR9I1,OR7E24,LOXHD1,OR52I2,NR2E3,OR8G5,PROK2,OR2T34,KIT,OR52K2,OR8A1,SLC6A3,KCNQ3,RAX2,OR51B5,OR2M3,CPLX4,EYA4,OR2T35,PPEF1,LHFPL3,GJA3,OR1E1,POU6F2,DCDC2,SCN1A,OR8G3P,TRPA1,NR2E1,TFAP2A,OPRM1,CNTN5,OR2AG2,COCH,POU4F1,LEF1,GJC1,PCDH15,GRM7,OR51E1,ADCY3,OR8D1,C5AR1,…												GO:BP	intracellular monoatomic cation homeostasis	GO:0030003	0.0035186890080973958	2.45361911566996	517
GO:BP	positive regulation of dendritic spine morphogenesis	GO:0061003	0.007715503435645915	2.1126357310149917	17	1868	7	21031	BAIAP2,CUX2,RELN,KALRN,TIAM1,CAPRIN2,EEF2K														GO:BP	organic anion transport	GO:0015711	0.02433896082721784	1.613697968285057	445	1333	45	21031	SLCO4A1,CD36,PLA2G4F,SLC7A9,ERFE,CFTR,SLC27A2,PLA2G12B,SLC38A8,SLC22A2,EMB,SLC39A12,SLC6A17,FOLR1,SLC25A31,XK,SLC6A5,SLCO2A1,SLC10A4,SLC17A7,PRKG1,SLC6A11,SLC2A9,SLC6A12,SLC7A11,SLC7A7,SLCO1A2,GRM7,ABCB4,SLC7A2,MFSD2A,ABCB11,CRABP1,SLC13A3,SLC26A8,SLC6A6,SLC25A19,CACNB4,MGST1,RGS2,SLC36A1,SLC26A6,SLC39A4,SLC3A1,SLC4A7												GO:BP	regulation of peptide transport	GO:0090087	0.0035195112036615016	2.453517647968725	207
GO:BP	developmental cell growth	GO:0048588	0.007715503435645915	2.1126357310149917	233	1868	37	21031	SPAG6,SYT17,DCC,GDF9,NRN1,CPNE9,NTN1,ITGA4,KIAA0319,EMX1,SLC39A12,DSCAM,PLXNA4,AURKA,FSTL4,SEMA3E,SLIT3,LHX2,PRKG1,RGS2,SH3GL2,EFNA5,BARHL2,FN1,TIAM1,SYT2,SHTN1,SEMA4D,WNT5A,CDK5,SYT1,FGF13,MEIS1,CDH4,DCAF13,AKAP6,RGMA														GO:BP	plasma membrane bounded cell projection assembly	GO:0120031	0.024824898667948972	1.605112515563313	585	1333	56	21031	CCNO,CCDC63,SPAG6,VAV3,CDH13,LPAR3,MYO3B,CFAP58,CFAP65,SAXO1,DAW1,TEKT5,DOCK11,CLCN4,ONECUT1,KIT,NTN1,KLF5,CFAP161,DCDC2,PLEK2,IQUB,FGD3,HRG,DNAH17,RAC2,PCDH15,DNAI1,NLGN1,ICAM1,PKHD1,TNIK,DNAH5,LPAR1,CFAP54,TENM1,NRXN1,HYLS1,DRC7,ARHGEF26,MNS1,RPGRIP1,CCDC65,DZIP1,FGD5,TBC1D31,DNAH7,CFAP221,ONECUT2,DAAM2,RSPH9,TBC1D30,SNX10,ODF2,LAMA5,ABLIM2												GO:BP	calcium ion transmembrane import into cytosol	GO:0097553	0.0035365288276482665	2.45142279746064	200
GO:BP	regulation of fertilization	GO:0080154	0.007715503435645915	2.1126357310149917	17	1868	7	21031	NLRP5,ASTL,WEE2,ZP4,ZP1,ZP2,PLCB1														GO:BP	cellular response to inorganic substance	GO:0071241	0.025142820483217233	1.5995860054253144	229	1333	27	21031	TH,CPNE9,ALOX15,KCNQ3,SYT17,BMP6,SCN5A,TFAP2A,CPNE4,NLGN1,DPEP1,GLRA2,CACNA1H,SYT5,RYR3,NRXN1,ITPKA,TRAF2,RAD51,RYR1,HVCN1,SMPD3,AKR1C3,CCNA2,GPLD1,SYT2,NFATC2												GO:BP	cell maturation	GO:0048469	0.0035409887897799135	2.450875448148534	193
GO:BP	axis specification	GO:0009798	0.007880789380627005	2.103430279149993	99	1868	20	21031	ZIC3,CDX2,TDRD5,TDRD1,STC1,OTX2,NEUROG1,AURKA,CDX1,TDRD6,TDRKH,MNS1,PITX2,WNT5A,BASP1,CAPRIN2,SKI,WLS,PLD6,TBX3														GO:BP	positive regulation of cellular component biogenesis	GO:0044089	0.025335974637658406	1.5962623843823758	509	1333	50	21031	TCL1A,CD36,IL1RAPL1,BMP7,MYO3B,SAXO1,DOCK11,TBX5,BAIAP2L1,BIK,PTK2B,ALOX15,CNTNAP2,KIT,CDH17,PLEK2,HRG,LDB2,CUX2,RAC2,BAIAP2,USP50,GRID2,CRB3,AMOT,NLGN1,TEK,NTRK1,AMIGO1,LPAR1,TENM1,CHGA,BAIAP2L2,NRXN1,MNS1,SASS6,DZIP1,MPP7,IL1RAP,PIEZO1,SMPD3,EPHB1,PIP4K2A,LINGO2,NAV3,SPAG5,EFNA5,GPSM2,FMN1,PIP4K2C												GO:BP	regulation of hormone secretion	GO:0046883	0.003708670151491095	2.4307817910330694	258
GO:BP	regulation of dendrite morphogenesis	GO:0048814	0.007906239279205134	2.102030046043403	64	1868	15	21031	NR2E1,IL1RAPL1,TNIK,DPYSL5,CHRNA3,BAIAP2,SKOR2,CUX2,RELN,KALRN,TIAM1,SEMA4D,CAPRIN2,EEF2K,HECW1														GO:BP	organic hydroxy compound biosynthetic process	GO:1901617	0.02579582047789302	1.588450654130871	241	1333	28	21031	LDHC,GATA3,TH,CFTR,SLC27A2,DBH,MAS1,INSM1,HDC,ALOX15,SLC6A3,BMP6,PRKG1,DCT,SLC7A11,ADCYAP1R1,SPR,ABCB11,CACNA1H,MALRD1,ITPKA,GCH1,OCA2,RAB38,AKR1C3,GPR37,FDFT1,NR1D1												GO:BP	hindlimb morphogenesis	GO:0035137	0.0037164380670476156	2.429873100144385	36
GO:BP	regulation of spindle checkpoint	GO:0090231	0.007950020278019146	2.0996317635925124	22	1868	8	21031	PRAP1,CDCA8,KNL1,BIRC5,CCNB1,MAD2L1,MAD1L1,NDC80														GO:BP	skeletal system development	GO:0001501	0.02581409494454292	1.588143096937936	535	1333	52	21031	UCMA,ZIC3,DLX6,GATA3,DLX5,BMP7,NEUROG1,HOXB7,RSPO2,PITX2,SIX1,HOXA9,CLDN18,TP63,PITX1,EYA1,WNT5B,FGFR2,GRHL2,CMKLR1,NODAL,HOXA4,BMP6,HOXA7,HOXA13,TNN,HOXA3,OSR2,TFAP2A,LOXL2,BARX2,MSX2,ENG,TEK,TLL1,STC1,DLL3,SCX,LRRK1,JAG2,RFLNB,HAPLN3,RYR1,SMPD3,GPLD1,SNX10,TCOF1,LAMA5,RARB,FMN1,NFATC2,XYLT1												GO:BP	cellular response to alkaloid	GO:0071312	0.0037164380670476156	2.429873100144385	36
GO:BP	cell fate specification	GO:0001708	0.008044777559679092	2.0944859597612826	114	1868	22	21031	EYA1,ESRP1,FOXA1,TBX5,TBX18,SOX17,SIX1,SOX1,POU4F1,HOXA13,DMRT3,EYA2,ISL1,GSC,POU3F2,HOXD10,ISL2,MNX1,TEAD4,MYT1L,EOMES,TBX3														GO:BP	synaptonemal complex organization	GO:0070193	0.026253437818608803	1.5808138188144651	28	1333	7	21031	STAG3,SYCP2,SPO11,TEX15,MEIOC,C1ORF146,C14ORF39												GO:BP	intermediate filament cytoskeleton organization	GO:0045104	0.0037226133294814313	2.4291520719185065	75
GO:BP	regulation of synapse organization	GO:0050807	0.008044777559679092	2.0944859597612826	242	1868	38	21031	IL1RAPL2,IL1RAPL1,NTN1,SIX1,RAB17,LINGO2,GRIN2B,SLC7A11,GPR158,PTK2B,SLITRK6,GRID2,BAIAP2,NEFL,CBLN1,CUX2,RELN,EFNA5,EPHB1,KALRN,NRXN1,FRMPD4,TIAM1,MUSK,CTTNBP2,SEMA4D,WNT5A,NTNG2,AMIGO1,CAPRIN2,NEURL1,IL1RAP,CDK5,EEF2K,TLR2,HOMER1,CDC20,NLGN1														GO:BP	dendritic spine organization	GO:0097061	0.026406820029873324	1.578283894386772	80	1333	13	21031	CTNND2,GRIN2B,NGEF,CUX2,BAIAP2,RELN,NLGN1,ITPKA,EPHB1,KALRN,CDK5,CAPRIN2,TIAM1												GO:BP	positive regulation of cell junction assembly	GO:1901890	0.0037392393128382498	2.4272167389326547	106
GO:BP	regulation of cytokinesis	GO:0032465	0.008061601568560447	2.093578669945256	92	1868	19	21031	AURKA,CDCA8,E2F8,RACGAP1,PRC1,AURKC,KIF23,CIT,FSD1,ECT2,BIRC5,TEX14,KIF14,BRCA2,KIF20A,CDC6,KIF20B,RAB11FIP4,PLK1														GO:BP	regulation of cellular response to oxidative stress	GO:1900407	0.027020636091056673	1.5683044314951773	21	1333	6	21031	CD36,BMP7,SLC7A11,GCH1,FBLN5,FUT8												GO:BP	cellular response to BMP stimulus	GO:0071773	0.003837764790026857	2.4159216459433486	173
GO:BP	cardiac cell development	GO:0055006	0.008217894325445197	2.0852394476654235	85	1868	18	21031	ASB2,TBX5,TBX18,MYO18B,ISL1,SHOX2,PRKG1,RGS2,NEB,NRAP,CXADR,SLC8A1,JAG1,MYH11,MEIS1,AKAP6,MTOR,TBX3														GO:BP	MAPK cascade	GO:0000165	0.02756591765000373	1.5596275455863278	745	1333	68	21031	AMBP,CD36,GRM5,NTRK3,FGF14,RIT2,LPAR3,MAPK4,CCL20,HTR2C,UCHL1,PTPRR,NPFFR2,FGFR2,EDAR,PTK2B,ALOX15,ARHGAP8,DOK2,NODAL,PLCB1,PTPN3,KIT,NECAB2,GRB10,XDH,CSF1R,OPRM1,EPHA8,MAP4K1,ROS1,TGFA,TLR7,NLRP12,RGS14,NOX4,C5AR1,ICAM1,TEK,PKHD1,ERBB4,NTRK1,FN1,TNIK,HTR2A,LPAR1,GSDME,TENM1,NRXN1,IGFBP3,DUSP22,TRAF2,NPNT,RGS2,DUSP10,LBH,MAP3K6,MAP2K1,RASGRP3,EPHB1,BANK1,FGF13,GPR37,GRIK2,NDRG4,MFHAS1,RASGRP1,TIA…												GO:BP	response to BMP	GO:0071772	0.003837764790026857	2.4159216459433486	173
GO:BP	organelle assembly	GO:0070925	0.0082268300042173	2.0847674766810607	1001	1868	120	21031	SPAG6,TUBB8,ASB2,CCNO,CCDC63,PCDH15,SPINK2,TMOD1,IRGM,DAW1,WEE2,NEK6,ACTL8,GFY,RAB17,SOX30,CFAP58,MYBL2,LMOD3,DLGAP5,PATL2,AURKA,SAXO1,DNAJB13,CFAP161,PTK2B,DNAH17,PKHD1,DCDC2,GRID2,ATG7,ONECUT1,IQUB,CDCA8,CBLN1,KNL1,DNAH7,NEK2,RACGAP1,PRC1,CFAP47,ABLIM3,NEB,AURKC,NRAP,NRXN1,HAUS8,SASS6,KIF23,NRXN3,CCNB2,SPAG5,PLA2G4C,TEKT5,KIF4A,WDR62,C10ORF90,HYLS1,DIAPH3,BIRC5,CENPW,PIP4K2C,MNS1,MYOM2,LRRC43,C…														GO:BP	positive regulation of cell morphogenesis	GO:0010770	0.02756591765000373	1.5596275455863278	36	1333	8	21031	IL1RAPL1,CUX2,BAIAP2,RELN,ITPKA,KALRN,CAPRIN2,TIAM1												GO:BP	CENP-A containing chromatin assembly	GO:0034080	0.003837764790026857	2.4159216459433486	10
GO:BP	positive regulation of mitotic nuclear division	GO:0045840	0.008323254314753522	2.0797068354155006	45	1868	12	21031	TGFA,DLGAP5,HOXA13,RGCC,AURKA,EGF,PRAP1,UBE2C,MAD1L1,SMPD3,ESPL1,CDC20														GO:BP	phosphorylation	GO:0016310	0.02756591765000373	1.5596275455863278	1579	1333	129	21031	TCL1A,PECAM1,CD36,BMP7,GFRA1,STK32B,GRM5,SPDYC,NTRK3,HHEX,RIT2,ISL1,MYO3B,MAPK4,LTK,MAS1,CERKL,UCHL1,NPFFR2,ROPN1L,NMRK2,INSM1,FGFR2,PTK2B,HIPK4,DYNAP,CDK15,KIT,KHK,AURKA,CHRNA3,BMP6,MUSK,CASS4,TTK,DSCAM,WEE2,GRB10,XDH,HRG,PFKP,CD109,CCDC88C,CSF1R,DGKI,LDB2,PRKG1,EPHA8,MAP4K1,AK5,AURKC,SGMS2,STOX1,MATK,PRKCG,ROS1,TGFA,TLR7,PRR5L,NLRP12,HCLS1,CDK7,STK31,ENG,MAST1,GSKIP,ACVR1C,RGS14,RELN,NOX4,C5AR1…												GO:BP	chromatin remodeling at centromere	GO:0031055	0.003837764790026857	2.4159216459433486	10
GO:BP	myotube cell development	GO:0014904	0.008323254314753522	2.0797068354155006	45	1868	12	21031	HDAC9,SIX1,LMOD3,XK,SHOX2,ACTN3,DMD,NFATC2,SKI,SMYD3,RYR1,HOMER1														GO:BP	hindlimb morphogenesis	GO:0035137	0.02756591765000373	1.5596275455863278	36	1333	8	21031	TFAP2B,RSPO2,TP63,PITX1,OSR2,MSX2,RARB,FMN1												GO:BP	regulation of synapse assembly	GO:0051963	0.004028975737274037	2.394805347950349	113
GO:BP	phosphate-containing compound metabolic process	GO:0006796	0.008365895057841756	2.0774875875304417	2571	1868	275	21031	TCL1A,CAMK2A,LDHC,TGFA,BMP6,ALOX15,SPDYC,GRM5,STOX1,SLC27A2,PLPP4,FBP2,OSBPL10,PLPPR1,TNIK,NLRP12,IRGM,NTRK3,DAPP1,BLK,WEE2,CHRNA3,NMRK2,CERKL,CDA,NEK6,HIPK4,CD38,NPFFR2,ELOVL3,PPP1R2B,SULT2B1,PTPRR,MYO3B,STK31,HHEX,DSCAM,BMP7,STK32B,ABHD12B,BRSK2,PLCG2,RIT2,UPB1,ELOVL2,MOS,LTK,PTPN3,ROPN1L,RGCC,F2,KYNU,TTK,AURKA,UCHL1,FCGR1A,ELANE,DGAT2,MAPK4,TPTE,PPEF1,TCL1B,PRKCG,PTK2B,FGF16,BUB1B,ANGPT1,ISL1,…														GO:BP	calcium ion transport	GO:0006816	0.02761322959113622	1.55888279612844	436	1333	44	21031	TRPC7,RAMP1,HTR2C,SLC24A4,RASA3,TRPM5,IL16,PTK2B,JPH2,PLCB1,GRIN2B,P2RX5,SCN5A,CD84,CACNG5,SCN1A,TRPA1,JPH3,OPRM1,ADCYAP1R1,ATP2A3,JPH1,PKD1L2,HTR2A,TRPV6,GRAMD2A,F2,CACNA1H,STC1,CHRNA4,ATP2C2,RYR3,AKAP6,CACNA2D3,CACNA1A,SLC35G1,CACNA1D,CACNB4,PKD1L3,RYR1,CDK5,ITPR1,NALCN,MCUB												GO:BP	amide transport	GO:0042886	0.004238090691821514	2.372829753964014	357
GO:BP	excitatory postsynaptic potential	GO:0060079	0.008386334553351223	2.0764278164165666	107	1868	21	21031	CHRNE,P2RX5,GLRA2,CHRNA3,HTR3C,GRIN2B,CHRNA5,MPP2,PTK2B,GRID2,BAIAP2,CBLN1,GRIK2,CUX2,RELN,NRXN1,DGKI,CHRNB4,CDK5,CHRNA7,NLGN1														GO:BP	calcium ion transmembrane import into cytosol	GO:0097553	0.028182291722362876	1.5500236939126786	197	1333	24	21031	HTR2C,SLC24A4,RASA3,PTK2B,JPH2,PLCB1,GRIN2B,P2RX5,SCN5A,SCN1A,TRPA1,JPH3,ADCYAP1R1,JPH1,HTR2A,TRPV6,F2,CACNA1H,RYR3,AKAP6,CACNA1A,CACNA1D,RYR1,ITPR1												GO:BP	regulation of dendrite morphogenesis	GO:0048814	0.004276470450937519	2.368914524462432	64
GO:BP	developmental growth	GO:0048589	0.008753787106314118	2.0578040197148293	667	1868	85	21031	SPAG6,SYT17,DCC,IGFBP1,MAEL,GDF9,PCDH15,NRN1,CPNE9,TBX5,NTN1,ZP3,ITGA4,KIAA0319,RSPO2,SIX1,EMX1,SLC39A12,STC1,NDRG4,DSCAM,PLXNA4,KLF5,GRHL2,AURKA,FSTL4,MSX2,SEMA3E,SLITRK6,CLDN18,SLIT3,LHX2,GPR149,POU3F2,SALL4,FGF1,PRKG1,DUSP10,RGS2,AREG,SH3GL2,GATA3,EFNA5,KIF26B,BARHL2,ERBB4,ACTN3,FN1,TIAM1,MUSK,FGFR2,PLCB1,NRG1,FOXC1,RARB,SYT2,SMPD3,CHEK1,SHTN1,SEMA4D,WNT5A,BRCA2,APBA2,DMD,FGFR3,EYS,BASP1,SLC6A…														GO:BP	telencephalon cell migration	GO:0022029	0.02818623821195822	1.549962882014304	62	1333	11	21031	FEZF2,LHX6,POU3F2,SLIT1,NR2E1,NRG3,RELN,CCDC141,ARX,FGF13,CDK5												GO:BP	cellular response to inorganic substance	GO:0071241	0.0043757211218424285	2.358950364714936	231
GO:BP	mammary gland development	GO:0030879	0.009020919200797454	2.044749207081711	138	1868	25	21031	TGFA,PRL,NTN1,HOXA9,CSMD1,MSX2,EGF,CSF1R,IRF6,LEF1,AREG,LBH,GATA3,KALRN,ERBB4,NRG3,FGFR2,NRG1,MSX1,WNT5A,BRCA2,ATP2C2,NEURL1,SLC6A3,TBX3														GO:BP	social behavior	GO:0035176	0.02818623821195822	1.549962882014304	53	1333	10	21031	TH,CNTNAP2,GRPR,NR2E1,PTCHD1,NRXN3,NRXN1,GAD1,KALRN,SHANK2												GO:BP	intermediate filament-based process	GO:0045103	0.0043757211218424285	2.358950364714936	76
GO:BP	regulated exocytosis	GO:0045055	0.009098017401234277	2.041053236856163	227	1868	36	21031	SYT17,NLRP5,ZP3,TRPV6,ZP4,RAC2,SV2B,PRKCG,UNC13C,KIT,PIK3CG,CD177,CPLX4,SYN2,ABCA12,RPH3A,CADPS2,RAB26,SYT2,SYNGR3,SYT9,DOC2B,RASGRP1,FBXO45,KCNB1,CDK5,SYT1,CACNB4,VAMP8,PPFIA3,FER,TSPAN18,ABCC4,NLGN1,GAB2,STX2														GO:BP	mitotic sister chromatid separation	GO:0051306	0.02818623821195822	1.549962882014304	62	1333	11	21031	DLGAP5,TTK,CDCA8,BUB1B,CCNB1,NUF2,SPC25,KNL1,UBE2C,LCMT1,TEX14												GO:BP	monoatomic ion homeostasis	GO:0050801	0.0043757211218424285	2.358950364714936	601
GO:BP	positive regulation of neurogenesis	GO:0050769	0.009235333156663016	2.034547433143006	244	1868	38	21031	GRM5,KHDC3L,NR2E1,IL1RAPL1,NTN1,DSCAM,HAPLN3,PLXNA4,RGS14,BAIAP2,NEFL,SHOX2,KIT,FOXG1,CUX2,RELN,EFNA5,KALRN,FN1,WDR62,TIAM1,CHODL,DCT,SHTN1,SEMA4D,AMIGO1,SERPINF1,CAPRIN2,NEURL1,EEF2K,IL34,CDH4,TLR2,MAP2K1,HAP1,PRKCH,MTOR,TIAM2														GO:BP	positive regulation of synapse assembly	GO:0051965	0.02818623821195822	1.549962882014304	62	1333	11	21031	IL1RAPL1,CUX2,GRID2,NLGN1,NTRK1,AMIGO1,NRXN1,IL1RAP,EPHB1,LINGO2,EFNA5												GO:BP	negative regulation of fertilization	GO:0060467	0.0043928488890846145	2.3572537359027765	7
GO:BP	cardiac muscle cell development	GO:0055013	0.009451497886987056	2.0244993584217132	79	1868	17	21031	ASB2,TBX5,TBX18,MYO18B,ISL1,SHOX2,PRKG1,RGS2,NEB,NRAP,CXADR,SLC8A1,MYH11,MEIS1,AKAP6,MTOR,TBX3														GO:BP	positive regulation of metabolic process	GO:0009893	0.028424415155653276	1.546308462340687	3711	1333	276	21031	DAZL,LHX2,TCL1A,TFAP2B,TFAP2C,ZIC3,OOEP,PECAM1,CD36,PRL,KHDC3L,SMILR,PNLDC1,EBF2,GATA3,KPNA7,FIGLA,BRDT,SOX30,DLX5,BMP7,NEUROG1,HHLA2,CD38,BCL2L10,EOMES,GFRA1,GRM5,RAMP1,CDH13,HOXB7,ACTG2,SPDYC,FEZF2,NTRK3,STPG4,NLRP9,BNC1,LIN28B,NFATC1,HHEX,PITX2,PATL2,SIX1,CTCFL,RIT2,HOXA9,ISL1,NKD2,TP63,DBH,FOXR1,MAS1,ADAM19,RLN2,HTR2C,NR2F1,SLC22A2,RNF128,IGF2BP1,TBX5,SLC24A4,CRTAM,TOX2,RBM46,PITX1,EYA1,POU3F…												GO:BP	prevention of polyspermy	GO:0060468	0.0043928488890846145	2.3572537359027765	7
GO:BP	positive regulation of spindle checkpoint	GO:0090232	0.009471524316584767	2.023580121418234	13	1868	6	21031	CDCA8,KNL1,BIRC5,MAD2L1,MAD1L1,NDC80														GO:BP	neural crest cell development	GO:0014032	0.028793541107018164	1.5407049211355535	81	1333	13	21031	BMP7,PITX2,ISL1,FOLR1,ALDH1A2,SEMA3E,GBX2,ERBB4,FN1,RADIL,JAG1,TCOF1,LAMA5												GO:BP	organic cyclic compound biosynthetic process	GO:1901362	0.0044620291031517816	2.3504676013993335	4255
GO:BP	regulation of cell junction assembly	GO:1901888	0.00952397931002845	2.0211815567310634	211	1868	34	21031	IL1RAPL2,IL1RAPL1,TBX5,NTN1,CNTNAP2,SIX1,RAB17,LINGO2,PTK2B,HRG,SLITRK6,GRID2,GPM6B,CBLN1,TEK,CUX2,EFNA5,EPHB1,NRXN1,MUSK,ACVRL1,CRB3,DUSP22,SEMA4D,WNT5A,NTNG2,AMIGO1,IL1RAP,PPM1F,EEF2K,FMN1,TLR2,PRKCH,NLGN1														GO:BP	fertilization	GO:0009566	0.02902973537897886	1.5371569229686386	209	1333	25	21031	TDRD9,NLRP5,TRPC7,MAEL,TRIM36,HOXA9,SYCP2,IRAG2,UMODL1,TDRD12,FOLR1,ZP4,PLCB1,ZP3,WEE2,TDRKH,ZP1,ZP2,ADCY3,CACNA1H,PLB1,MEIOB,STX2,NPM2,PITHD1												GO:BP	regulation of vesicle-mediated transport	GO:0060627	0.004575468679138535	2.339564413217546	522
GO:BP	positive regulation of chromosome segregation	GO:0051984	0.009538605600455297	2.0205151079257777	28	1868	9	21031	PRAP1,CDCA8,NCAPH,BIRC5,CCNB1,MAD1L1,CDC6,NCAPG,SMC4														GO:BP	ERK1 and ERK2 cascade	GO:0070371	0.029560846035510773	1.5292831405310736	315	1333	34	21031	CD36,CCL20,HTR2C,PTPRR,FGFR2,PTK2B,ALOX15,ARHGAP8,NODAL,NECAB2,GRB10,CSF1R,OPRM1,ROS1,NLRP12,RGS14,NOX4,C5AR1,ICAM1,TEK,PKHD1,ERBB4,NTRK1,FN1,HTR2A,NRXN1,NPNT,DUSP10,MAP2K1,EPHB1,NDRG4,MFHAS1,RASGRP1,TIAM1												GO:BP	cellular localization	GO:0051641	0.004589146217748084	2.3382681047482463	3652
GO:BP	synaptonemal complex organization	GO:0070193	0.009538605600455297	2.0205151079257777	28	1868	9	21031	STAG3,TEX15,SYCE1,SYCP2,MEIOC,C1ORF146,C14ORF39,PLK1,TRIP13														GO:BP	regulation of MAPK cascade	GO:0043408	0.02976701107504788	1.5262647709556116	643	1333	60	21031	AMBP,CD36,GRM5,NTRK3,RIT2,LPAR3,CCL20,HTR2C,UCHL1,PTPRR,NPFFR2,FGFR2,EDAR,PTK2B,ALOX15,ARHGAP8,DOK2,NODAL,PLCB1,KIT,NECAB2,XDH,CSF1R,OPRM1,EPHA8,MAP4K1,ROS1,TGFA,NLRP12,RGS14,NOX4,C5AR1,ICAM1,TEK,PKHD1,ERBB4,NTRK1,FN1,TNIK,HTR2A,LPAR1,GSDME,TENM1,NRXN1,IGFBP3,DUSP22,TRAF2,NPNT,RGS2,DUSP10,LBH,MAP2K1,EPHB1,BANK1,GPR37,GRIK2,NDRG4,MFHAS1,RASGRP1,TIAM1												GO:BP	potassium ion transport	GO:0006813	0.004629020764146754	2.334510871121676	239
GO:BP	spindle assembly involved in female meiosis	GO:0007056	0.009861140135730606	2.0060728694370176	9	1868	5	21031	TUBB8,AURKA,CCNB2,NDC80,DCAF13														GO:BP	otic vesicle development	GO:0071599	0.030176501908475973	1.5203311055112707	15	1333	5	21031	GATA3,SIX1,EYA1,FGFR2,STOX1												GO:BP	cellular response to purine-containing compound	GO:0071415	0.0046401101601569045	2.3334717088028	14
GO:BP	cardiac pacemaker cell development	GO:0060926	0.009861140135730606	2.0060728694370176	9	1868	5	21031	TBX5,TBX18,ISL1,SHOX2,TBX3														GO:BP	oligopeptide transmembrane transport	GO:0035672	0.030176501908475973	1.5203311055112707	15	1333	5	21031	SLC15A1,CDH17,SLC7A11,SLC13A3,SLC26A6												GO:BP	spindle midzone assembly	GO:0051255	0.0046401101601569045	2.3334717088028	14
GO:BP	tripeptide transmembrane transport	GO:0035443	0.009861140135730606	2.0060728694370176	9	1868	5	21031	SLC15A1,SLC7A11,SLC13A3,ABCC1,ABCC4														GO:BP	cranial skeletal system development	GO:1904888	0.030176501908475973	1.5203311055112707	72	1333	12	21031	ZIC3,COLEC10,NEUROG1,SIX1,TP63,FGFR2,GRHL2,IRF6,NODAL,TFAP2A,MSX2,CEP55												GO:BP	response to forskolin	GO:1904321	0.0046401101601569045	2.3334717088028	14
GO:BP	glutathione transport	GO:0034635	0.009861140135730606	2.0060728694370176	9	1868	5	21031	SLC7A11,MGST1,SLC13A3,ABCC1,ABCC4														GO:BP	regulation of acrosome reaction	GO:0060046	0.030176501908475973	1.5203311055112707	15	1333	5	21031	ZP4,PLCB1,ZP3,CACNA1H,PLB1												GO:BP	cellular response to forskolin	GO:1904322	0.0046401101601569045	2.3334717088028	14
[truncated: 422 more rows]
[truncated: 35 more columns]

## Sheet: SU Data  3
Supplementary Data 3A. Follicle distribution between patients and follicle stages in Group 1 (Smart-seq2).
Patient	Primordial	Intermediate	Primary	Secondary	Total number of follicles per patient
Patient 1	1	1	2	2	6
Patient 2	3	3	4	3	13
Patient 3	1	3	3	1	8
Patient 4	2	3	2	0	7
Patient 5	0	3	1	1	5
Patient 6	4	4	4	0	12
Patient 7	1	4	2	3	10
Patient 8	3	2	1	0	6
Patient 9	0	1	2	0	3
[truncated: 11 more rows]

## Sheet: SU Data  4
Supplementary Data 4A-B. Gene expression patterns in ovarian follicles during the growth. A: Differentially expressed genes between different follicle stages in adult and child samples. The effect of follicle development is controlled by patient variable; B: Gene expression patterns in ovarian follicles during the growth. For pattern analysis differentially expressed genes from different stage-wi…
[truncated: 3,814 more rows]
[truncated: 34 more columns]

[truncated: 7 more sheets: SU Data  5, SU Data  6, SU Data  7, SU Data  8, SU Data  9, SU Data  10, SU Data  11]
