# Supplementary material for: In-depth analysis of transcriptomes in ovarian cortical follicles from children and adults reveals interfollicular heterogeneity
Source: Nat Commun. 2024 Aug 21;15:6989. doi: 10.1038/s41467-024-51185-0 (PMC11339373; doi:10.1038/s41467-024-51185-0)
Supplement: Supplementary file 6 — Source Data [file 41467_2024_51185_MOESM6_ESM.xlsx]

## Sheet: Figure 2A
name	PC1	PC2	stage	group	patient
A1_1	-28.1332511675807	9.03451697013203	primordial	1	adult
A1_2	-33.2076970515888	1.86793026972951	primordial	1	adult
A2_1	38.2674653589074	8.39994819670793	primary	2	adult
A2_2	37.2510994978758	3.11163598324273	secondary	2	adult
A3_1	-6.26601693791985	-12.8257023664585	primary	1	adult
A3_2	-2.25656229420417	-13.3421745013993	secondary	1	adult
A4_2	-23.749555148534	-2.89302568255387	intermediate	1	adult
A5_1	38.9932656049655	1.69646538651498	primary	2	child
A5_2	33.766936043056	-1.71125242749056	primary	2	child
A6_1	17.0054002568849	-2.4604115495348	secondary	1	child
A6_2	-11.8985477433057	-9.68077547434973	primary	1	child
A7_1	39.321499067973	0.747698747245535	primary	2	child
A7_2	39.3493818026255	6.03501356203625	intermediate	2	child
A8_2	41.3442591148754	3.3948254978969	primary	2	child
B1_2	-23.6674927336243	-7.23229812262023	primary	1	adult
B2_1	35.8184759319742	6.32261485636457	intermediate	2	adult
B2_2	-37.1249730410481	21.9586488277087	primordial	1	adult
B3_1	32.2214797933743	-2.85977341465541	primary	2	adult
B3_2	35.9152037178605	-0.311852768103541	secondary	2	adult
B4_2	-12.9795439832218	-16.9510172725365	primary	1	adult
B5_1	35.4929045580756	6.02170095537717	secondary	2	child
B5_2	-4.72061546985991	-16.3032974411232	primary	1	child
B6_1	37.9605906863229	7.8577007543807	primary	2	child
B6_2	-30.4675741356498	8.42877671623378	intermediate	1	child
B7_1	-22.3849310374609	-6.79176763461795	intermediate	1	child
B7_2	-21.8940242506949	-7.84110762329777	primary	1	child
B8_1	-23.5660011300572	-2.95588226768374	primary	1	child
B8_2	-19.8599941704292	-3.96748307535594	intermediate	1	child
C1_1	6.63468567533879	-11.6475857397916	secondary	1	adult
C1_2	38.84712564269	1.62598393459841	secondary	2	adult
C2_1	-13.4378848509584	-9.51289550423254	primary	1	adult
C2_2	-25.3714679605957	-2.19464395128426	primordial	1	adult
C3_1	-20.5701786390232	-1.65734942461176	primordial	1	adult
C3_2	-11.2453062151055	-12.2408067900768	secondary	1	adult
C4_1	-19.3328347167322	-5.48489887499984	intermediate	1	adult
C4_2	-30.4198668979218	-1.3938292391033	primordial	1	adult
C5_1	-31.6688549995146	-3.00145143584167	intermediate	1	child
C5_2	-10.6777337618423	-10.4519740682716	intermediate	1	child
C6_2	-28.5944715309155	-0.536656896957441	intermediate	1	child
C7_1	-22.6965351273775	3.14174730184892	intermediate	1	child
C7_2	-19.4424823972207	-8.90307056246522	primary	1	child
C8_2	-4.32504919330325	-3.25540459138089	intermediate	1	child
D1_1	38.2848759294574	7.93629573312593	primary	2	adult
D1_2	-15.5445252536531	-1.0817644829241	intermediate	1	adult
D2_1	36.077780163104	8.72123599603209	primary	2	adult
D2_2	-7.76755538765987	-8.58671398903636	primary	1	adult
D3_1	32.91159516703	-3.78895697166911	secondary	2	adult
D3_2	33.2856234119121	15.4338614178034	primary	2	adult
D4_1	-27.8433146665353	2.25427480758209	intermediate	1	adult
D4_2	-18.6640717513788	-0.710438800544163	primary	1	adult
D5_1	37.8350489618297	5.60064580527072	primary	2	child
D5_2	-46.1936393975203	26.625508255003	primordial	1	child
D6_1	40.2082222958928	2.18338231571416	secondary	2	child
D6_2	-42.2883548988594	21.1806998799773	primordial	1	child
D7_1	-25.1238996501217	13.5184337052514	intermediate	1	child
D7_2	-23.3241482405281	0.696819541041911	intermediate	1	child
D8_1	1.3727047545928	-8.61631069152982	secondary	1	child
D8_2	39.1343580084055	6.62484065030595	intermediate	2	child
E1_1	40.7040529680948	2.90281453341548	secondary	2	adult
E1_2	36.6684102255231	3.37364577120175	secondary	2	adult
E2_1	38.9081391633718	1.94577982343938	secondary	2	adult
E2_2	40.8166169135702	10.5293863973084	primary	2	adult
E3_1	-41.7117940582074	15.2329410891167	primordial	1	adult
E3_2	-23.1588032413962	4.03287390599061	intermediate	1	adult
E4_1	-10.2788648679208	-13.8824156800768	secondary	1	adult
E5_1	7.88456261368871	-6.67273489764422	secondary	1	child
E5_2	-43.0703141229467	22.5843372055715	primordial	1	child
E6_1	-6.70718142942451	-13.9695709465454	secondary	1	child
E6_2	-26.1776365359631	-5.55375918338713	primary	1	child
E7_1	-36.2131678971991	9.22848280422579	intermediate	1	child
E7_2	-31.7133002492272	7.36613232526014	primordial	1	child
F1_1	-19.6760005694762	-7.637845914475	primary	1	adult
F1_2	-18.4160589951145	-9.01930385000698	intermediate	1	adult
F2_1	1.15245855212201	-13.7047584802843	secondary	1	adult
F2_2	-15.1513283632229	-7.33088922907124	primary	1	adult
F3_1	19.4091617584114	0.269931733739804	primary	2	adult
F3_2	-20.8432402204671	-5.40729220036242	intermediate	1	adult
F4_1	-7.99694203536489	-13.0770075143963	primary	1	adult
F4_2	-9.60985874026773	-16.5377404426613	primary	1	child
F5_1	-19.8139259535973	-7.05292866785687	primary	1	child
F5_2	34.8967636596723	4.40170378669402	primary	2	child
F6_1	38.3304241712477	-2.3371511453099	secondary	2	child
F6_2	-39.6111472984477	15.5787158886383	primordial	1	child
F7_1	-36.8480498679501	5.78744772777671	intermediate	1	child
F7_2	-21.4327707462444	-1.9820580717932	primary	1	child
G1_2	-32.373083244004	2.9320133267115	intermediate	1	adult
G2_1	40.2644817815096	2.45596097214873	secondary	2	adult
G2_2	36.2926127478467	-0.270715220441184	secondary	2	adult
G3_1	25.735675656722	-7.28579576587178	secondary	2	adult
G3_2	41.2523599348967	9.76672550107973	intermediate	2	adult
G4_1	-12.4024351831628	-13.0416158113084	primary	1	adult
G4_2	30.6366797560945	-5.60602585550959	primary	2	child
G5_1	41.661770360212	1.74458838963014	secondary	2	child
G5_2	36.0892883314386	4.0709872151831	secondary	2	child
G6_1	36.1546918063469	3.00563973655149	primary	2	child
G6_2	-43.2313391223976	22.1351450573726	primordial	1	child
G7_2	-27.5664056228123	0.805611935626025	primordial	1	child
H1_1	-26.7008568807169	3.06227571627697	intermediate	1	adult
H1_2	-15.8449440263239	-2.50494890818927	primary	1	adult
H2_1	38.7263030905048	3.9029507689497	secondary	2	adult
H2_2	-5.32941151088207	-14.6427550170044	secondary	1	adult
H3_2	-24.2858996363907	-4.92920395694783	primordial	1	adult
H4_1	-9.65055045817744	-15.1224246084524	primary	1	child
H4_2	33.8007394337726	-0.560819459456682	primary	2	child
H5_1	34.5414809908498	7.89011721442598	intermediate	2	child
H6_1	-19.7690713948736	17.222449140704	primordial	1	child
H6_2	37.7189307428673	0.868485441943813	primary	2	child
H7_1	-31.8070319952288	3.76927854690211	intermediate	1	child
H7_2	-34.8452160044333	2.03470644054401	intermediate	1	child

## Sheet: Figure 2B
label	UMAP_1	UMAP_2	patient	stage	group
A1_1	0.0654538698747253	4.33970619270575	adult	primordial	1
A1_2	0.170287383129322	4.50477463244641	adult	primordial	1
A2_1	-0.0167610444512429	-5.44095075335731	adult	primary	2
A2_2	-0.0573185564228011	-5.12024353259885	adult	secondary	2
A3_1	0.647318426363948	1.97003072258092	adult	primary	1
A3_2	-0.113682915266938	1.91415115224614	adult	secondary	1
A4_2	1.21939711471468	3.72366877110069	adult	intermediate	1
A5_1	-0.706872318700843	-6.6682943179123	child	primary	2
A5_2	-0.471027878012912	-6.08795055664411	child	primary	2
A6_1	-0.256550138581332	0.962534908399253	child	secondary	1
A6_2	0.810880138443135	2.47448213815293	child	primary	1
A7_1	-0.429847345636312	-6.6930143956228	child	primary	2
A7_2	-0.389585801536251	-6.42680248794626	child	intermediate	2
A8_2	-0.952370506069958	-6.8585850927679	child	primary	2
B1_2	0.64026336513073	3.99691092116483	adult	primary	1
B2_1	-0.547917528393604	-6.61202268444942	adult	intermediate	2
B2_2	-0.25488468704862	5.33376397618563	adult	primordial	1
B3_1	-0.842128573123276	-6.52495349766882	adult	primary	2
B3_2	-0.414106506409766	-5.48816575656485	adult	secondary	2
B4_2	0.248677539182608	1.5066052963077	adult	primary	1
B5_1	-0.636139926806451	-5.10124435751202	child	secondary	2
B5_2	0.65796393215067	1.28923495370818	child	primary	1
B6_1	-0.285833645279522	-5.41385683820246	child	primary	2
B6_2	0.430978215604386	4.60465764378506	child	intermediate	1
B7_1	0.451226555306361	3.23451729994589	child	intermediate	1
B7_2	0.817650587091798	3.43274832807257	child	primary	1
B8_1	-0.449318721663927	4.13549199865338	child	primary	1
B8_2	0.836463508309612	3.13540328312435	child	intermediate	1
C1_1	-0.186023802517155	1.37747835997025	adult	secondary	1
C1_2	-0.826578259845411	-6.24898640699365	adult	secondary	2
C2_1	0.300580163738534	2.42699200901005	adult	primary	1
C2_2	-0.350738534937642	3.43739354604427	adult	primordial	1
C3_1	1.06181618489406	2.96614331375969	adult	primordial	1
C3_2	-0.312613147627085	2.27502158109487	adult	secondary	1
C4_1	0.979999599719572	2.1382743371692	adult	intermediate	1
C4_2	0.481346156598776	4.30368010109865	adult	primordial	1
C5_1	0.570621797248971	4.88436195943531	child	intermediate	1
C5_2	0.0826724644884105	1.80735505736843	child	intermediate	1
C6_2	0.512295360656436	4.79713367633635	child	intermediate	1
C7_1	-0.497208628790718	3.26907685182909	child	intermediate	1
C7_2	0.57238636494907	2.9493149334668	child	primary	1
C8_2	0.694368604139662	1.87046630226018	child	intermediate	1
D1_1	-0.424398452946389	-5.91625850503239	adult	primary	2
D1_2	-0.271588585889616	3.09534731140373	adult	intermediate	1
D2_1	0.0485203281101803	-5.4467087032221	adult	primary	2
D2_2	-0.313623178146378	2.67997516733752	adult	primary	1
D3_1	-1.05104736996044	-6.22145844131278	adult	secondary	2
D3_2	0.120157046294707	-5.44518199898724	adult	primary	2
D4_1	0.475213720832814	3.8544175879526	adult	intermediate	1
D4_2	1.13975825917172	3.46238044547687	adult	primary	1
D5_1	-0.913595339584106	-6.33557635403057	child	primary	2
D5_2	-0.408248107321134	5.07696239475128	child	primordial	1
D6_1	-1.28214704453334	-5.91741161988371	child	secondary	2
D6_2	-0.176583978894404	5.38175461804321	child	primordial	1
D7_1	-0.242217949304073	3.62142128375915	child	intermediate	1
D7_2	0.430810415123563	4.26628530647556	child	intermediate	1
D8_1	-0.200901198211077	1.09840073088609	child	secondary	1
D8_2	-0.774830547985384	-5.53909225609684	child	intermediate	2
E1_1	-0.426809530917372	-5.77281610919459	adult	secondary	2
E1_2	-0.708487301658428	-5.10525905798214	adult	secondary	2
E2_1	0.206859181893948	-5.7487821193892	adult	secondary	2
E2_2	-0.0548342249533298	-5.01235222898783	adult	primary	2
E3_1	0.0494183955622738	5.76396038766583	adult	primordial	1
E3_2	0.872919243071139	3.58702177770055	adult	intermediate	1
E4_1	0.522349164409757	2.23174381783324	adult	secondary	1
E5_1	0.407751626422619	1.55338136340502	child	secondary	1
E5_2	-0.246914240619485	5.41399493381488	child	primordial	1
E6_1	0.473244681190697	1.71603145098069	child	secondary	1
E6_2	0.640099999180236	3.55075170198886	child	primary	1
E7_1	-0.0395431410599771	4.78399392053679	child	intermediate	1
E7_2	0.296368781075706	5.06221446448038	child	primordial	1
F1_1	0.20724672738865	2.76543085944501	adult	primary	1
F1_2	0.664790775644827	3.00745880900295	adult	intermediate	1
F2_1	0.123000156255277	1.26087632174215	adult	secondary	1
F2_2	-0.107217498176895	3.41407881613523	adult	primary	1
F3_1	-1.20857116716124	-6.68006061003447	adult	primary	2
F3_2	1.44664649326762	3.36475359004447	adult	intermediate	1
F4_1	1.02877176259477	1.74099328880682	adult	primary	1
F4_2	0.743579476847529	1.36883900387501	child	primary	1
F5_1	0.520200527738275	2.51258376706522	child	primary	1
F5_2	-0.252808671421545	-4.77812090174142	child	primary	2
F6_1	-0.199892200195529	-6.2103565760615	child	secondary	2
F6_2	0.165933398108959	5.72334837604895	child	primordial	1
F7_1	0.000302880106401116	4.47801153441454	child	intermediate	1
F7_2	1.22740217149622	2.87811946029418	child	primary	1
G1_2	0.0378242109345086	3.72633255239105	adult	intermediate	1
G2_1	-0.997652902652639	-5.88202221312804	adult	secondary	2
G2_2	-1.40632401210857	-5.63428263869573	adult	secondary	2
G3_1	-0.607386363526815	-6.57277672904077	adult	secondary	2
G3_2	0.218348524207697	-5.37438872728594	adult	intermediate	2
G4_1	0.85144404360477	1.74768030894756	adult	primary	1
G4_2	-0.695142793571153	-6.07814816241944	child	primary	2
G5_1	-1.14730710203177	-6.29968192056684	child	secondary	2
G5_2	-0.245499023190749	-5.00419390500991	child	secondary	2
G6_1	-0.685525135233835	-5.69665442107505	child	primary	2
G6_2	-0.0517633959768102	5.49890387359728	child	primordial	1
G7_2	1.0524727840738	4.363272757632	child	primordial	1
H1_1	-0.0611892642159217	3.78819777953834	adult	intermediate	1
H1_2	-0.469638853507626	3.05702287297121	adult	primary	1
H2_1	-1.38167647947477	-6.01654457338554	adult	secondary	2
H2_2	-0.00672444655217364	1.71322334834069	adult	secondary	1
H3_2	1.33322533768333	3.1974016474462	adult	primordial	1
H4_1	0.480423602866232	1.18747226154468	child	primary	1
H4_2	0.00122679498216804	-5.97075020901038	child	primary	2
H5_1	-0.230153963666991	-5.1431566471025	child	intermediate	2
H6_1	-0.571873126425978	3.91859024293745	child	primordial	1
H6_2	-0.793336251650172	-6.89659627818184	child	primary	2
H7_1	-0.799076140981752	4.23174842173921	child	intermediate	1
H7_2	0.413079608953825	5.17794977922418	child	intermediate	1

## Sheet: Figure 2C
label	PC1	PC2	stage	patient
A1_1	-2.69564895926848	-9.9061890331177	primordial	adult
A1_2	5.1651666516314	-8.48892916374646	primordial	adult
A2_1	-1.51397939683213	3.23260416766071	primary	adult
A2_2	16.1270858845788	-2.0160702639103	secondary	adult
A3_1	5.40174588757996	4.79228420317274	primary	adult
A3_2	23.1768738795185	-3.61018816790799	secondary	adult
A4_2	-1.37393477383379	1.55635399755419	intermediate	adult
A5_1	-8.22601360338176	0.772445870152104	primary	child
A5_2	24.9359506316202	3.65251785408954	primary	child
A6_1	3.94245778642525	-5.72122587724132	secondary	child
A6_2	4.07223829788376	0.728452910008323	primary	child
A7_1	0.744051803582055	5.75569311277705	primary	child
A7_2	-10.3691632162276	9.66625051682129	intermediate	child
A8_2	-7.2708338285416	8.72435695699899	primary	child
B1_2	13.9275647101638	1.98974519097652	primary	adult
B2_1	-13.3559768068823	-0.632523238642714	intermediate	adult
B2_2	-11.7608336534846	-26.680046059986	primordial	adult
B3_1	1.32099651843362	5.51517374519199	primary	adult
B3_2	21.1890834169751	-5.28029736092795	secondary	adult
B4_1	-0.407114650706684	-11.5933849807664	secondary	adult
B4_2	21.8044067350105	-1.93139109062281	primary	adult
B5_1	6.03495733419572	3.37013788985806	secondary	child
B5_2	29.2168696731725	-0.074451861153809	primary	child
B6_1	-14.6740302216469	9.08728241343163	primary	child
B6_2	1.62304795630017	1.58080102857873	intermediate	child
B7_1	-5.25597789088754	6.34711298956429	intermediate	child
B7_2	-11.9546395357875	3.45416170347971	primary	child
B8_1	-14.4683810635413	9.32884458721345	primary	child
B8_2	-8.33190844581448	10.2872894667204	intermediate	child
C1_1	19.8821274036071	0.317658885777285	secondary	adult
C1_2	19.8251512160384	-1.17115132574031	secondary	adult
C2_1	3.61128615337836	1.31678589169981	primary	adult
C2_2	2.25323432078206	-0.328100118306397	primordial	adult
C3_1	-20.2009313820543	-1.13581632238982	intermediate	adult
C3_2	18.2808329416835	-3.37877997968185	secondary	adult
C4_1	-1.77165951380564	7.39736745472674	intermediate	adult
C4_2	4.97618694051905	6.34417983576436	primordial	adult
C5_1	-8.59119170207416	9.23430614946944	intermediate	child
C5_2	13.6669823826497	9.61328837153668	intermediate	child
C6_2	-3.17561787777691	2.28057480996509	intermediate	child
C7_1	-13.8741007890095	0.754065545327724	intermediate	child
C7_2	1.85384817472171	4.54126538334033	primary	child
C8_2	-13.2951237033727	12.9595835711444	intermediate	child
D1_1	-9.63034995037813	-3.44718729182275	primary	adult
D1_2	10.3959924850715	-2.68091790017006	intermediate	adult
D2_1	-9.34409425820405	0.968370583201971	primary	adult
D2_2	13.8654065007847	2.4422532171878	primary	adult
D3_1	20.8078177980986	-5.88989646885905	secondary	adult
D3_2	1.77859507859474	-5.57902385373742	primary	adult
D4_1	-12.7347970848086	-4.66415534323893	intermediate	adult
D4_2	-9.04774353904949	1.72543531442726	primary	adult
D5_1	-11.9725754664256	4.12970654843274	primary	child
D5_2	-13.4412489740462	-17.3481620211656	primordial	child
D6_1	11.4766329695552	-5.33371772939838	secondary	child
D6_2	-5.63505881374259	-4.4931388749326	primordial	child
D7_1	-17.616475190035	10.3675605477365	intermediate	child
D7_2	-4.99806995899719	7.75570800536799	intermediate	child
D8_1	3.09668925715654	-3.16945598092948	secondary	child
D8_2	4.46822253340209	3.60808266678653	intermediate	child
E1_1	15.1420180218644	0.307779152362134	secondary	adult
E1_2	22.1999132149336	-6.27919845947367	secondary	adult
E2_1	9.45974499594885	0.614277350636656	secondary	adult
E2_2	15.6184011235235	1.53004584810085	primary	adult
E3_1	-18.5999944340175	-3.87474639458793	primordial	adult
E3_2	-6.03283383643496	-7.95794422119894	intermediate	adult
E4_1	8.50439079258839	4.69294184038341	secondary	adult
E4_2	-24.3313472138803	-1.73332426598382	primary	adult
E5_1	-2.89743445094681	-0.222948987507348	secondary	child
E5_2	-19.2394301615479	-10.2871715188248	primordial	child
E6_1	6.0773208520702	4.32952030224108	secondary	child
E6_2	-4.80702106312547	4.69232290947405	primary	child
E7_1	-16.3296653596859	1.75196571140891	intermediate	child
E7_2	-16.5023221957897	3.30067318734877	primordial	child
F1_1	-9.25512022586053	3.10339665980121	primary	adult
F1_2	11.876691258625	-5.1628076617266	intermediate	adult
F2_1	9.24460064175906	-2.57295545076435	secondary	adult
F2_2	7.74913815964918	3.68183671615372	primary	adult
F3_1	-15.6627975729394	-3.66166924810569	primary	adult
F3_2	-12.7069664255099	-2.24073415423213	intermediate	adult
F4_1	4.08892490987855	5.9776550521115	primary	adult
F4_2	25.0623751040495	0.544678922227874	primary	child
F5_1	-10.0582767937392	10.2417665894516	primary	child
F5_2	6.78700783118323	0.228846377191082	primary	child
F6_1	24.4879910345063	-2.49456444908256	secondary	child
F6_2	-21.6593129047133	-12.1018567011795	primordial	child
F7_1	-3.36782757066269	-5.36699881116252	intermediate	child
F7_2	-10.1107019527954	6.27316232531312	primary	child
G1_1	-18.8546048419102	-6.78148073820457	intermediate	adult
G1_2	2.98749160607778	-6.45570327695641	intermediate	adult
G2_1	16.2993780098446	0.153368655489103	secondary	adult
G2_2	25.0273664749771	-3.35413296968295	secondary	adult
G3_1	6.03568354322921	-0.879817184812663	secondary	adult
G3_2	-3.69236381299051	-1.79659399068369	intermediate	adult
G4_1	-5.7862171903457	-0.267703292589681	primary	adult
G4_2	23.6679143020054	1.02142851270472	primary	child
G5_1	1.66793126801339	0.693584494342468	secondary	child
G5_2	5.88240203710488	4.2850599057572	secondary	child
G6_1	-9.50545672158415	4.27765576214899	primary	child
G6_2	-29.7658312143769	-18.8402205659311	primordial	child
G7_1	-27.8918527730513	-5.00065514218308	primary	child
G7_2	-5.18836441798227	-4.80115683807319	primordial	child
H1_1	-16.1600053284154	2.42470166970896	intermediate	adult
H1_2	7.47651435075661	-0.911843976187404	primary	adult
H2_1	19.8294503516649	-6.20550488622037	secondary	adult
H2_2	18.5337226011614	-4.90253637275192	secondary	adult
H3_2	-1.64499796412143	-2.79020596794705	primordial	adult
H4_1	-5.89179478803577	1.43878536438346	primary	child
H4_2	25.5444262804685	0.804803960697916	primary	child
H5_1	-23.1563669822529	3.31596134876911	intermediate	child
H6_1	-27.3101044746079	1.25659481142162	primordial	child
H6_2	-0.12952509998787	5.96332690731738	primary	child
H7_1	-4.0026972075722	11.1261685945921	intermediate	child
H7_2	-10.6435928594988	-2.13133448323038	intermediate	child

## Sheet: Figure 2D
Differentially expressed genes between all Group 1 and Group 2 follicles
	baseMean	log2FoldChange	lfcSE	stat	pvalue	padj
OR2T11	180.154549616845	7.82104	0.483438494338021	16.1779340513063	7.21758826552771e-59	9.70408e-57
MAGEB2	50.8619319702115	7.79269	0.562050343343308	13.8647521821916	1.03583225856725e-43	6.11569e-42
AL355773.1	31.5353941997559	7.7855	0.469394517056099	16.5862557756076	8.76150035662126e-62	1.30029e-59
C11orf40	494.458764097641	7.73643	0.428404487811566	18.0586977142688	6.73938181773181e-73	1.74319e-70
OR2T10	55.7999625784649	7.61776	0.521229738428292	14.6149735476717	2.25441945074635e-48	1.71506e-46
TCL1A	68.0355351221375	7.47893	0.387964822950974	19.2773458420547	8.32394508004643e-83	3.37418e-80
AC073218.1	23.2120638822945	7.33533	0.426001618227387	17.2190128468711	1.91221859243868e-66	3.53292e-64
OR2T27	224.463809318801	7.31182	0.483486251012705	15.1231273488219	1.13997601926845e-51	1.07518e-49
BRDT	143.580910964129	7.16069	0.286397310292303	25.002648703717	5.72106684143428e-138	3.88446e-134
GKN2	26.0304918417296	7.12679	0.538791679395304	13.2273485710332	6.10015793303251e-40	3.03433e-38
OR2T2	111.663631848388	7.06106	0.468451661294729	15.0731845355505	2.43106900849114e-51	2.21562e-49
ALOX15	22.4372748793314	7.00222	0.459824596977005	15.228024454321	2.3045025510609e-52	2.2433e-50
OR2T7	390.169081767593	6.98135	0.456469912294116	15.2942161222736	8.3560858343427e-53	8.43654e-51
LINC01508	32.9336086764215	6.95833	0.399914408089867	17.3995524101719	8.31500885385801e-68	1.63643e-65
CLEC4C	47.9965696028544	6.89808	0.44491513047185	15.5042576339476	3.24647231132767e-54	3.48533e-52
PPP1R3A	144.798802876818	6.88685	0.3955177986669	17.4122429623758	6.66218403999948e-68	1.33043e-65
SLC38A8	82.343811750525	6.88539	0.354826204950856	19.4049628139639	7.00692144118526e-84	3.02065e-81
LINC02715	48.4577962768371	6.8056	0.355727737175658	19.1314991542409	1.3804663393354e-81	5.35601e-79
RAMP1	87.2435923349837	6.76084	0.378147737927274	17.8788244682557	1.72434409578721e-71	4.10802e-69
PLPPR1	28.8461346042569	6.75606	0.457548340528005	14.7657741111303	2.4351018540757e-49	2.02247e-47
SCAT1	74.2837030362749	6.75158	0.31280414357999	21.5840613534998	2.53585463124317e-103	2.55079e-100
LINC00363	66.0607579942727	6.75008	0.348856559129584	19.3491700707841	2.07150877779949e-83	8.6554e-81
AP003327.2	26.0747323274202	6.74609	0.459384001896972	14.6850843783593	8.03341528442434e-49	6.37952e-47
LINC01645	18.7397751137369	6.74456	0.443489378322562	15.2079300859788	3.13293339485512e-52	3.02802e-50
RNF17	399.118097602601	6.69895	0.319916829246867	20.9396460897446	2.33184867858153e-97	1.75919e-94
CCDC201	48.7762544669757	6.69288	0.380638255972343	17.5832995636983	3.30755760186304e-69	7.01797e-67
LINC02303	55.80850573268	6.68644	0.464205940029611	14.4040390143218	4.88059098234891e-47	3.40751e-45
AL162717.1	21.8572627436912	6.67142	0.423121307937286	15.7671484594392	5.23610139214786e-56	6.15616e-54
AC010333.2	13.703702150954	6.67091	0.55206315389349	12.0836035182683	1.28942330658774e-33	4.84363e-32
GADL1	131.116164356181	6.64678	0.4167193870386	15.9502579385197	2.83722663796025e-57	3.61766e-55
GAD2	37.0729338167405	6.60858	0.590983213601224	11.1823418865983	4.9759294196973e-29	1.49163e-27
OR52M1	20.8248566865444	6.5945	0.541833771792134	12.1707134504158	4.45174277687108e-34	1.7174e-32
AC027541.1	46.4381485306636	6.59212	0.488791232154419	13.4865837847219	1.87593401173153e-41	1.00095e-39
SALL3	83.5042899537267	6.5811	0.359592181999065	18.3015714828026	8.03961134809432e-75	2.20553e-72
EMB	77.3683684757004	6.57076	0.370875256260016	17.7169131829067	3.10488974449569e-70	7.02714e-68
TPO	51.540877767115	6.55902	0.365012291686174	17.9693214960635	3.38833461983898e-72	8.29043e-70
AC012157.3	19.0553172852797	6.54798	0.479950455924596	13.6430403707097	2.22103998508678e-42	1.22854e-40
LDHC	18.0506337888349	6.53747	0.586802607615321	11.1408415181333	7.93658480301556e-29	2.36348e-27
OR7E24	33.6834483381983	6.53618	0.449843027238937	14.5299163879295	7.83159672324346e-48	5.79559e-46
AC123023.1	14.091342463809	6.53487	0.428365424804248	15.255357651435	1.51661744947124e-52	1.49781e-50
AL358335.2	30.0505279808883	6.52993	0.447786530017396	14.5826764102118	3.62040091233758e-48	2.73129e-46
LY86-AS1	82.546285634361	6.5163	0.449275414699472	14.5040297503298	1.14241404219924e-47	8.31818e-46
ZIC3	12.9944583630106	6.50993	0.516518263890375	12.6034762786955	2.0203948466544e-36	8.54703e-35
LMNTD1	18.4412107837266	6.50129	0.501167117062964	12.9722945801973	1.75690947072343e-38	8.07376e-37
AC007402.2	15.3141072967084	6.49752	0.479508272450856	13.5503906467237	7.88096089282015e-42	4.24681e-40
DBH	49.9382354759346	6.49184	0.415279625565893	15.6324614165107	4.37568522877786e-55	4.85058e-53
LINC02357	12.2779814314481	6.48838	0.517177547561754	12.5457502384848	4.19423083273598e-36	1.7606e-34
AC091151.2	32.0354352933039	6.45406	0.371186231846238	17.3876613500008	1.02325089335382e-67	1.99931e-65
AC105460.2	35.4066986744799	6.45201	0.411039470550286	15.6968025546853	1.59059518385611e-55	1.80749e-53
AC109635.3	11.5745410274101	6.4305	0.53685101598249	11.9781786055117	4.62370583819695e-33	1.68557e-31
AL136119.1	13.4667594203088	6.41684	0.464185581398081	13.8238682143377	1.82967551389875e-43	1.07326e-41
C12orf40	34.5663269089103	6.41201	0.457385073021631	14.0188348305626	1.19561510426673e-44	7.48196e-43
CPA6	17.1104061170659	6.40733	0.486516318074035	13.1698135841193	1.30920525245257e-39	6.40661e-38
AC010997.3	18.6424611000827	6.40372	0.507333720518733	12.6223127111776	1.59079805153013e-36	6.80386e-35
LHX6	19.2342778233658	6.40294	0.441601050416139	14.4993694828364	1.2226782967971e-47	8.85513e-46
AL391477.1	14.6060470761394	6.38566	0.458416440824652	13.9298177781588	4.17419094885186e-44	2.50258e-42
PNLDC1	300.629824722966	6.38434	0.242915823527968	26.282113576886	3.07118853716981e-152	8.34104e-148
LINC01894	12.3989045022682	6.37202	0.647827934552831	9.83598116417297	7.87957489845359e-23	1.70519e-21
OR2T3	11.8309639952667	6.37126	0.526429168601294	12.1027878057443	1.02084462121859e-33	3.86682e-32
NLRP5	1273.3056616755	6.36992	0.258850087694239	24.6085360644472	1.02353720225312e-133	3.97118e-130
VAV3	172.856667011962	6.36989	0.282424697616758	22.5543058774999	1.21835308907953e-112	1.65446e-109
OR52M2P	15.1297994727651	6.35714	0.615952025062135	10.3208384932087	5.67255816147389e-25	1.3917e-23
U91319.1	12.181244166374	6.35183	0.456626300364199	13.9103413558057	5.4817203362496e-44	3.27204e-42
LINC01440	16.5683280509102	6.33999	0.432026410214091	14.6750110056443	9.32004367167017e-49	7.3157e-47
AL355103.1	14.202446117048	6.3328	0.496338822420395	12.759024697332	2.77655637939947e-37	1.22815e-35
AC010333.1	13.3040839094592	6.32417	0.493320943840902	12.8195842610557	1.27381683081947e-37	5.71828e-36
GRM5	14.8438729488879	6.3237	0.522546705454144	12.1016946297482	1.0345322159751e-33	3.90777e-32
AC120193.1	37.352283444289	6.32049	0.376563092793283	16.7846825599064	3.1591401185583e-63	5.04701e-61
C3orf56	49.6114959051818	6.31405	0.449889979949528	14.0346600592768	9.56539942078882e-45	5.99969e-43
ADAD1	99.2355127013983	6.31198	0.294846354674623	21.4076877512151	1.13296179688016e-101	1.06104e-98
CDX2	13.9450889093932	6.30934	0.541973811252431	11.641404200441	2.53802223344196e-31	8.58408e-30
MPC1L	10.0517063805731	6.29504	0.567015072698462	11.1020612035302	1.2258372766882e-28	3.6109e-27
AC108477.2	11.81681002739	6.29152	0.789887164829428	7.96508313266208	1.65112737224593e-15	2.35891e-14
SSTR5-AS1	22.2504165368823	6.28205	0.410708135595348	15.2956655461544	8.17211126118327e-53	8.28158e-51
LINC02204	174.441649586279	6.27899	0.29318182891166	21.4166988127029	9.33765120737224e-102	9.05719e-99
AL136441.1	63.7699438087279	6.25471	0.317408888992089	19.7055438408892	1.93254677154835e-86	9.71964e-84
EMSLR	23.11007089843	6.25285	0.413462941088552	15.1231174489109	1.14014744645498e-51	1.07518e-49
AL354712.1	21.409453156645	6.25274	0.405444337383938	15.4219519332603	1.16528379006629e-53	1.22193e-51
RTP1	11.3780113907761	6.25267	0.504428016032602	12.3955697493253	2.76175795943837e-35	1.10956e-33
DCC	156.708619840352	6.25122	0.256014303819362	24.4174781533348	1.11545977573523e-131	3.36609e-128
ARHGAP15-AS1	10.7479416231209	6.24761	0.553622462150308	11.2849704800786	1.55693840276229e-29	4.82154e-28
OR2T35	10.8160381141853	6.24491	0.55758112226654	11.2000062049013	4.07704943882391e-29	1.23306e-27
BNC1	37.1339566879911	6.2311	0.394641795419184	15.7892529375759	3.68923236197581e-56	4.41391e-54
TUBB8B	91.9319756247942	6.22717	0.339127087812257	18.3623585979297	2.62935089628411e-75	7.5169e-73
AC004923.1	12.31900198	6.22274	0.442799728856631	14.0531775290094	7.36536805948604e-45	4.64121e-43
MAGEC1	12.3919945785832	6.2197	0.762885422706501	8.15285707242515	3.55425589928651e-16	5.3361e-15
TRPM5	17.9563011224329	6.2152	0.482368786680103	12.8847516478643	5.48517902901214e-38	2.49117e-36
AC138305.1	16.9625399627253	6.20511	0.415049800406147	14.9502889876767	1.55074766930288e-50	1.35424e-48
TLE7	15.0065851828088	6.1997	0.560893183479182	11.0532635867997	2.11387688205466e-28	6.11403e-27
TUBB8P6	45.8948375220745	6.19201	0.344213941962596	17.9888511561661	2.38245976592428e-72	5.93626e-70
SLC7A9	53.7338997050653	6.1863	0.368309217366878	16.7964793904119	2.58965988921868e-63	4.18646e-61
IGHEP1	95.5803712442701	6.18447	0.368712704098374	16.7731460710947	3.83646892333141e-63	6.09325e-61
AC068633.1	23.1491503643852	6.18135	0.449430997467712	13.7537197580034	4.83768573733427e-43	2.77187e-41
LINC02755	11.3764427960881	6.17288	0.489965936821002	12.598587804671	2.14958753999084e-36	9.07942e-35
IGHE	21.9384862492091	6.17183	0.415980167041541	14.8368427802972	8.464709768834e-50	7.18416e-48
COLEC10	23.6083694105367	6.16903	0.468717504151887	13.1615086033257	1.46138492857616e-39	7.07482e-38
LINC00561	20.8406892624548	6.16826	0.419313484758529	14.7103826360609	5.52938748098278e-49	4.45616e-47
AC105180.2	11.2655338356534	6.16134	0.45312369809198	13.5974776015735	4.14483241612362e-42	2.26043e-40
AC016735.1	11.1593546992453	6.16041	0.473230001225615	13.0177940494439	9.69308504946909e-39	4.53106e-37
LRRC38	39.9347423835959	6.15416	0.441223950284911	13.9479274950518	3.23880791848603e-44	1.95473e-42
CASC8	27.2648167741318	6.14894	0.408293135053173	15.060101334385	2.96332476780185e-51	2.69167e-49
AC021613.1	38.055072457279	6.1444	0.349387546079886	17.5862091330443	3.14206919965247e-69	6.71933e-67
LINC02641	14.2535909111549	6.14239	0.465525550250986	13.1945330230794	9.43376438372025e-40	4.65839e-38
LINC02885	41.6025527962526	6.13328	0.417741134770006	14.682009994251	8.40612069564376e-49	6.63668e-47
ACTL7B	11.0688700704858	6.13296	0.550920373653897	11.1322092355246	8.74410535911235e-29	2.59542e-27
LINC01799	35.7871134662317	6.12508	0.37701593684675	16.2461967276655	2.37658057425682e-59	3.22728e-57
HPSE2	32.7547147419652	6.11507	0.367318588591633	16.6478760986559	3.13533591617345e-62	4.70456e-60
DELEC1	25.9129386565954	6.11209	0.40059775650618	15.2574186623267	1.46947464956175e-52	1.46189e-50
PPP2R2B	38.2336423916483	6.10436	0.356673443736106	17.1147115956523	1.15285266610945e-65	2.00707e-63
AC016553.1	8.96763754647069	6.09994	0.566596134458873	10.7659350686608	4.98528770500918e-27	1.34188e-25
EGFL6	42.508694289822	6.09691	0.387062031287582	15.7517523801879	6.68041552081633e-56	7.75356e-54
KPNA7	562.380522718408	6.09402	0.253952886627465	23.9966490957643	3.0140606567199e-127	6.82157e-124
RPL7AP64	12.7649456601586	6.09309	0.435530701145022	13.9900297327153	1.79336944813079e-44	1.10445e-42
TFAP2C	118.80891357528	6.08814	0.354144139757458	17.191143264415	3.09371167353423e-66	5.63907e-64
AC103764.1	136.168144141434	6.0851	0.292824734146532	20.7806907370517	6.47207755003606e-96	4.50706e-93
LINC02548	16.5231313232952	6.08173	0.43880784378961	13.8596721992978	1.11180827130443e-43	6.55002e-42
HDAC9	183.597403827762	6.0815	0.28437195158095	21.3857317718388	1.81419652695596e-101	1.58941e-98
OOSP2	367.870569356515	6.08113	0.302163122567564	20.1253303342213	4.42811216891007e-90	2.50548e-87
TUNAR	11.897891058833	6.08086	0.590289880665067	10.3014806221799	6.9385019803782e-25	1.69159e-23
LINC02522	74.1408819496996	6.07959	0.53576585886747	11.3474812902739	7.63298548371292e-30	2.39381e-28
OR52K1	33.7459081795625	6.06731	0.585695561113527	10.3591477294325	3.80335762506426e-25	9.41617e-24
SLC14A2	76.9479395004383	6.06551	0.288346108159566	21.0355154316742	3.10381967804212e-98	2.47931e-95
FGF14	251.166056746643	6.05998	0.286889897032835	21.1230049591734	4.88843422187498e-99	4.02318e-96
OPALIN	11.6430923441735	6.05768	0.622953675752459	9.72413169740388	2.37926601086277e-22	5.02477e-21
AC122134.1	10.7103603826765	6.05301	0.511099087915032	11.8431298441862	2.33570698728678e-32	8.32486e-31
TUBB8P5	16.1219869619578	6.04567	0.46229564371415	13.077486946766	4.42840075716316e-39	2.10264e-37
DPPA3	552.273821384287	6.04254	0.308544681836727	19.584013681548	2.11666440277006e-85	1.00853e-82
KRT36	113.274362274708	6.04008	0.367296352684585	16.444710226867	9.15210566886708e-61	1.31514e-58
GLIS3-AS1	26.9484351814629	6.03893	0.484310210097684	12.4691434357601	1.10002112935416e-35	4.5061e-34
IL1RAPL1	22.2455294664919	6.03576	0.410934616120965	14.6878818652261	7.70859357889235e-49	6.13952e-47
AC009623.1	16.868163337146	6.03255	0.453134964194691	13.3129159127061	1.94730783895345e-40	9.95987e-39
KCNQ1-AS1	441.665300004562	6.02813	0.262910784775666	22.9284421453036	2.41833299910232e-116	3.64886e-113
AC007091.1	22.3499466266184	6.02645	0.426558739761833	14.1280719702906	2.55031425123837e-45	1.63745e-43
MAEL	119.708418518645	6.02219	0.291021414547692	20.6933053256211	3.97974517448188e-95	2.63624e-92
AC093772.1	14.6151532055827	6.01485	0.411392544412263	14.6206952072116	2.07272959347275e-48	1.58127e-46
AL110292.1	22.1243377052855	5.99455	0.400234540892084	14.9775932752064	1.02875435181269e-50	9.1307e-49
AC106734.1	9.14553321889004	5.99059	0.646914252709889	9.26025707556843	2.0394059219355e-20	3.90884e-19
MYBPC2	38.924371154027	5.98926	0.371701426793241	16.1130864404684	2.06456540610251e-58	2.76214e-56
BIK	165.86718994762	5.98795	0.40887364603801	14.6449988071457	1.45003804325424e-48	1.11879e-46
AC106845.1	16.030275102127	5.98682	0.44552930490567	13.4375424444786	3.64336639695242e-41	1.89924e-39
AC110014.1	11.7392489341378	5.98572	0.707290472464672	8.4628925838775	2.6082593106658e-17	4.15958e-16
TUBB8	288.856685035931	5.97921	0.322159724889381	18.559783498339	6.79780467891559e-77	2.12209e-74
MIR4527HG	21.9281959106445	5.97725	0.393912966069951	15.1740338127951	5.25457873667002e-52	5.02497e-50
CAPN13	34.018731537838	5.97651	0.481236010791991	12.419088983501	2.05892665373036e-35	8.30882e-34
AGBL1	42.1965422640948	5.97509	0.366679319845117	16.2951426662499	1.0685403909389e-59	1.4959e-57
HHLA2	20.2665789596024	5.97117	0.54922485614653	10.8720005441372	1.56726050839208e-27	4.31696e-26
HDGFL1	15.9373073097399	5.97012	0.458256371340111	13.0279126077493	8.48985709625758e-39	3.9892e-37
CCDC63	12.8291483299401	5.96189	0.557601399582784	10.6920220921687	1.1092577318678e-26	2.93915e-25
EZHIP	112.430619468686	5.95987	0.283928461039254	20.9907595687591	7.96625877057219e-98	6.18159e-95
DPPA3P2	112.02733101257	5.95416	0.298309009195981	19.9597149287492	1.23414235794099e-88	6.84042e-86
NRN1	33.8405135086478	5.95336	0.397558243876052	14.9748048005557	1.07282357059994e-50	9.49082e-49
AC008415.1	11.3149680955098	5.95163	0.431446619784045	13.7945900238334	2.74710160215396e-43	1.59382e-41
SIX1	31.1517632702466	5.93515	0.392802916612445	15.1097371086883	1.39695951833479e-51	1.30378e-49
SCEL	11.4664832321314	5.93316	0.592409249858345	10.0153050358038	1.30558533600328e-23	2.96475e-22
AC068413.1	25.7540893033912	5.92719	0.401661580852872	14.7566878252452	2.78632458851711e-49	2.29197e-47
AL033523.1	855.621596298797	5.92161	0.469599615147007	12.6099061179466	1.86214705854466e-36	7.92697e-35
GML	13.0295773034134	5.91972	0.562077990049043	10.5318505789573	6.16111572696697e-26	1.58306e-24
AC100807.2	7.80890745715224	5.914	0.710250842501374	8.326638221127	8.31704208502626e-17	1.2952e-15
EBF2	39.3227430307081	5.91172	0.375294723505844	15.7522027620701	6.63300150799603e-56	7.73157e-54
LHX8	375.859637868697	5.91106	0.287873909184838	20.5334933048842	1.0811587625688e-93	6.99124e-91
AP000695.2	22.5957531146901	5.90983	0.448866682481562	13.1661226005863	1.37478889101499e-39	6.69138e-38
RNF128	19.188716633078	5.90896	0.528163656104659	11.1877363273462	4.6823506931852e-29	1.40673e-27
AL356747.1	36.8671616148246	5.90787	0.525075475796542	11.2514723602575	2.27757954892507e-29	6.95802e-28
AC104633.2	9.27775708690463	5.90588	0.559335046535566	10.5587550909583	4.62758105066255e-26	1.19582e-24
LINC00943	10.1510681532629	5.90566	0.47490511108136	12.4354519339813	1.67789129122881e-35	6.80147e-34
AL450345.2	16.5673096158271	5.8997	0.513001693951821	11.5003548846429	1.3137415297507e-30	4.29878e-29
C5orf47	76.7372706433347	5.89786	0.329916675212957	17.8768187752535	1.78749583082275e-71	4.22144e-69
LINC01435	50.5626808370575	5.89772	0.343547935175505	17.1671010561899	4.68228278392157e-66	8.4216e-64
AL161716.1	10.9159388838529	5.89258	0.525143264265477	11.2209001993013	3.21976106294772e-29	9.77045e-28
AL159166.1	16.0519508234597	5.88823	0.493113946924716	11.9409048664677	7.24308974122489e-33	2.61938e-31
TH	9.32449881413386	5.88688	0.545901184631815	10.7837747813749	4.10679321935519e-27	1.11092e-25
AC092810.3	10.4794491935849	5.8763	0.499400619599187	11.76669742109	5.79489682037643e-32	2.02293e-30
AC010967.1	8.7806309571946	5.87616	0.506406033460436	11.6036553352978	3.94845335520253e-31	1.32227e-29
TDRD5	88.1125647243631	5.87372	0.305365640955489	19.2350511935095	1.88357222641347e-82	7.4139e-80
AC079597.1	10.7426742430468	5.86966	0.617212814695691	9.50993982322019	1.90772861544014e-21	3.83793e-20
LINC02653	9.6859116950345	5.8584	0.528772405818354	11.0792524665327	1.58187743769758e-28	4.61872e-27
SOX30	32.1843756938224	5.85798	0.419906784016558	13.950661561679	3.11700622967537e-44	1.88541e-42
AC018697.1	9.28027572021388	5.85663	0.543075581711963	10.7841881989979	4.08837055646508e-27	1.10704e-25
IL1RAPL2	23.6482982154995	5.8552	0.456887660820503	12.8154137755939	1.34419388855514e-37	6.02425e-36
LINC01483	30.7527397410473	5.85186	0.372183725108277	15.723043467808	1.05149028816496e-55	1.21006e-53
CAMK2A	17.7792364903576	5.84958	0.407683764314384	14.3483162709759	1.09155217713008e-46	7.58196e-45
DDX4	265.243735999552	5.8491	0.254327373832169	22.9982978119491	4.84773416900242e-117	7.74468e-114
TDRD1	504.43961533733	5.849	0.294861534888437	19.8364211967141	1.44377849917465e-87	7.54069e-85
SCGB3A2	111.892267738397	5.83989	0.272978690651937	21.3932127376738	1.54539653788158e-101	1.39905e-98
SHD	254.002499123579	5.83963	0.324676521208663	17.9859999851754	2.50822727619598e-72	6.19281e-70
GNA14	96.862264234492	5.83598	0.286078706314883	20.3999252897177	1.67471228219637e-92	1.03372e-89
AC018437.3	11.5076393447827	5.8305	0.478036334505278	12.1967651734016	3.23418802438133e-34	1.25303e-32
LINC01950	11.7332623615512	5.82902	0.510865502882044	11.4100853153763	3.72363916634405e-30	1.19117e-28
SOHLH1	36.6558113350685	5.82808	0.384174699058149	15.1703833969354	5.5551379719068e-52	5.29375e-50
AC005064.1	11.8046147561632	5.82795	0.460988326295816	12.6422962316863	1.23396824124523e-36	5.31958e-35
SPAG6	21.9930843267862	5.82759	0.416028947697111	14.0076537449252	1.39952659956262e-44	8.69788e-43
EYA1	40.1347860836571	5.81919	0.373542114862096	15.5784034808802	1.02072347867862e-54	1.11782e-52
DCAF4L2	12.8971381283488	5.81743	0.500711141098033	11.6183365952035	3.32547848019261e-31	1.1164e-29
IGSF10	186.335834810275	5.8129	0.317082559681357	18.3324380355845	4.56000041827918e-75	1.29005e-72
CH25H	7.98827768750206	5.80947	0.79918292081245	7.26926642739874	3.61444902494908e-13	4.42982e-12
NECAB2	12.2631752306089	5.80923	0.519683491523879	11.1784058366157	5.20159501194333e-29	1.55755e-27
LINC00378	34.280865732702	5.80778	0.337728188828467	17.1966186672693	2.81485796026902e-66	5.16545e-64
AL049629.1	20.4208772075088	5.80593	0.524839657791834	11.0622862700014	1.9116174559163e-28	5.54675e-27
IRAG1-AS1	141.266892297589	5.80376	0.348610612842387	16.648261443453	3.11521474706628e-62	4.70034e-60
AL136372.2	11.9519480546356	5.80355	0.460394478139102	12.6055982452937	1.9667457238122e-36	8.34607e-35
AC004917.1	27.9124473317852	5.8022	0.358411614493018	16.1886532361731	6.06413401733604e-59	8.19382e-57
NTRK3	167.635941160859	5.80148	0.255427143614099	22.7128616978888	3.34345761042278e-114	4.77921e-111
PRL	10.9341183460797	5.79471	0.614181461373213	9.43484342452128	3.91578642639755e-21	7.79112e-20
TMOD1	26.6952169308879	5.78797	0.409442744959898	14.1362148691559	2.27179304300514e-45	1.46208e-43
AC092422.1	34.8234987477266	5.78624	0.313631961250023	18.4491420122914	5.29795371703942e-76	1.58118e-73
AP001360.2	7.80600827982532	5.7856	0.60324052460842	9.59087339072335	8.73424864528197e-22	1.793e-20
AC073323.1	13.0896983269479	5.78554	0.507346899429045	11.4035102394957	4.01593381205412e-30	1.28165e-28
GCNT3	146.250873880332	5.78208	0.295431752492143	19.5716360046945	2.69877621564664e-85	1.24231e-82
AC003666.1	13.2766217392398	5.7746	0.492219332948923	11.7317633505366	8.76141856539654e-32	3.03509e-30
AC099524.1	7.74422127458571	5.77282	0.525242155244437	10.9907786015864	4.23258908797307e-28	1.19993e-26
AL033504.1	21.9305938516196	5.76663	0.377180238037647	15.2887837909057	9.0830576984234e-53	9.10283e-51
AL162718.2	10.4578240911924	5.7652	0.455599623735743	12.6541011416127	1.06183902549808e-36	4.59212e-35
ARHGAP15	269.039763719434	5.7606	0.307580825720515	18.7287392394408	2.88671472612326e-78	9.56101e-76
AP003351.1	7.33217422268671	5.75865	0.57237352392227	10.0609972992978	8.2161769989718e-24	1.88784e-22
AC109446.3	13.2382918412235	5.75586	0.441687330678585	13.0315309360569	8.09666167648323e-39	3.83096e-37
TACR3	12.9032050280102	5.74992	0.505644467183666	11.3714757960204	5.79985679123001e-30	1.82948e-28
AL136114.1	12.3020647472946	5.74226	0.466880358717944	12.2992117915763	9.14622801661003e-35	3.60919e-33
OR8G1	11.1226019998165	5.74217	0.522256734723178	10.9949119864221	4.04307765080414e-28	1.1486e-26
LINC02393	7.68268575447224	5.74075	0.561415845436365	10.2254890606916	1.52456452422717e-24	3.65451e-23
PADI6	1274.73541218404	5.73246	0.270387828241063	21.2008887975959	9.3709958723667e-100	7.95334e-97
RAX2	10.3996521072995	5.7316	0.522732394036125	10.9646982242687	5.64886878634029e-28	1.59478e-26
TUBA4B	108.777873391392	5.72626	0.3192723675068	17.9353597054104	6.24581965835482e-72	1.51456e-69
AC008056.1	8.36096143476127	5.72374	0.563251555224427	10.1619529070039	2.9314493370445e-24	6.89907e-23
ITGA4	258.921751248448	5.71016	0.306323094235238	18.6409874006064	1.49456470792638e-77	4.7754e-75
ESRP1	226.132199194236	5.70969	0.288296257937894	19.8049556480371	2.69800335420012e-87	1.38255e-84
PRPH	8.2493699241011	5.70919	0.610405710632201	9.35311367932785	8.51046922146505e-21	1.66654e-19
TAF7L	13.3816209583096	5.70604	0.508715881183973	11.216560973502	3.38166647025388e-29	1.02503e-27
AC009878.2	6.69740710235094	5.706	0.514104536023465	11.0989146985455	1.26976376875006e-28	3.73547e-27
HOXA9	8.71966130944411	5.70296	0.587546090700327	9.70639934273517	2.83163705332937e-22	5.95236e-21
AF279873.3	10.6775203978166	5.70098	0.502711556677099	11.3404544703845	8.27137889238362e-30	2.58805e-28
AC034213.1	15.2432167173512	5.69061	0.459770709818555	12.3770516280219	3.47889525195464e-35	1.38742e-33
CCNO	36.6993813520301	5.68978	0.360277333071788	15.7927776378539	3.48873202869518e-56	4.21113e-54
S100Z	39.2400452169371	5.68702	0.361232617743156	15.7433872480566	7.62504094882066e-56	8.81228e-54
LINC00457	9.42198305887278	5.68548	0.530297542204102	10.7213087305091	8.08511192826104e-27	2.15913e-25
AC005050.1	9.5845912492444	5.68281	0.49088188233533	11.57674583411	5.40594277960412e-31	1.79267e-29
U73023.1	8.00345014157929	5.67942	0.415775842860174	13.6598083647614	1.76447481431415e-42	9.81995e-41
AC106741.1	9.05310716062969	5.6704	0.525266563931042	10.7952824345762	3.62346719863412e-27	9.85083e-26
AL121992.1	30.7592810565075	5.66475	0.5883454089432	9.62827628610849	6.07397839995668e-22	1.25926e-20
AL161734.2	11.3889068548849	5.66426	0.540468901436301	10.4802724508624	1.06436670728689e-25	2.69908e-24
SECTM1	39.3153390449751	5.66124	0.399541449790441	14.1693494506462	1.41808092935522e-45	9.1918e-44
AC091167.6	7.9496189136937	5.65767	0.489120463417006	11.5670261778986	6.05449791783554e-31	2.00529e-29
CDA	8.06143462117953	5.65735	0.729852002226171	7.75136555198248	9.09095658318471e-15	1.23512e-13
TUBB7P	62.666677370173	5.6573	0.318111719150649	17.7840108210064	9.40078118745121e-71	2.14551e-68
REC114	658.154006163227	5.65361	0.29088632381377	19.4358218673888	3.84211434958005e-84	1.71062e-81
RBM46	320.262064982324	5.65242	0.245091946845541	23.0624543343387	1.10316932975696e-117	1.87256e-114
GABRA2	18.2495210449794	5.64752	0.559651221276344	10.0911389985059	6.04638155720813e-24	1.39756e-22
LINC01823	20.7252436832622	5.64735	0.462130556498496	12.2202541799081	2.42325854491428e-34	9.41535e-33
GLB1L3	8.40737213997078	5.63864	0.501022250394795	11.2542687437789	2.20648601220028e-29	6.75603e-28
ALOXE3	39.2575295553053	5.6372	0.323798102816785	17.4096254515311	6.97386810108845e-68	1.38251e-65
LINC02177	14.6317779627312	5.63614	0.51024163227212	11.04602503596	2.29137445433092e-28	6.61333e-27
PPP2R2C	22.6332022577576	5.63386	0.411482767422132	13.6916025126879	1.13967717926699e-42	6.39514e-41
LINC01579	53.2182135823197	5.63026	0.354171996242723	15.8969754513781	6.64986920724749e-57	8.36129e-55
C13orf42	24.002858010835	5.62695	0.442149565455047	12.7263560551302	4.22082628295687e-37	1.85491e-35
AC007100.1	7.81939951100302	5.62539	0.479551935491432	11.7305182567508	8.89126065639579e-32	3.07615e-30
FAM167A-AS1	225.286675808295	5.62414	0.343712109974054	16.3629245641032	3.51818544539291e-60	4.97658e-58
LINC02188	21.2261311077651	5.6204	0.392029529262788	14.3366661987299	1.29110226539686e-46	8.9224e-45
SLC6A17	12.8498841746379	5.61793	0.51792089881764	10.8470868522059	2.05882893773845e-27	5.65376e-26
TUBB8P4	90.3607708886426	5.61562	0.322407285471067	17.4177789018122	6.04797253841028e-68	1.21672e-65
ELK2BP	9.40320543538466	5.6068	0.445715952363483	12.5793164621419	2.74393787361655e-36	1.15539e-34
AP001407.1	8.57440627824229	5.60631	0.488006353730555	11.4881841558317	1.5125791362198e-30	4.93159e-29
FA2H	13.7663481701541	5.60527	0.458271152565665	12.2313419457132	2.11416764671411e-34	8.23797e-33
LINC02763	21.9382693665104	5.602	0.387177677085921	14.4688022775954	1.90765081970491e-47	1.35274e-45
AC037433.1	6.16283722539781	5.59994	0.634154536515467	8.83056199370207	1.04151082094806e-18	1.81207e-17
SLC27A2	27.144384890491	5.59704	0.3904944881424	14.3332215779663	1.35677801148172e-46	9.32879e-45
TREHP1	8.13165605801073	5.59233	0.623684455324957	8.96660939105997	3.05782211283122e-19	5.47084e-18
AP003057.1	8.50586827818297	5.58766	0.477419043137705	11.7038816189165	1.21753934011666e-31	4.18572e-30
NLRP7	141.959056404086	5.58711	0.315364502086956	17.7163520470031	3.13600945836685e-70	7.03892e-68
CDH17	71.7988232078253	5.58483	0.3482906022133	16.0349665169088	7.28228417824841e-58	9.46314e-56
AC114284.1	7.72646229193599	5.5799	0.576505552595084	9.67882878253615	3.70940964264425e-22	7.75549e-21
AL157886.1	8.87249893424785	5.57462	0.455533261577686	12.2375754925433	1.95794254444029e-34	7.65119e-33
LINC02223	31.5417496452513	5.57447	0.33918697698428	16.4348033029878	1.07773815829878e-60	1.54054e-58
CHRNE	14.7773683395406	5.57084	0.439320621892143	12.6805784363035	7.5770626594818e-37	3.30314e-35
TRIM77	16.5317632723309	5.56718	0.509320721092822	10.9305930587998	8.23087176146856e-28	2.31171e-26
FAM9C	28.2560191027877	5.56545	0.388764618266154	14.3157346846837	1.74510120550003e-46	1.18785e-44
AL691420.1	25.5335716171221	5.56449	0.38380679988215	14.4981534910236	1.24452912076035e-47	8.96556e-46
TMEM171	7.51583149486471	5.563	0.77690656511069	7.16045254562055	8.04111627766855e-13	9.57425e-12
UBL4B	40.4959231950753	5.56045	0.403093426674605	13.7944534788474	2.7523078086355e-43	1.59382e-41
TMEM132D	31.9588170774895	5.55982	0.341997361280932	16.2569150789062	1.99534748132835e-59	2.73695e-57
F13A1	38.4110911059785	5.55894	0.346223475223329	16.0559410240463	5.1945077148137e-58	6.81534e-56
AC100807.1	23.0556604436507	5.55763	0.600635513296778	9.25291822804491	2.18445539534553e-20	4.18095e-19
ASS1P11	9.62920073200196	5.55518	0.510632966502533	10.8790035488298	1.45140860175548e-27	4.01005e-26
LINC01811	76.8667133778988	5.55467	0.325142628044283	17.0837932564756	1.9595521331589e-65	3.38978e-63
AC007389.3	8.33029768439675	5.5466	0.500608684891428	11.0797182743153	1.57366941460606e-28	4.60057e-27
SOHLH2	200.328776103038	5.53941	0.236759492588282	23.3967890882187	4.60764909531432e-121	8.93851e-118
LINC01030	60.1938521275537	5.53301	0.371908154222854	14.877351909574	4.62443975305187e-50	3.99985e-48
AC007846.1	34.8646920144542	5.53244	0.39670930361359	13.9458348219955	3.33522498724106e-44	2.00846e-42
AC092168.2	7.69959571901644	5.53187	0.544616931587056	10.1573598165439	3.07284825984998e-24	7.21933e-23
AC092376.1	100.932767647531	5.52984	0.23245166817591	23.7891950912696	4.32085352992233e-125	9.02693e-122
PPY	6.93609817588445	5.52857	0.687486602452378	8.04170905831852	8.85940396691869e-16	1.28877e-14
AC011990.1	9.40761155745697	5.5243	0.568611451366622	9.71542908830671	2.5915517259173e-22	5.45612e-21
LINC02240	91.787257989818	5.52067	0.343270151367735	16.0825688448264	3.38065049266217e-58	4.47878e-56
FBXW12	91.0564320200636	5.51788	0.276807095226713	19.9340103856486	2.06345863943063e-88	1.09885e-85
BMP6	124.169254346599	5.5174	0.288733485972695	19.108976917803	2.12595998910825e-81	8.13225e-79
WDR86-AS1	9.53239428707733	5.51441	0.578163321458679	9.53781160357835	1.45878029486947e-21	2.95004e-20
ADAM28	18.1942446187158	5.51248	0.401617894606396	13.7256826052556	7.12548704351778e-43	4.03169e-41
OOEP	154.647843867067	5.51152	0.313622008074328	17.5737795784144	3.91218323073379e-69	8.23651e-67
FTCD	215.167134080348	5.50532	0.285232788530887	19.3011491094969	5.25280238854425e-83	2.16153e-80
AC098483.2	7.14859868127148	5.50293	0.639173711488414	8.60943967608119	7.341854573498e-18	1.20336e-16
NLRP9	226.115522479781	5.50255	0.264092590314098	20.8356896759203	2.05533265520699e-96	1.46897e-93
LINC02751	12.6258903660792	5.50073	0.633527682571666	8.68270399657302	3.86469212877304e-18	6.45121e-17
AC004852.2	17.6243514332017	5.50054	0.57965646812911	9.48930573586106	2.32578077632361e-21	4.66169e-20
AC097512.1	9.16873065947397	5.48514	0.447862942689834	12.2473563212193	1.73561901988327e-34	6.79217e-33
AC096589.1	9.14602351876038	5.48468	0.523204811334305	10.4828545177923	1.03569617374662e-25	2.62883e-24
TBPL2	88.3100181670942	5.47798	0.278554826061506	19.6657317640396	4.2400578633893e-86	2.05635e-83
AL589693.1	6.76892642427502	5.47765	0.552388938353127	9.91628492758561	3.5367596041359e-23	7.81569e-22
NTN1	51.9770514031665	5.47601	0.28785126503049	19.0237351262401	1.08473449391326e-80	4.03566e-78
AC109635.7	6.72676616880026	5.47105	0.738136812242478	7.41196765944782	1.24439107905233e-13	1.57266e-12
DNAH3	55.0414034236039	5.46691	0.373058961968055	14.6542793438237	1.26491579072612e-48	9.81539e-47
LINC02137	6.92442758636418	5.46649	0.529058181022326	10.3324891537133	5.0239664710006e-25	1.23592e-23
HOXA7	13.3034381500277	5.46405	0.488061478081017	11.1954176654509	4.29374012874723e-29	1.29571e-27
AC126121.3	35.2294156055577	5.46017	0.327690879723218	16.6625759829078	2.45230911448826e-62	3.7208e-60
AC021851.2	17.7657298767323	5.45841	0.410679455613135	13.2911663487263	2.60485886011293e-40	1.31497e-38
IGFBP1	18.2754750794824	5.45596	0.487325014996064	11.1957342765638	4.2784281542217e-29	1.29252e-27
RLN2	11.0269223075651	5.4534	0.466983896147907	11.6779140684316	1.65302289856535e-31	5.63293e-30
SPDYC	8.95072250021989	5.45281	0.500936671592531	10.8852250746707	1.35563330692959e-27	3.7569e-26
NMRK2	99.1987884574574	5.44961	0.349955662416678	15.5722835726519	1.12324418270405e-54	1.22515e-52
C5orf49	10.8871925403425	5.44936	0.47991629177855	11.3548189222605	7.01851552715319e-30	2.2062e-28
ZIC5	7.2151624625738	5.44787	0.518590202962133	10.5051491286554	8.17934167974609e-26	2.08781e-24
DOCK11	36.4243384946203	5.44619	0.362973404683277	15.0043876057271	6.87222856751913e-51	6.15983e-49
LRP1B	180.968991319317	5.44496	0.292424472759876	18.6200614548769	2.20960368017253e-77	6.97798e-75
AC084768.1	16.4084268574357	5.44153	0.408717318620287	13.3136780696002	1.92753962288487e-40	9.87737e-39
OXT	49.8824217629645	5.44122	0.321219845039302	16.9392468055587	2.31064102458961e-64	3.92217e-62
NKD2	29.8958604114965	5.44106	0.299642864713704	18.1584691952393	1.10050754485304e-73	2.93026e-71
CFAP77	38.5777602533981	5.43749	0.325512432831967	16.7043919839916	1.21762806165991e-62	1.86834e-60
LINC02147	21.5324499166171	5.43733	0.389192445126253	13.9708132917429	2.34928488012112e-44	1.43703e-42
GTSF1	322.857311510192	5.43672	0.311483171378524	17.4542988561773	3.1927378256184e-68	6.51967e-66
MYO3B	25.7509076884331	5.43609	0.380939614111296	14.2702016070426	3.35606994051335e-46	2.22311e-44
KCND3-AS1	7.222427765019	5.42332	0.56514065872647	9.59640093382184	8.27847193538891e-22	1.70072e-20
ANKRD26P1	10.4842967018081	5.42243	0.545787066268964	9.93507186208518	2.92964635755793e-23	6.50051e-22
MYO18B	31.8731469953231	5.41835	0.379092708120147	14.2929448708162	2.42149180133764e-46	1.62785e-44
LINC01623	16.3883711145296	5.41193	0.748848014520537	7.22701089713678	4.93740498093225e-13	5.97838e-12
SLC25A31	17.9947968452901	5.40893	0.468264087911301	11.551025587754	7.29447312006053e-31	2.40718e-29
AC006296.3	57.0286514874461	5.40893	0.301628369827236	17.9324175251803	6.58530183027406e-72	1.58275e-69
AC023421.2	21.3224807108303	5.40828	0.396447669195074	13.641858564842	2.25733292575528e-42	1.24608e-40
RSPO2	263.269444214626	5.40547	0.289548552379167	18.6686302458468	8.91089501339294e-78	2.9158e-75
RNF125	57.8395760265855	5.4039	0.299796324472403	18.0252416295062	1.23471466371236e-72	3.16355e-70
LINC02074	12.0987852572775	5.39814	0.79446990204642	6.79464699073839	1.08578062243526e-11	1.18049e-10
SYTL3	454.865511462668	5.39518	0.231732160338437	23.2819758855869	6.75108565253352e-120	1.22235e-116
PRSS21	27.5151379319361	5.39425	0.453970555611299	11.8823717693865	1.46160459681915e-32	5.22312e-31
OR2G6	25.3081430529985	5.39406	0.506941584117214	10.6403888611435	1.93320835295727e-26	5.06795e-25
CLDN10	156.072810902937	5.39341	0.370338206533916	14.5634771994412	4.79551766449706e-48	3.59783e-46
TKTL1	303.980649303892	5.39238	0.363384388051479	14.8393212199186	8.15772140388425e-50	6.94532e-48
DYSF	96.4341096832406	5.39175	0.290541641051796	18.5575836891108	7.08190639475361e-77	2.18565e-74
AC109439.1	5.67221378715405	5.38631	0.612748179667999	8.79040752879186	1.49018422115309e-18	2.54701e-17
RIMKLA	113.862852278905	5.38577	0.276647393600905	19.468006830359	2.0509799942307e-84	9.28376e-82
AC013442.1	9.46718763583308	5.38394	0.597667780693614	9.00824338434026	2.09383265265444e-19	3.79109e-18
LDHAL6A	285.928531387234	5.38393	0.259922121229946	20.7136287879258	2.61032449401442e-95	1.77235e-92
FAM228A	57.6896071988816	5.38282	0.308731424074218	17.4352849812631	4.4533418427031e-68	9.02599e-66
SMILR	5.91033994849366	5.37927	0.573965991017537	9.37209728800338	7.11053341676995e-21	1.39837e-19
NEUROG1	18.0160671952233	5.37319	0.537697323395673	9.99296523726518	1.63612779390178e-23	3.6876e-22
H2AC1	22.5252962277371	5.37203	0.469217960352355	11.4489076410582	2.38127310414592e-30	7.736e-29
AL162582.1	8.84586870799287	5.37157	0.523845759920795	10.2541046701542	1.13422223425092e-24	2.74304e-23
ACTG2	168.890959632272	5.37016	0.293082108868552	18.3230470866827	5.41919344026905e-75	1.51732e-72
AC106793.1	103.488663561661	5.3686	0.346863534958769	15.4775435590995	4.91899608280584e-54	5.23902e-52
OR52K3P	10.720505620022	5.36798	0.577424680833232	9.2964075967266	1.45271095467948e-20	2.80613e-19
CABYR	82.7403297830551	5.36614	0.30901142437589	17.3655026105427	1.50575549059889e-67	2.92106e-65
SVEP1	126.859522035616	5.36306	0.262300963595052	20.4461955725567	6.49472840755548e-93	4.1021e-90
RHBDL3	11.2768471884234	5.3626	0.467233757915458	11.4773453845686	1.71464387379143e-30	5.58369e-29
FIGLA	493.793186422722	5.35748	0.320076901606002	16.7381098718576	6.9149261578729e-63	1.08556e-60
LINC02163	7.47997854936886	5.3551	0.490798145115441	10.9110010161945	1.02125542400187e-27	2.85941e-26
AL512603.1	13.0610286765725	5.35358	0.48412280772839	11.0583134337761	1.99819451631694e-28	5.78794e-27
NXPH1	46.3571455461481	5.35053	0.417785839358114	12.8068721412881	1.50062462672493e-37	6.69219e-36
AL022332.1	9.2541995167198	5.34873	0.468554583141212	11.4153888010476	3.50333842770098e-30	1.126e-28
C20orf197	7.61206688771195	5.3485	0.650998218109456	8.2158467126197	2.10672429727734e-16	3.19645e-15
TUBB8P7	294.530267646801	5.34735	0.28434989675144	18.8055324504949	6.80356378312852e-79	2.33896e-76
TMEFF2	107.179328791716	5.34609	0.342443192647012	15.611616555697	6.06798121823794e-55	6.6992e-53
AC090125.1	10.2927463785339	5.34063	0.458585935169098	11.645855807864	2.40891245239909e-31	8.17796e-30
AC090791.1	7.18603571042241	5.3403	0.503530972097501	10.6057098038901	2.80327221507373e-26	7.29953e-25
DNAH12	238.314019188742	5.33802	0.271240052414471	19.680060712072	3.19619284199945e-86	1.57828e-83
EMX1	22.081506497657	5.33641	0.398131630346533	13.4036439195474	5.7565881373851e-41	2.98365e-39
LIPC-AS1	5.3933980157605	5.33556	0.527506614093357	10.1146838849045	4.75549680985355e-24	1.10767e-22
DLX6	69.8611880622888	5.33282	0.291478609655036	18.2957558563447	8.945180371318e-75	2.40537e-72
AL513493.1	7.53650155876081	5.33036	0.548152849138085	9.7242224399993	2.37714574287233e-22	5.02419e-21
AC090093.1	19.3157491569876	5.32929	0.565547644481462	9.42323001993076	4.37420505190243e-21	8.6778e-20
LINC01090	9.20526896100106	5.32715	0.447773248706312	11.8969862251056	1.22698668916063e-32	4.40208e-31
AC106799.2	9.80525294618436	5.32287	0.447166039600612	11.9035648465491	1.13397441356519e-32	4.07376e-31
DAZL	138.848827981912	5.32277	0.367805369108946	14.4717102011107	1.82868122660674e-47	1.30355e-45
HOXA4	6.28017468253252	5.32075	0.568932817786698	9.35216075359837	8.58751263759924e-21	1.68032e-19
B3GNT4	43.9738477290946	5.32073	0.313475412820773	16.9733630799209	1.29309785945184e-64	2.20876e-62
AC093664.1	5.05741504602372	5.32048	0.602872836149245	8.82521623241261	1.09248518248794e-18	1.89469e-17
STEAP1B	14.1937760688245	5.3199	0.421966270974293	12.6073945932242	1.92243738385233e-36	8.17081e-35
TNFRSF11B	6.02456625655272	5.31701	0.501462267980246	10.603013336828	2.88530796223942e-26	7.49159e-25
OR52P2P	6.64994004692855	5.31405	0.625526671090019	8.49532423724323	1.97381130422708e-17	3.17012e-16
JPH2	42.0510565394997	5.31372	0.370453048162118	14.3438390520391	1.16432364313253e-46	8.0668e-45
AC073062.1	11.8448299670814	5.31056	0.481889876522136	11.0202760903732	3.05121768818601e-28	8.73214e-27
OR2T4	7.7838561653763	5.31001	0.55601753038521	9.55007471271216	1.29602789754203e-21	2.62678e-20
AC006372.4	8.85082935783642	5.30853	0.602493318292807	8.81093183066351	1.24109826390864e-18	2.13606e-17
AC128707.1	13.663415103461	5.30248	0.448404219440578	11.825215367295	2.89160162166271e-32	1.02792e-30
ISL1	15.0261282343046	5.30151	0.489694130584746	10.8261564978845	2.58791245000607e-27	7.09234e-26
TERB1	32.7321856288508	5.30094	0.389588332600182	13.6065061309067	3.66342901572188e-42	2.00191e-40
LINC02330	7.38730774499754	5.29992	0.455188578850244	11.6433465002916	2.4808659951623e-31	8.40123e-30
NLRP4	379.459456879213	5.29737	0.289501752012825	18.2982474123946	8.5453861424185e-75	2.32084e-72
TLE6	134.417878826626	5.29642	0.300634978648962	17.6174425667146	1.81004722151661e-69	3.93273e-67
SYT17	28.3277376148308	5.29614	0.370390809139377	14.2987945663003	2.22632453361557e-46	1.50037e-44
AL137186.1	8.01878551376297	5.29503	0.464746914493412	11.3933723734046	4.5118261763635e-30	1.4315e-28
KHDC3L	29.8872869093389	5.29454	0.448921120478728	11.7939102694604	4.19596844835116e-32	1.47614e-30
AL035251.1	12.2528275075083	5.29163	0.508934475787852	10.3974647885349	2.54617345018988e-25	6.35584e-24
TP63	57.5489764247206	5.29144	0.306617605699538	17.2574434039357	9.83708960756119e-67	1.8299e-64
AC131391.1	8.22197539661503	5.28912	0.636614981033316	8.30819968159756	9.71649246230364e-17	1.50967e-15
TBX18	6.10861250857022	5.28056	0.574578763072319	9.19032178331806	3.91667944571045e-20	7.38189e-19
AC062028.1	11.6415485930493	5.27858	0.492502934735861	10.7178700249444	8.39134888723513e-27	2.23871e-25
AC068050.1	7.24593221485603	5.27749	0.567814861200933	9.29437982043214	1.48066865910228e-20	2.85404e-19
AC074286.1	49.7638994807051	5.27597	0.328031735878992	16.083728929292	3.31792222125582e-58	4.41723e-56
ZNF385D-AS1	25.8942918725722	5.27456	0.402644932105404	13.0997742942296	3.30238250143239e-39	1.57626e-37
SLC28A3	26.6421754417067	5.27348	0.374308084963212	14.0886029228296	4.46303652476513e-45	2.83868e-43
LINC01511	392.75895612264	5.27289	0.323622772036541	16.2933358361233	1.10058800461306e-59	1.53287e-57
AC021517.1	19.3868990675173	5.27074	0.40863595128166	12.8983832263414	4.59639488347982e-38	2.09452e-36
LINC00504	17.1326078773336	5.27017	0.423360110325466	12.448427235309	1.42628062716293e-35	5.80755e-34
LINC01582	68.2390273006716	5.26723	0.369073937366895	14.2714843410004	3.29490030412738e-46	2.18793e-44
BCAS1	107.265244432037	5.26564	0.345444760455816	15.2430860109529	1.83017835269952e-52	1.80094e-50
AC092079.2	6.04261754121794	5.26427	0.58532748479232	8.99371376720313	2.39014396382518e-19	4.30464e-18
AC084335.1	41.8646164726408	5.26364	0.313464995112275	16.7918096825853	2.80170011381605e-63	4.50245e-61
GABBR2	94.1943654101741	5.26192	0.279923229118486	18.7977092773579	7.88489311465884e-79	2.67682e-76
AC008568.1	22.4066240043014	5.25899	0.389038404319762	13.5179312849709	1.22574374839511e-41	6.56607e-40
DSCR8	9.17255851747311	5.25803	0.466150837571996	11.2796827034806	1.65341251105305e-29	5.10865e-28
NOL4	31.8141370488921	5.25684	0.415044368321084	12.6657326862074	9.15614641295101e-37	3.97239e-35
P2RX5	13.6096831586355	5.25419	0.588203893277379	8.93259572266314	4.16128060129464e-19	7.38186e-18
ZNF215	127.714103068241	5.25269	0.285116696772402	18.4229452632604	8.59944593798688e-76	2.51132e-73
CERKL	13.0254283911486	5.25255	0.449096430249394	11.6958183136844	1.33890325067703e-31	4.58553e-30
OR8G5	17.7007298279225	5.24984	0.460764499443328	11.393758592291	4.4918659018348e-30	1.42684e-28
RPS16P9	7.02220267577472	5.24889	0.510590799468097	10.280034762669	8.66963261879184e-25	2.10607e-23
ERFE	8.77953126767687	5.24777	0.536357844179891	9.78409069031616	1.31774402099146e-22	2.81136e-21
SKOR1	10.242697376809	5.24765	0.437645687218286	11.9906293458745	3.97870697693287e-33	1.45239e-31
AC105411.1	32.1052202466681	5.24627	0.44451843756283	11.802146724509	3.80479383391777e-32	1.3455e-30
AC092162.2	41.1345379598153	5.24334	0.351174258925563	14.9308910318843	2.07475079044214e-50	1.80026e-48
SPINK2	94.6431201434353	5.24017	0.330742400400697	15.843663103466	1.55492788380592e-56	1.90227e-54
LINC01374	4.83715032489252	5.23841	0.465645086454253	11.2498005950668	2.32116225665364e-29	7.0832e-28
FOXR1	198.518374169018	5.23472	0.316677385985136	16.5301219154503	2.22692773303736e-61	3.26925e-59
LINC01081	16.6840398629756	5.23419	0.465077227726006	11.2544466092379	2.20203929866506e-29	6.75002e-28
CNTNAP2	201.202927952288	5.23414	0.275753000796771	18.9812646167316	2.43660064160766e-80	8.82342e-78
SLC10A4	17.8130424751899	5.23308	0.513305188107463	10.1948723680196	2.09018895802177e-24	4.96219e-23
HENMT1	325.360683064256	5.23247	0.238084778596632	21.9773462947453	4.74393300795772e-107	5.85639e-104
AC005144.1	7.00598863387799	5.22661	0.521401388948098	10.024160971106	1.19369114202349e-23	2.71747e-22
ATP10B	60.5005175038631	5.22649	0.338688819596809	15.4315517634814	1.00426235186595e-53	1.05716e-51
AC106865.1	7.37141853744355	5.22628	0.570673278262411	9.15809411709832	5.28219365818981e-20	9.85296e-19
Z97192.3	7.76400229242436	5.22595	0.568051867424125	9.19978070150293	3.58681021728114e-20	6.78844e-19
AC093817.2	16.3057656734338	5.22574	0.470836788732379	11.0988363169049	1.2708777128479e-28	3.73547e-27
C5orf58	55.5446131413768	5.22439	0.309644617972925	16.8722139937609	7.20446847762689e-64	1.19309e-61
TOPAZ1	38.5588289082115	5.22348	0.344601515633785	15.1580199729564	6.70606993481948e-52	6.36819e-50
EPB41L3	159.28878702914	5.21788	0.283354949463705	18.4146506635919	1.00233968749631e-75	2.89602e-73
NLRP2	417.109907652773	5.2162	0.256728229301675	20.3179930415525	8.91470243927448e-92	5.26336e-89
ITPRID1	10.1462015274061	5.21471	0.493947714955946	10.5572084013905	4.70444674615504e-26	1.21453e-24
DMRT3	7.42453680531171	5.21434	0.565895556603916	9.21432093741087	3.13254753419128e-20	5.94943e-19
SLC6A21P	12.5667332901421	5.21434	0.422214862592157	12.3499695621323	4.87298611265366e-35	1.93487e-33
AC016730.1	16.701855389399	5.21412	0.443611230072676	11.7538155511836	6.75006303239447e-32	2.35334e-30
AC015522.1	9.39359201000354	5.21334	0.419075113934238	12.4401092954343	1.58287184424679e-35	6.42589e-34
AC009132.1	4.79497954865781	5.21136	0.508934539031209	10.2397497663213	1.3157623320184e-24	3.16517e-23
AC007424.1	5.58660415577911	5.2104	0.54238928610684	9.60637713503702	7.51465703427736e-22	1.54966e-20
ZIC2	4.92417709944197	5.20901	0.564048279726784	9.23504821055997	2.58169726961375e-20	4.92736e-19
GFRA3	37.5011833888356	5.2071	0.380120573443189	13.6985490618074	1.03573318781573e-42	5.82391e-41
AC021088.1	8.85429066395729	5.20682	0.530282443697608	9.81896450037796	9.3296935298258e-23	2.00622e-21
AC091576.1	5.53933127608741	5.20512	0.570927238533496	9.11696006609651	7.72610428032436e-20	1.4255e-18
FKBP6	31.2645543408505	5.20303	0.40601710662265	12.8148102612685	1.35469337180043e-37	6.0613e-36
LINC00351	11.7489534640261	5.20289	0.505779225652664	10.2868857771091	8.07457395585712e-25	1.96327e-23
UPB1	162.064972138121	5.20108	0.331378370197397	15.6952914095689	1.62892907511539e-55	1.84334e-53
TRIM60	13.3514409853853	5.19887	0.534019855462678	9.73535019732978	2.13082471728242e-22	4.50709e-21
PLCZ1	6.41436756424336	5.1978	0.487399052142161	10.6643678257089	1.49411635801471e-26	3.92824e-25
AL669970.1	19.9335965414495	5.195	0.436067640952688	11.9132819293693	1.00925117390138e-32	3.6305e-31
Z99497.1	6.83417541009606	5.19461	0.442902362510347	11.7285562279935	9.09975472412251e-32	3.14428e-30
AL035252.2	11.2990948293648	5.19446	0.455821302341494	11.3958238438315	4.38660911921304e-30	1.39831e-28
AC125603.2	6.39922403867612	5.19386	0.638577205145276	8.13348414472268	4.17124667396709e-16	6.21431e-15
AC091987.1	13.2643490277679	5.19134	0.460656516679269	11.2694346064887	1.85758879477095e-29	5.72648e-28
AL162726.3	31.772252411853	5.18428	0.375589169048554	13.8030583181504	2.44265722898938e-43	1.42361e-41
OSBPL10	504.031767246423	5.18347	0.208632198933224	24.8450048689994	2.92816980276853e-136	1.59052e-132
AL109829.1	8.08691274369741	5.1791	0.40444355243424	12.8054864062474	1.52765569950392e-37	6.80157e-36
AC099520.1	19.2593866782018	5.17518	0.407851829116639	12.6888653878567	6.81661158910613e-37	2.9764e-35
ZNF716	18.374573987266	5.17377	0.525827760027445	9.83927968197307	7.62548293760056e-23	1.65416e-21
AL163541.1	6.17888865764874	5.16942	0.51629891478899	10.0124530753432	1.3437847127691e-23	3.0464e-22
SYCP2L	122.98427252763	5.16913	0.235577050519723	21.9424127356397	1.02326905313333e-106	1.2083e-103
RIT2	24.4338287241195	5.16775	0.418855439216305	12.3377904180431	5.6690350406487e-35	2.24767e-33
CHRNA3	136.845013547124	5.16549	0.35686962812384	14.4744409760521	1.75748785451302e-47	1.25941e-45
LINC01470	9.79885051004951	5.1634	0.473660212816902	10.9010584748649	1.13924215277722e-27	3.17666e-26
ESRG	6.26992772662133	5.15996	0.49259079408779	10.4751395388185	1.12371759507213e-25	2.84427e-24
LINC00393	6.94480077431269	5.15962	0.561721383951838	9.18537086065944	4.10111675840181e-20	7.71345e-19
SULT2B1	7.30248774846	5.15815	0.429020976562123	12.0230826696504	2.68754425272558e-33	9.93075e-32
AL031073.2	10.1903314274216	5.15489	0.455540070291803	11.3159951703867	1.09354348118807e-29	3.40591e-28
AC092645.1	11.7064920846514	5.15438	0.50786536228141	10.1490993596876	3.34435459476769e-24	7.83687e-23
AC027251.1	63.4639146820242	5.15432	0.376937337443812	13.6742210096181	1.44749098895924e-42	8.08897e-41
NPFFR2	9.51738870659833	5.15376	0.536716316913449	9.60239001188214	7.81117837012053e-22	1.60837e-20
LINC01622	8.77669303964223	5.15318	0.683561762213147	7.53871650503046	4.74619490238715e-14	6.17346e-13
H1-8	62.9785365450577	5.15021	0.374184892309821	13.7638004781326	4.20810787269155e-43	2.4265e-41
BCAR4	40.7615648551232	5.14627	0.402406159909838	12.7887575096079	1.89478961144226e-37	8.42236e-36
AC026355.2	31.1740860939434	5.14572	0.342697200533811	15.0153652683492	5.8240161013726e-51	5.25497e-49
MMADHC-DT	35.9363268274619	5.14542	0.390036104761042	13.1921578978951	9.73579275907071e-40	4.79278e-38
JPH3	68.9776235045944	5.14255	0.303783849986079	16.9283288791416	2.78165801234686e-64	4.69236e-62
CYP4B1	26.1583987604096	5.14057	0.40881687284943	12.5742622294114	2.92518296612649e-36	1.2298e-34
AL356585.4	5.41773271617115	5.13731	0.627835566465357	8.18256963801727	2.77854076038419e-16	4.19935e-15
LOXL2	210.762320255629	5.13385	0.262187092140986	19.5808823156311	2.2508779685589e-85	1.05399e-82
STK32B	95.976363141193	5.13196	0.293320950072884	17.4960622980877	1.53523066616306e-68	3.15874e-66
TMEM61	8.20825559762514	5.13183	0.605466812692759	8.4758293717976	2.33410647526144e-17	3.73553e-16
ELOVL2	83.1172522852311	5.13122	0.30625642158547	16.7546512118897	5.23671229798745e-63	8.26883e-61
AC016044.1	7.278408220391	5.12943	0.402925803284844	12.7304520346306	4.00513659213558e-37	1.76584e-35
PTPRR	12.2243491783519	5.12766	0.451035930164457	11.368618937235	5.9928276515774e-30	1.88816e-28
LINC01807	13.1353089253236	5.12749	0.455476796164718	11.2574188901871	2.12903332753421e-29	6.541e-28
LINC02542	13.0824902677625	5.12702	0.452696264609677	11.3255285235531	9.80854691691465e-30	3.05844e-28
AC061958.1	9.07892540432567	5.12573	0.504304917660214	10.1639463716143	2.87210425433844e-24	6.76526e-23
1	164.919496992189	5.12476	0.315075844656698	16.2651516192934	1.74434790763895e-59	2.40481e-57
CYLC1	4.71417216058099	5.12284	0.765941219791693	6.68829700094793	2.25782559576966e-11	2.38415e-10
AL121757.2	4.42590638187908	5.12284	0.532575000772547	9.618999641568	6.64744818022923e-22	1.375e-20
LINC00491	26.8793853566339	5.12171	0.372651938316204	13.7439490412997	5.53712686163899e-43	3.15268e-41
FBXL21P	8.70940134886766	5.11959	0.614073025227065	8.33710966633632	7.61284508517378e-17	1.18963e-15
FAM172BP	6.40678912144532	5.11795	0.63171909534675	8.10162307837265	5.423074213708e-16	7.99594e-15
BAALC	51.4298387749239	5.11725	0.345911008525409	14.7935577651064	1.6120270654264e-49	1.35545e-47
AL512324.3	11.138338246951	5.11432	0.449340108476481	11.381843842501	5.14992273757418e-30	1.62825e-28
LAD1	104.961643414832	5.11373	0.322404883310764	15.8612091595381	1.17607572129622e-56	1.45187e-54
KLHL1	16.0972193848168	5.11296	0.482199685007176	10.6034174273489	2.87286422778921e-26	7.46642e-25
NOBOX	25.254822455991	5.11275	0.379884248657135	13.4587140611398	2.73636966604107e-41	1.44203e-39
FBP2	13.8998060022302	5.10812	0.628193064781892	8.13145465261396	4.24169205150376e-16	6.31234e-15
STPG4	8.13294749568364	5.10492	0.398381296952912	12.8141538698617	1.3662053341908e-37	6.10276e-36
MGAT5B	19.9129452931003	5.10443	0.318196213813126	16.041775110668	6.52619802419161e-58	8.52139e-56
TRIM71	47.4641930435963	5.10322	0.371286732014157	13.7446846691275	5.48113434682208e-43	3.12736e-41
LINC02208	104.834152188205	5.10265	0.29118330044852	17.5238410753018	9.42423359659814e-69	1.96887e-66
DPYSL5	22.349670628955	5.10212	0.395707160410823	12.8936653092523	4.88649959730821e-38	2.22299e-36
AL163952.1	12.9830351020483	5.09961	0.510160963106043	9.99608487402459	1.58541608065823e-23	3.57924e-22
LINC01309	22.5212317670257	5.09876	0.409000203610574	12.4664095990459	1.13840799521107e-35	4.64933e-34
DLGAP5	1121.35441104285	5.09436	0.207727619263457	24.524232892203	8.14748252726251e-133	2.76597e-129
LINC01091	128.738759129905	5.09334	0.322607669419863	15.7880404823922	3.76082226019148e-56	4.47983e-54
COX8C	81.2521842248175	5.09278	0.335245972924907	15.1911733951479	4.04611452707933e-52	3.88298e-50
OR1N1	6.58086858890983	5.09233	0.517411649751956	9.84193117639548	7.42712767713532e-23	1.61242e-21
TSPAN15	12.9634928683912	5.09225	0.508309001453017	10.0180273441541	1.27012638005624e-23	2.88906e-22
AC006348.1	7.00713136595427	5.09085	0.56075397428742	9.0785737331448	1.1000686727139e-19	2.01734e-18
CD38	47.8748585023099	5.09001	0.374956785673744	13.5749351125578	5.6393622039381e-42	3.06319e-40
MRC1	22.4563857541466	5.08983	0.431967029374664	11.7829148883685	4.78105877441175e-32	1.67547e-30
AL161901.1	7.50366999018549	5.08961	0.61750338411253	8.24224249139563	1.69012587717117e-16	2.58458e-15
TBX5	26.8696434887135	5.08911	0.346600346124252	14.6829473350051	8.29069952485844e-49	6.56464e-47
LINC02704	6.25443367444777	5.08885	0.591799301367696	8.59894054673753	8.0455350115203e-18	1.31552e-16
HABP2	86.5330122491816	5.08657	0.332319983985783	15.30622733929	6.94788547249316e-53	7.06733e-51
SLC6A11	18.362942629816	5.08363	0.423432407034044	12.0057550932118	3.31425058066239e-33	1.2131e-31
MINAR1	80.6975033138488	5.0831	0.320813083040362	15.8444265278469	1.53615974543228e-56	1.88781e-54
BTBD11	114.851928754478	5.08259	0.342998277671234	14.8181125090298	1.11884319480235e-49	9.46625e-48
KCNK9	52.9939267467874	5.08127	0.344248637474674	14.7604543291103	2.63499752832398e-49	2.18183e-47
AC125421.1	7.47061475403022	5.08084	0.711157636472255	7.14446551543034	9.03467347232144e-13	1.07009e-11
SH3GL3	57.3271586594512	5.07948	0.354705786907463	14.3202744678469	1.63476304553451e-46	1.11554e-44
AC103409.1	4.85031467077266	5.07886	0.47215230988174	10.7568240990068	5.50342335676728e-27	1.47988e-25
SLCO1B3	4.74961838708998	5.0767	0.57601803634388	8.81344361442088	1.21359162461684e-18	2.09275e-17
ABHD12B	21.4575358368552	5.07562	0.482528423097028	10.5187941410344	7.07735419173659e-26	1.81163e-24
LINC01170	36.9149649229076	5.07028	0.38518121520056	13.1633700428424	1.42581509890314e-39	6.91495e-38
RPS23P5	5.09867700892575	5.06511	0.624636231755972	8.10889396426932	5.10825991738353e-16	7.55639e-15
AL021395.1	11.9905346628092	5.06414	0.674481532333971	7.5081949860058	5.99481703731054e-14	7.73092e-13
AL022324.4	4.98450132539674	5.05939	0.465765586021576	10.8625257247553	1.73872527333072e-27	4.78379e-26
OOEP-AS1	11.1543285717352	5.05905	0.468069192686777	10.8083468160023	3.14282715937232e-27	8.56988e-26
LINC00458	28.736939070115	5.04925	0.343703856919752	14.6906955664829	7.39507821947274e-49	5.90714e-47
KCNIP1-AS1	10.1188856686364	5.04546	0.447493597557122	11.2749281918576	1.74520955438506e-29	5.38615e-28
AC068875.1	16.94189397689	5.04254	0.418515232746224	12.0486409395954	1.97174097917574e-33	7.3495e-32
DMRTB1	25.1630990632102	5.04031	0.382070236193473	13.192115962331	9.74121090112364e-40	4.79278e-38
LINC02105	96.8023054785351	5.0401	0.301384417599074	16.7231647633156	8.88718617557226e-63	1.37924e-60
STAG3	443.607551139413	5.03886	0.195596750004041	25.7614797090294	2.39727411923757e-146	3.25538e-142
TNIK	381.007546521535	5.02293	0.265974409613424	18.8849966653828	1.51547535185449e-79	5.41563e-77
OOSP4B	25.7893067536434	5.02057	0.550792965298755	9.11517034289389	7.85469826446023e-20	1.44628e-18
AC082651.3	4.50369571976638	5.02016	0.658907973763761	7.61890741126032	2.55831879765047e-14	3.37739e-13
AC092652.1	7.21597070259284	5.01786	0.634863093008084	7.90385284234214	2.70412244772394e-15	3.81117e-14
FOXA1	7.44303991075097	5.01249	0.589328617184743	8.50542649112071	1.80929229815236e-17	2.90933e-16
OR2T29	6.58744696430534	5.01185	0.495050162089716	10.1239166060818	4.32744420376305e-24	1.00883e-22
AP001042.1	46.0468106688836	5.01182	0.335470275091414	14.9396712303442	1.81870295813615e-50	1.58315e-48
SLC39A12	5.96820253301089	5.01174	0.616958024615614	8.12330261751775	4.53666277967452e-16	6.7255e-15
TRIM42	7.57112383351512	5.00857	0.506494128653424	9.88870170000003	4.66032430195183e-23	1.0232e-21
AL049870.3	5.99297667534127	5.00601	0.703696584234073	7.11387505292591	1.12829304780959e-12	1.3254e-11
OVCH1	34.735624957117	5.00526	0.354499993727064	14.1191976952745	2.89265795671077e-45	1.85287e-43
LINC01442	4.64464196919638	5.00293	0.602563818672027	8.30273391449856	1.0174257007432e-16	1.57899e-15
SLC22A2	18.6149381831848	5.00148	0.462318890293898	10.8182522594266	2.82105585732662e-27	7.71572e-26
HOXB7	26.0099621058653	5.00098	0.37183545900339	13.4494495780035	3.10172500668215e-41	1.62312e-39
TGFA	35.7123328128998	4.99889	0.316537862879003	15.7923821887642	3.51067511445772e-56	4.21887e-54
RGCC	6.64634269205507	4.99811	0.705085196024182	7.08866671777717	1.35410186881783e-12	1.58381e-11
AC012653.2	56.9232819149	4.99669	0.354198643284448	14.1070372758029	3.43717672007417e-45	2.19132e-43
LINC01648	5.64431521049864	4.99501	0.677885763991839	7.36851183448466	1.72543218400045e-13	2.16049e-12
LINC00607	29.123977489284	4.99462	0.330516722201711	15.1115401448539	1.35925230801531e-51	1.27737e-49
C6orf52	385.927552992354	4.99456	0.238729257086104	20.92145418709	3.41539495735932e-97	2.50699e-94
DAW1	15.9084426915151	4.99132	0.471073458359011	10.595628451901	3.12236663893695e-26	8.09937e-25
ATXN8OS	5.3598160542574	4.99059	0.719537728648688	6.93583256496399	4.03835675861378e-12	4.52653e-11
AC114802.1	13.1892827282708	4.98606	0.391523470728155	12.735028301779	3.77709108182558e-37	1.668e-35
AC018742.1	8.85431748890953	4.98521	0.497192474818859	10.0267169574743	1.16320055958125e-23	2.65251e-22
LINC01825	5.0353757535548	4.9837	0.642495944841541	7.75677928529554	8.71133434846565e-15	1.18652e-13
HSF5	52.6413463020193	4.98268	0.397761744431217	12.5268019143136	5.32676558644833e-36	2.22912e-34
PITX1	10.7614247138914	4.98236	0.414514466943288	12.0197483407937	2.7982238193088e-33	1.03257e-31
AC090692.1	35.8658757378449	4.98224	0.507827555379963	9.81089585672283	1.01067263313616e-22	2.16816e-21
RNF182	50.7460988106701	4.98044	0.337197291686278	14.7701155147437	2.28321294444454e-49	1.90214e-47
AC007527.1	4.0264915358318	4.97882	0.560368142501464	8.88491263395484	6.39710206816007e-19	1.12307e-17
EDAR	8.01723692290591	4.97857	0.569558971812272	8.74110062162781	2.30850293112552e-18	3.91609e-17
MAL2	93.6742165901274	4.97668	0.384606333432696	12.9396817588647	2.68740401152454e-38	1.23081e-36
LINC01608	29.8004367815349	4.97097	0.382677331702505	12.9899736883045	1.39475002503227e-38	6.45315e-37
ARHGAP45	38.5264472743199	4.97069	0.331497458192065	14.9946606926422	7.95682740685452e-51	7.08523e-49
AC091078.1	23.9165991837372	4.96703	0.338064554889129	14.6925377779322	7.19671990048398e-49	5.76566e-47
C12orf77	6.57517451956219	4.96654	0.595047238248668	8.34646780362206	7.03348042333768e-17	1.10099e-15
AF146191.1	20.1342080397443	4.96521	0.289502531333376	17.1508353196254	6.19554591417044e-66	1.08558e-63
AL451007.2	4.14636585096453	4.96326	0.497709836311555	9.97219214613714	2.01726471004127e-23	4.50921e-22
PGPEP1L	17.0011287864504	4.963	0.375933674147836	13.2017857698571	8.56795353283602e-40	4.23856e-38
NAT2	6.13557463094074	4.96079	0.599964819455925	8.26847309404957	1.3568551772846e-16	2.08905e-15
BAIAP2L1	394.143331671952	4.95864	0.229161153444735	21.6382324743801	7.84534015722114e-104	8.19506e-101
AC096577.1	4.60155169093643	4.9581	0.556261647201579	8.91324775162118	4.95590754462347e-19	8.75716e-18
LHFPL3	5.18500161057516	4.9578	0.578688848267591	8.56730073918282	1.05938957539682e-17	1.72597e-16
AC019117.2	5.86385449770624	4.95671	0.563431688253623	8.79734970039354	1.40085240669402e-18	2.40036e-17
CR2	74.0806364526763	4.95491	0.342984793057764	14.4464487954885	2.63948152958823e-47	1.85234e-45
VRTN	47.791001104352	4.95396	0.333386965837522	14.8594899006676	6.03831985835411e-50	5.17334e-48
SCHLAP1	4.92853005635978	4.95217	0.578915121686241	8.55421667517127	1.18671815341803e-17	1.92879e-16
AC113367.3	4.43430545859016	4.9516	0.602441692372986	8.21922206511369	2.04827464365655e-16	3.10951e-15
LINC02882	18.0349030788009	4.94637	0.430321716612435	11.4945749544084	1.40470753530815e-30	4.59091e-29
MYO1H	64.8243968364307	4.94565	0.31497347377426	15.7017918914848	1.4702962572034e-55	1.67781e-53
KRT32	4.94910988178787	4.94437	0.922899915415214	5.35742714675863	8.44153881635847e-08	5.79897e-07
CPSF4L	27.4089116562889	4.94359	0.370404435010317	13.3464775130884	1.24183687682709e-40	6.3877e-39
AC092142.1	16.4080935780531	4.94298	0.435607870239709	11.3473076151164	7.64815840780052e-30	2.39581e-28
GCNT2	263.421423665369	4.94163	0.44612965951053	11.0766689146206	1.62817937185076e-28	4.73445e-27
AC098483.1	5.74221092326964	4.9406	0.539199039324926	9.1628584120111	5.05404993820573e-20	9.45989e-19
AL392023.2	4.89361091144502	4.93843	0.501299138138067	9.85125841450704	6.76910591481516e-23	1.47191e-21
AC007391.3	4.44469433940784	4.93378	0.749015227957597	6.58702219828221	4.48735213879462e-11	4.60242e-10
PSTPIP1	162.133856853491	4.93347	0.33889243929092	14.5576360592995	5.22329995436417e-48	3.89724e-46
MDGA2	40.6719383655975	4.93311	0.354758589629367	13.9055379227684	5.86244486930092e-44	3.48399e-42
LINC02742	10.5897466272719	4.92958	0.510756660700409	9.6515332021508	4.84262107708756e-22	1.00782e-20
UNC13C	589.841906590908	4.9261	0.273387631461875	18.0187513903972	1.3884179215394e-72	3.49149e-70
C16orf74	36.5017075621455	4.92445	0.318417494887994	15.4653947430455	5.94079704048226e-54	6.30258e-52
AC091027.3	5.50937901943965	4.92396	0.644183467625099	7.64372416730007	2.11027231535344e-14	2.79848e-13
AC097487.1	5.18634606616668	4.92259	0.442817336287806	11.1165281567846	1.04250295775721e-28	3.08424e-27
TEX15	273.299809594778	4.92058	0.276612759494112	17.7886948968562	8.64705198568295e-71	1.99021e-68
DPPA5	99.262603439921	4.91974	0.339011782275274	14.5119992048337	1.01712338156747e-47	7.42582e-46
BCL2L10	81.405463450275	4.91693	0.297741389327927	16.5141109799259	2.90408848405202e-61	4.24044e-59
ASZ1	4.91440735821276	4.9145	0.457115032072174	10.7511325495621	5.85383848058896e-27	1.57099e-25
LINC00922	16.1726081684283	4.91086	0.424160680306903	11.5778388748502	5.33746786251027e-31	1.77213e-29
B3GALT1-AS1	4.48005835691502	4.90994	0.692824526024575	7.08684775292476	1.3720117541609e-12	1.60338e-11
AL022721.1	5.9886371151391	4.90963	0.641252909840905	7.65631224584708	1.91348163069754e-14	2.54248e-13
UMODL1	8.78964037146399	4.90885	0.561679216270362	8.73959661763973	2.33944235759113e-18	3.96363e-17
C4orf45	34.1162596271682	4.90844	0.380965172817824	12.8842251918936	5.52273512049798e-38	2.50404e-36
LINC01194	31.1756750239982	4.90672	0.364578470196517	13.4586228120623	2.73975061721702e-41	1.44203e-39
AC006499.4	4.03453055619056	4.90568	0.82809623541752	5.9240399193332	3.14127149152059e-09	2.605e-08
CNTNAP4	13.7630406718255	4.90541	0.472944452147054	10.3720739468339	3.3223464464223e-25	8.23281e-24
SPATA3	8.01665991084752	4.90242	0.5856181165608	8.37135312469143	5.69603363822507e-17	8.95765e-16
MUC2	14.8288261774174	4.90222	0.653267357249045	7.5041616413366	6.18229794188512e-14	7.96513e-13
H2BC12	74.6800155245514	4.89839	0.326256873940768	15.0139152181679	5.95277677004569e-51	5.35336e-49
GDF9	242.565942021757	4.89832	0.274526372472701	17.8428140019571	3.28716962481531e-71	7.63045e-69
AC105180.1	3.95424586656296	4.89824	0.593104679451946	8.25865128156655	1.47327656215814e-16	2.26444e-15
LINC02642	6.12010709463746	4.89743	0.591606591917277	8.27819178392538	1.25059702160506e-16	1.93202e-15
SOX17	5.27620193992267	4.89704	0.63556612386917	7.705008460398	1.30834622886936e-14	1.75387e-13
TAS2R2P	3.73738828620087	4.89508	0.618169772807947	7.91866378042669	2.4007655993679e-15	3.39419e-14
UNC93A	12.4761640880477	4.89501	0.591142343547944	8.2805878749891	1.22568683037549e-16	1.8957e-15
LINC01580	3.96652979642828	4.8948	0.63108404240539	7.75618298684443	8.75237126772819e-15	1.19151e-13
SGCZ	15.939987998621	4.89113	0.39987975994893	12.2315038905764	2.10995643966052e-34	8.23338e-33
AC023078.2	3.96446728433575	4.8902	0.659345392601474	7.41675258214029	1.20026865157926e-13	1.51902e-12
ADAM19	51.1609555777363	4.8866	0.278864299630148	17.5232070280182	9.52987029660535e-69	1.97574e-66
FBXL16	8.2546988907437	4.88637	0.509152823168177	9.59705299868478	8.22628214779677e-22	1.69256e-20
RPL18P11	13.0051656805295	4.88628	0.456878816811135	10.6949105651334	1.07523334987239e-26	2.85457e-25
BLK	7.58073915134155	4.88548	0.492287095117282	9.92404414087331	3.27222848770522e-23	7.24881e-22
AC025445.1	3.76392959094766	4.88422	0.623344936229201	7.83549322603756	4.67005829615285e-15	6.47443e-14
AC090844.3	9.68326801358918	4.88361	0.733041223404303	6.66212008872085	2.69905336138889e-11	2.82916e-10
LINC02299	8.09693541964428	4.88132	0.509456973818389	9.58142566295922	9.57144748693471e-22	1.96041e-20
AC009108.3	22.8589376475785	4.88074	0.455641527101028	10.7117997781796	8.96026708425184e-27	2.38347e-25
UBE2Q2L	9.56687345640858	4.88023	0.456836332331967	10.6826591973219	1.22705488137417e-26	3.23864e-25
MSC-AS1	19.0967128048256	4.8795	0.511040861822746	9.54816743476934	1.32010664718562e-21	2.67359e-20
CLDN18	96.5806267028454	4.87726	0.281112029979718	17.3498896504072	1.97623473723761e-67	3.80656e-65
AC098657.2	4.62859139149355	4.87718	0.631375664124841	7.72468819150908	1.12127471640579e-14	1.5142e-13
TDRD12	77.8299611077033	4.87569	0.341139605229635	14.2923640369666	2.44177614980776e-46	1.63744e-44
AP003049.2	4.88344678485374	4.87359	0.544429204783476	8.95173769571437	3.4992966045331e-19	6.24424e-18
ASB2	8.30946004278586	4.87206	0.583653998113115	8.34751558800695	6.97138321648486e-17	1.0919e-15
OR2T5	3.86497783458673	4.87141	0.56447130863663	8.63003809767229	6.13315414452646e-18	1.00952e-16
GABRP	17.5759603696629	4.8711	0.454540588768753	10.7165290284435	8.51386527966975e-27	2.26694e-25
LINC01829	8.75729946749608	4.86995	0.490983148537383	9.91877154012562	3.4497577793786e-23	7.62964e-22
STK31	189.749032272923	4.86841	0.283365392755766	17.1806761713028	3.70566626411708e-66	6.70948e-64
AC006450.3	4.4228112206032	4.86746	0.731680265678354	6.65243605267032	2.88281087756173e-11	3.00554e-10
RERG	32.8252903810409	4.86699	0.35455255394156	13.7271250096804	6.9850703182292e-43	3.96049e-41
AL109763.1	8.24983284665413	4.86554	0.568904421710254	8.55246599324584	1.20486226064409e-17	1.95594e-16
LINC00871	60.485668084344	4.86421	0.361770248476579	13.4455666521524	3.26892023052663e-41	1.70732e-39
AC084819.1	12.8308936344887	4.86372	0.447755590850987	10.8624449883013	1.74026352585406e-27	4.78379e-26
CCNI2	102.428730662929	4.85752	0.252148095038392	19.2645686078721	1.06549582920221e-82	4.25556e-80
AC016766.1	3.8550712613019	4.85686	0.493723029611482	9.83722159654489	7.78305312898384e-23	1.68565e-21
AGMO	95.4023078293879	4.85678	0.366300135685398	13.2590242591944	4.0006718068913e-40	2.0084e-38
OR2T34	4.29367106093121	4.8562	0.522725534431025	9.29015342272932	1.54066085989093e-20	2.96547e-19
TFAP2B	29.9035147701494	4.85393	0.331716968372997	14.6327474712471	1.73631458898024e-48	1.33211e-46
FRG1FP	32.493461030726	4.85311	0.33472075560244	14.4989943124065	1.22937889307035e-47	8.87997e-46
AC006960.2	6.04353087004428	4.85292	0.535796066583949	9.05740923530919	1.33585625797142e-19	2.43985e-18
TUBB8P10	5.06422353006074	4.84952	0.550383257856243	8.81116739912864	1.23849259569312e-18	2.13292e-17
AL354676.1	3.97621489688219	4.84775	0.858062673900175	5.64964833714362	1.60776397454308e-08	1.2238e-07
LNCPRESS1	4.17027615856553	4.84665	0.455613566279116	10.6376352742486	1.99118683875483e-26	5.20989e-25
CCL20	6.59887789589776	4.84544	0.680746216281624	7.11784197736418	1.09629956568781e-12	1.28949e-11
TMC5	193.284571561345	4.84444	0.280037814464256	17.2992285916548	4.76729453541986e-67	8.99132e-65
AC106870.3	10.5742393846388	4.84144	0.403259799416708	12.0057553489946	3.31424033340053e-33	1.2131e-31
OR8G3P	12.6781319324007	4.84079	0.498087317030096	9.71876089088498	2.50814992874795e-22	5.28463e-21
TRPC5OS	4.24060291663728	4.83924	0.688494862828593	7.02872363627105	2.08431345943265e-12	2.39054e-11
C9orf92	67.342031300718	4.83817	0.413005990428704	11.7145316992547	1.07382942021892e-31	3.70103e-30
THRSP	24.6007893736001	4.83814	0.492346793892192	9.82669144922943	8.64110583458223e-23	1.86405e-21
AL022313.2	12.9405267541718	4.83727	0.410378255050331	11.78733879198	4.53649913091712e-32	1.59182e-30
AC096570.1	32.0245807527468	4.8361	0.330444733779503	14.6351244336558	1.67668654898915e-48	1.29e-46
AC103993.1	3.83590872946972	4.836	0.634600747985064	7.62053731088446	2.52621930361071e-14	3.33704e-13
AC108057.1	3.70533089327645	4.835	0.620477495302627	7.79239321325946	6.57517350364242e-15	9.0235e-14
C11orf87	7.91240040244568	4.82953	0.854969755535041	5.64877810819004	1.61592268734987e-08	1.22967e-07
CNTN5	43.498507292724	4.82852	0.347172144028174	13.908142646081	5.65283873145816e-44	3.36679e-42
LMOD3	201.091705027632	4.82813	0.221247298052607	21.8223054381396	1.42491829166527e-105	1.61247e-102
CHRNA5	41.9059423433212	4.82637	0.307019378573437	15.7200942551243	1.1015968757987e-55	1.26237e-53
AC022308.1	3.61165968116357	4.82514	0.763236408013979	6.321945924437	2.58289775024188e-10	2.44166e-09
H2BC1	10.8994764070246	4.82467	0.523974380326619	9.20784358574564	3.32742102728858e-20	6.31071e-19
SNTG2-AS1	5.94452727588247	4.82431	0.450750548658973	10.7028377031039	9.87081902699282e-27	2.62311e-25
AL645728.2	21.648614652857	4.8238	0.339706890816991	14.1998739174852	9.1777384500427e-46	5.97741e-44
SERPINA6	3.89970938756087	4.82159	0.888313444898751	5.42780381174163	5.70517005275978e-08	4.03717e-07
OR52E6	4.20801127017948	4.81656	0.652718969381612	7.3792255270362	1.59212940824897e-13	2.00188e-12
PRR32	4.46886194530674	4.81567	0.567977430691978	8.47863671048704	2.27847910058289e-17	3.65296e-16
RIIAD1	18.6922773573279	4.8152	0.395599595098342	12.1719132916637	4.38677669594268e-34	1.69474e-32
CEROX1	5.58543796360624	4.81075	0.59976522151072	8.02105143921314	1.04843808216582e-15	1.51945e-14
GFY	4.95970388077373	4.81043	0.536388494082273	8.96818215134882	3.0144822703423e-19	5.40042e-18
PALM3	11.2318572938127	4.81041	0.411554686752322	11.6883757813117	1.46154950033658e-31	4.99927e-30
INA	100.920962890611	4.80782	0.291542218739418	16.4909895893763	4.25916210089958e-61	6.18581e-59
GRIN2B	64.1125635012628	4.80537	0.303530839929905	15.8315847241211	1.88415354514018e-56	2.2947e-54
TUBB8P9	4.3544521639607	4.80499	0.44988775483201	10.68042410627	1.25696092365165e-26	3.30793e-25
LINC02296	3.55504683564123	4.80413	0.473390368106473	10.1483448230313	3.37030849345185e-24	7.89088e-23
AC008069.1	3.73799944848203	4.80212	0.709630276274949	6.76707546728466	1.31411540821622e-11	1.41909e-10
LINC00557	3.54662809544144	4.80181	0.801630000503996	5.99005609013002	2.09768679187e-09	1.78705e-08
BARX2	10.8630340745003	4.80121	0.416997763107961	11.5137615788297	1.12463604588975e-30	3.69335e-29
AC068616.2	5.39703044935164	4.8006	0.60533005316508	7.93055115026995	2.18175423498058e-15	3.09745e-14
CTRB2	99.1162199078176	4.79975	0.308465439259475	15.5600962330841	1.35894428296754e-54	1.47042e-52
OPCML	8.90291591119607	4.79956	0.595335348420362	8.06194514766437	7.50898959116605e-16	1.0982e-14
DPRX	3.53388109987523	4.79923	0.895209542493761	5.36101449091654	8.27558782649646e-08	5.69437e-07
MCTP1	411.821508361745	4.79865	0.259494187655373	18.4923147023565	2.38110763319673e-76	7.18539e-74
LINC00276	18.4909904909062	4.79786	0.405806044568828	11.8230327299766	2.96773892568312e-32	1.05361e-30
AC009446.1	3.84172593504484	4.79561	0.574092381758222	8.35338035585171	6.63366024161641e-17	1.03961e-15
AL356413.1	3.99067791480734	4.79482	0.518238086396205	9.25214909543559	2.2002352030831e-20	4.20818e-19
LINC01257	11.353410088118	4.79243	0.488029340032987	9.81996174089891	9.23785991014971e-23	1.98804e-21
PLEKHD1	7.98361621178474	4.79221	0.537837902057409	8.91013620595418	5.09699073057484e-19	8.99475e-18
AL049541.1	4.4067689233924	4.79161	0.606806810052706	7.89643217400079	2.87000321243371e-15	4.03658e-14
AC091951.3	6.23582732312283	4.78971	0.51519357367838	9.29690702830165	1.44590561109545e-20	2.79497e-19
SOX1	4.83006366379901	4.78739	0.523050386818843	9.15282190858208	5.54653733527381e-20	1.03319e-18
AC024610.2	7.02382955333439	4.78592	0.479022446553223	9.99101325922331	1.66867202588913e-23	3.75472e-22
AC117372.1	11.9743693218663	4.78551	0.401648879820983	11.9146541042084	9.92773231162754e-33	3.57596e-31
AMZ1	60.66448897618	4.7845	0.326664713149659	14.6465171586585	1.41800316074119e-48	1.0972e-46
AC004147.2	5.14029800722532	4.78341	0.653601297386602	7.3185387907088	2.50685561033461e-13	3.10459e-12
OR52K2	6.65915101350267	4.78186	0.765147095512241	6.24958999471599	4.11531562129567e-10	3.81851e-09
ZNF503-AS1	6.10646914575962	4.77884	0.656273147343691	7.28178698661029	3.29426956561794e-13	4.04654e-12
AC093772.2	3.64908391625783	4.77309	0.761925314847861	6.26451067717607	3.73997936032725e-10	3.47618e-09
AC092793.1	4.36823831381235	4.77281	0.694890019434761	6.86843402835261	6.49104785098047e-12	7.16045e-11
CHEK2P2	7.31257495042229	4.77258	0.717247697276087	6.65401675116638	2.85200192755336e-11	2.97836e-10
AL353811.1	3.52276743743206	4.77219	0.618305061944219	7.71818078982018	1.18001750112965e-14	1.5889e-13
PTH2R	17.6576093815874	4.76864	0.427078195298775	11.1657192489189	6.00035551110635e-29	1.78884e-27
HOXA13	5.37915110029471	4.76853	0.601179010346435	7.93195767943646	2.15717954786337e-15	3.06417e-14
AC116317.1	7.46385042688792	4.76751	0.59205464892364	8.05247762424763	8.11345747379231e-16	1.18279e-14
LIN28B	6.40350412139422	4.76573	0.634555358826425	7.51034355860584	5.8972390609453e-14	7.61594e-13
LINC00520	11.7895778369368	4.76144	0.557814107861613	8.53589877156364	1.39070082971468e-17	2.2509e-16
ZNF804B	7.41772107703755	4.76125	0.499924764757022	9.52392371208789	1.66760927653907e-21	3.36483e-20
SLC15A1	28.3553997361309	4.76102	0.431712361813622	11.0282216749117	2.79333805095528e-28	8.01948e-27
AL136234.1	4.32407766192269	4.76076	0.609315397290985	7.81328716265527	5.57154603456171e-15	7.6811e-14
LINC01695	13.5511601986939	4.75887	0.434684154170459	10.9478777621128	6.80226603874601e-28	1.91841e-26
TPRG1	36.0862238460838	4.75524	0.380790351961434	12.4878035229099	8.7023083139956e-36	3.58643e-34
AL353586.1	15.6272522155079	4.75333	0.438484032643514	10.8403737223909	2.21564085056832e-27	6.07824e-26
DPP6	67.6561179472191	4.75141	0.303708185123401	15.6446583412067	3.6130313140574e-55	4.03812e-53
LINC02248	8.7117367336009	4.74831	0.476504234800798	9.96487757147658	2.17141227323139e-23	4.8458e-22
GOLGA2P8	20.7128740106226	4.74312	0.368700579765688	12.8644198966377	7.13757669262531e-38	3.21475e-36
AC130307.1	3.98071397447001	4.73816	0.712971315897914	6.64564732143082	3.01887333587948e-11	3.13896e-10
CCM2L	15.8413764604193	4.73789	0.416242573050184	11.3825108494741	5.11067756386711e-30	1.61935e-28
NBPF21P	4.23301933956125	4.7292	0.59437222818512	7.95663575747774	1.76780148698253e-15	2.52295e-14
COL6A5	6.53007458188204	4.7276	0.590536237817715	8.00560244356148	1.18883215166244e-15	1.71742e-14
LINC01118	51.4633242224832	4.72476	0.339936340591925	13.8989639204636	6.42648839814635e-44	3.81085e-42
LINC02523	20.7322567526732	4.72344	0.417874462406	11.3034875500725	1.26108257387626e-29	3.91873e-28
AL583785.1	10.1193660259187	4.72276	0.42252816476481	11.177395576161	5.26113556757699e-29	1.57192e-27
LINC02768	13.7945395513317	4.72074	0.358626969674806	13.1633776343408	1.42567181172425e-39	6.91495e-38
AP003100.2	6.08327261983286	4.71221	0.537377680638017	8.76889054456957	1.80435337005803e-18	3.07045e-17
NFATC1	49.8951112897515	4.71211	0.33626968047978	14.0128885235557	1.30007693469113e-44	8.11696e-43
CATSPERD	12.7972510564948	4.71153	0.457896345685958	10.2895146738702	7.85713927231642e-25	1.91383e-23
LINC02327	10.5079338600057	4.71068	0.476165237047869	9.89294782430212	4.46677390539558e-23	9.82292e-22
AC015987.1	79.8270578509588	4.70883	0.298642141795957	15.7674587415502	5.21044558172588e-56	6.15263e-54
SYCP3	150.301884703529	4.70677	0.250233727248958	18.8094845578007	6.31487717581432e-79	2.19879e-76
RPS6P12	4.87001876511786	4.7048	0.552254298867701	8.51926386153197	1.60570640387304e-17	2.58809e-16
LINC02196	4.53072274326176	4.70475	0.531750202585684	8.8476754786486	8.93610568608775e-19	1.55774e-17
POU4F1	9.49984264926163	4.70377	0.469058709050803	10.0280987856268	1.1470391420819e-23	2.62005e-22
CPNE4	47.3691239314384	4.70369	0.330175436218271	14.2460446573025	4.74400340514825e-46	3.12724e-44
AC007405.2	4.3144829130743	4.70328	0.591545041014025	7.9508469333848	1.85240708699093e-15	2.64092e-14
AC004470.2	4.52902162327783	4.7026	0.45519308607366	10.3310106888254	5.10201428953343e-25	1.25399e-23
AC114341.2	6.20864513731233	4.70119	0.519024834694793	9.05773126006033	1.33191929542358e-19	2.43429e-18
LINC00354	5.52701475880747	4.69926	0.578128892653528	8.12839089145093	4.35026439970764e-16	6.46328e-15
AL512308.1	6.57910268158454	4.699	0.534707452619554	8.78798975708074	1.52259849368887e-18	2.60077e-17
M1AP	21.653339642816	4.69832	0.372428131659998	12.615374260614	1.73730346922169e-36	7.41878e-35
AL445644.1	4.79295687208267	4.69778	0.567191409958107	8.28252227603414	1.20593391332456e-16	1.86621e-15
AC011369.2	11.5946262925654	4.69625	0.422313480907419	11.1202996487128	9.99357776943793e-29	2.96305e-27
SLC6A5	49.6815973918547	4.69285	0.360202765036949	13.0283664135831	8.43952045249505e-39	3.97243e-37
INSM1	5.04941773917434	4.69226	0.531462215325558	8.82895658451082	1.05656721427135e-18	1.83591e-17
GPR158	63.2918194202692	4.68641	0.360449727697548	13.001573917042	1.19850975218566e-38	5.57369e-37
AC004921.1	9.08334997505853	4.68537	0.38742634444271	12.0935777772782	1.14202860884357e-33	4.29589e-32
AC079793.1	5.16604846551988	4.67896	0.561094879377719	8.33898657826585	7.49299161952667e-17	1.17157e-15
AACSP1	10.8215855129406	4.677	0.522339066725675	8.95395680553786	3.42963071251639e-19	6.12395e-18
AL451007.1	6.65862079230269	4.67693	0.518545434105553	9.01933381039509	1.89236548625709e-19	3.43778e-18
AC084375.1	6.45557387843485	4.6769	0.50350072437377	9.28876453762924	1.5608954724191e-20	3.00229e-19
AC125421.2	3.28915992143467	4.6763	0.788034397091717	5.93413792835296	2.95393430390238e-09	2.46167e-08
DLX5	22.5500483350976	4.67598	0.429042566454358	10.8986417294503	1.16990618772618e-27	3.25882e-26
OR10AH1P	35.814274902231	4.67119	0.339501766881841	13.7589615579303	4.49943280778979e-43	2.58899e-41
NLRP13	374.441372454207	4.66879	0.328913832411526	14.1945693311495	9.89927203643667e-46	6.43192e-44
RAB17	5.10554816323953	4.66854	0.602362400096954	7.75039155301674	9.16096273858154e-15	1.24401e-13
MIR3681HG	66.8760293386742	4.66727	0.311745110097511	14.9714331895045	1.1286257808849e-50	9.95206e-49
SNAI3	9.92356568013867	4.66652	0.511494525439601	9.12331310989341	7.2862088476843e-20	1.34616e-18
AP000428.2	3.37557635537691	4.66612	0.576637826275525	8.09193764094882	5.8722973918627e-16	8.63953e-15
CDK15	15.8872303197124	4.66568	0.50189666670502	9.29609971719777	1.4569219460698e-20	2.81226e-19
LINC02699	5.01413688081549	4.65819	0.614855146466135	7.57607676787238	3.56161110429007e-14	4.67294e-13
AP000253.1	12.7897727440592	4.65789	0.428415846624315	10.872357072786	1.56114682109914e-27	4.30449e-26
DAPP1	21.5285926162582	4.65784	0.459887425707053	10.1282099247787	4.14161829591487e-24	9.68005e-23
LINC01828	24.5666938806595	4.65596	0.406886399332199	11.4428983145002	2.55214638758504e-30	8.27133e-29
TDRD15	7.65148037873983	4.65591	0.530324772243111	8.77934820429958	1.6442474105687e-18	2.80503e-17
MAPK4	86.3684792971714	4.65385	0.276782667900898	16.8140817181695	1.92451570628191e-63	3.12982e-61
LMO1	45.1463259807772	4.64853	0.325497876417052	14.2812817771795	2.86286898843514e-46	1.9057e-44
LINC01812	3.16066749283977	4.64683	0.698149103476602	6.65593292886231	2.81508616420679e-11	2.9451e-10
AC079760.2	28.5571871759125	4.64542	0.38307061048399	12.1267936590914	7.61739266091744e-34	2.90972e-32
LINC02073	9.38524363368873	4.64301	0.473478449317702	9.80615909683659	1.05923832730007e-22	2.26876e-21
AL132775.1	9.95016101937173	4.64296	1.07922308503665	4.30213168609088	1.69162718454982e-05	7.78429e-05
F2	65.8781843122328	4.63992	0.332573603110167	13.9515731614232	3.07741659380079e-44	1.86562e-42
CCDC141	42.9597556947806	4.63952	0.340153595942613	13.6394819239241	2.33211452552188e-42	1.28474e-40
LINC02125	4.22685227270217	4.63863	0.508415907259301	9.12369346197816	7.26067264949836e-20	1.34236e-18
MAGEB1	8.20985436380943	4.63845	0.715165800297823	6.48584153182743	8.82378727251262e-11	8.74299e-10
AC105094.2	3.72208912614957	4.63769	0.504735369781602	9.18836884139275	3.9884322579069e-20	7.51192e-19
AC010230.1	9.91521947053155	4.63616	0.533271825579662	8.6938064664401	3.50494514504331e-18	5.86511e-17
IGF2BP3	124.013591057579	4.63585	0.316830711626686	14.6319539617537	1.75668666583482e-48	1.34394e-46
AC026719.1	3.14311408024938	4.63555	0.747092001973345	6.20478805530898	5.47706658871113e-10	5.00006e-09
CASC9	19.9724895232527	4.63421	0.405254331528012	11.4353219598764	2.78501718614434e-30	9.00456e-29
EFCAB10	175.564616986351	4.63278	0.257039215297167	18.0236246766087	1.27134287823337e-72	3.22695e-70
MGC32805	4.29781850665786	4.63271	0.510904039491423	9.06767899792141	1.2157913030079e-19	2.22805e-18
AC008432.1	3.55166895434787	4.63053	0.628917023050881	7.36270080057187	1.80226025473292e-13	2.25461e-12
MBL2	3.6977595913247	4.62761	1.01915194500306	4.54064417413114	5.60826128028687e-06	2.82588e-05
UCHL1	1418.4109784278	4.62591	0.181578065749367	25.4761410360057	3.62450842430281e-143	3.28127e-139
AC011840.1	13.4759050598965	4.62309	0.526933717107006	8.77357355641362	1.7308379394199e-18	2.94905e-17
AP002001.1	22.4056423765901	4.62243	0.354887597014167	13.0250676110371	8.81229926256691e-39	4.13356e-37
LINC01467	36.6836923153172	4.62111	0.49929785275156	9.25521589123789	2.13797906509718e-20	4.09488e-19
RNF144B	55.6007899136751	4.62077	0.35093141865183	13.1671580936814	1.35606680882646e-39	6.624e-38
LINC01397	9.02163417763039	4.6174	0.523263189128926	8.82424061718556	1.10205046826179e-18	1.91006e-17
LINC01612	11.6723422374397	4.61656	0.547609002857052	8.4303873059932	3.44523028449462e-17	5.46867e-16
OR1E2	3.17685173461341	4.61471	0.583657866353813	7.90654125107895	2.64638633445182e-15	3.73173e-14
HTR2A-AS1	3.67912395809004	4.61062	0.467081527393154	9.87112416436618	5.55386434787449e-23	1.21643e-21
GLRX	515.358405352429	4.61062	0.226719337788873	20.3362237419926	6.14864586130023e-92	3.71091e-89
HDC	85.7959618544996	4.60873	0.347619270720996	13.2579890964891	4.05627158027671e-40	2.03255e-38
LINC02307	5.13374461560678	4.60495	0.566148409764857	8.13381461785801	4.15988535633897e-16	6.20079e-15
FLI1	10.9167942969664	4.60382	0.476449932762938	9.66275476925989	4.34032622711842e-22	9.05368e-21
IRX2	7.52911968225284	4.60076	0.573122234906911	8.02753188156511	9.94531294145187e-16	1.44364e-14
SCAT8	9.86526807899978	4.6006	0.48131187963211	9.55846499914338	1.19516130009285e-21	2.42959e-20
CSMD1	114.852430707354	4.59976	0.253641220696502	18.1349106538875	1.68973461383669e-73	4.45549e-71
FSTL5	4.06416279867916	4.59863	0.528165470953985	8.70680382213724	3.12563387764906e-18	5.24654e-17
AP001476.3	4.23815022937562	4.59802	0.574439692995429	8.00436498088285	1.20084732152836e-15	1.73293e-14
LINC01989	6.6722286049821	4.59615	0.503262166268141	9.13270860511194	6.68064953842676e-20	1.2385e-18
MAP7D2	205.987002453757	4.59578	0.230445945953754	19.9429897154792	1.72443773081912e-88	9.3668e-86
KLF5	182.666183319696	4.59414	0.304576190881717	15.0837033075407	2.07307449934992e-51	1.90856e-49
CR1L	3.51292249774961	4.5933	0.626532246729481	7.33129993706471	2.27930893737327e-13	2.83183e-12
LINC00578	39.25188054029	4.59182	0.333753831448598	13.7581014184316	4.5532782843773e-43	2.61443e-41
PATL2	204.208726703038	4.58818	0.246086566577939	18.6445771534051	1.39754979543431e-77	4.51858e-75
AC114798.1	3.21247725941409	4.58801	0.869838405425821	5.27455766593945	1.33076669903255e-07	8.86927e-07
HES6	27.5071183593833	4.5854	0.346435995373119	13.2359278253164	5.44205032185803e-40	2.71194e-38
TTK	293.944845617192	4.58489	0.271283772658141	16.900728040964	4.44385787832195e-64	7.40434e-62
LINC00508	3.96294686647662	4.5846	0.548768152476374	8.35434981823777	6.57940967844405e-17	1.0317e-15
AC005998.1	4.88685483350303	4.58403	0.448974245429456	10.2100017443883	1.78861621717098e-24	4.26863e-23
SYCP2	521.126009131236	4.58326	0.240355439908552	19.0686778206048	4.59783561349325e-81	1.73434e-78
AP002001.2	5.95762306477417	4.58267	0.708155991411673	6.47126918809286	9.71831227250366e-11	9.58735e-10
SCARA5	23.3928911286585	4.58152	0.369943569141145	12.3843862350237	3.17504608334559e-35	1.26997e-33
CDH13	93.2155402902233	4.57878	0.304197333434641	15.0520046524197	3.34929229754496e-51	3.03211e-49
AC021698.1	4.42600565648474	4.57811	0.590519686847698	7.75268193604878	8.99717749608501e-15	1.22299e-13
AC016571.1	8.23647238873308	4.57533	0.456350331618468	10.0259056403708	1.17279432149073e-23	2.67214e-22
NR2E1	26.4757476991607	4.57501	0.393210784339267	11.6349965856169	2.73601082845821e-31	9.2422e-30
IGF2BP1	20.6002816621104	4.57495	0.390920842203705	11.7030007637987	1.23024720326854e-31	4.22406e-30
AC226119.2	13.7589071018816	4.57232	0.406159622426153	11.2574505576767	2.12826857778481e-29	6.541e-28
RN7SKP164	3.2542676196905	4.57208	0.771596026960295	5.92548614163814	3.11374844187945e-09	2.5863e-08
ZFAND2A	2040.2052606035	4.57179	0.209632164226196	21.8086434583926	1.92087476725462e-105	2.08676e-102
FER1L6-AS2	38.4530844348203	4.57045	0.436598864142608	10.4683086022754	1.20781758936403e-25	3.04296e-24
AC012668.3	10.0891848766932	4.56843	0.433942272880259	10.5277314005408	6.43670271672176e-26	1.65231e-24
AC011195.2	3.00899275263069	4.56439	0.745299576852154	6.12424045768849	9.11172053957996e-10	8.11095e-09
TPRXL	17.7138850635628	4.56433	0.436115003078587	10.4658961068272	1.23898609392169e-25	3.11859e-24
AC064802.1	4.56284310544984	4.56399	0.458637960778913	9.95117374832393	2.49226142931579e-23	5.55269e-22
CDH12	25.6455799548221	4.56261	0.335062556806336	13.6171833021684	3.16542537239531e-42	1.73676e-40
AC048352.1	6.95917276278323	4.56057	0.529268424443976	8.61674957471751	6.88815594998086e-18	1.13037e-16
ADGRG6	33.7381282937906	4.56046	0.370177096543362	12.3196629698433	7.09903510273333e-35	2.81053e-33
KRT34	3.33985514388046	4.56012	1.04365871209227	4.36936276381876	1.24609619732475e-05	5.87445e-05
AC018442.2	16.7518173850036	4.55977	0.33810790781166	13.4861329770734	1.8874363837016e-41	1.00512e-39
TTC29	9.20664947605541	4.55878	0.519976065287234	8.76727885621612	1.83036064159322e-18	3.11081e-17
SLC17A7	10.2677159007925	4.55779	0.451359786181407	10.0979004471816	5.64375236347565e-24	1.30672e-22
EOMES	11.3839325668215	4.55591	0.44149734059241	10.3192348938079	5.76809570794457e-25	1.41259e-23
ELANE	3.6046172150265	4.55579	0.71566829314557	6.36579075168904	1.94286154418824e-10	1.85405e-09
GLYATL1	7.02853290816714	4.55307	0.667385398277581	6.82225604290802	8.96217441001131e-12	9.79098e-11
GLRA2	26.9727454369816	4.55162	0.350021494527849	13.0038398368343	1.16351262986558e-38	5.42021e-37
LINP1	3.30244924869344	4.54764	0.638828962889319	7.11871878045352	1.08934915507649e-12	1.28187e-11
DCAF12L1	5.55236630020071	4.547	0.709102203824584	6.41233357498414	1.43308834741136e-10	1.39054e-09
ARHGEF33	86.0626403377112	4.54102	0.251334014540471	18.0676721296668	5.7280080932394e-73	1.49584e-70
PTK2B	39.1139359698494	4.53854	0.307533578451899	14.7578753523965	2.73770219888951e-49	2.25998e-47
AC123784.1	3.17072277070318	4.53732	1.02194007392108	4.43990326199926	8.99993238657414e-06	4.36481e-05
AC004846.1	4.10872718619377	4.53716	0.675687457409922	6.71487387791153	1.88228954762026e-11	2.00632e-10
HOXA3	9.06130668993379	4.53635	0.546907797761759	8.29453513394117	1.0901065668305e-16	1.68985e-15
AL138749.1	18.4115057923007	4.53578	0.460045278366209	9.85941892451201	6.2409513256333e-23	1.36143e-21
LINC01708	4.35667755330374	4.53564	0.532857000074031	8.51193381550253	1.71056212626324e-17	2.75547e-16
AC092723.5	4.22269522202424	4.53383	0.599577011611538	7.56171382759162	3.97792811325463e-14	5.20658e-13
AL021937.3	6.02729481229098	4.53264	0.537203529588166	8.43748155608687	3.24248267422235e-17	5.15891e-16
AL033519.4	66.709623993637	4.53186	0.35458609255568	12.7806979510469	2.10174928009869e-37	9.32703e-36
RIMBP2	27.3053244347749	4.53071	0.324357415319519	13.9682549617721	2.43520504208494e-44	1.48291e-42
GDPD4	14.0141600719394	4.53069	0.408937256270364	11.079173108952	1.58328002973922e-28	4.61872e-27
AC004009.1	3.25486150378572	4.5302	0.645227756743469	7.02108475634237	2.20152247712615e-12	2.51752e-11
AC005062.1	27.3230470023537	4.53015	0.324133883090768	13.9761638819115	2.17921665579197e-44	1.33601e-42
LINC02607	4.52109225839184	4.52916	0.604160915807353	7.49660654016714	6.54911879613746e-14	8.41777e-13
TOX2	60.85674018855	4.52743	0.318532257144548	14.2134160014452	7.56437130014273e-46	4.95038e-44
DDX53	8.31367094087287	4.52615	0.674361913702821	6.7117564647553	1.92295446587112e-11	2.04645e-10
PEBP4	52.4384012770899	4.52577	0.312197561977227	14.4964878575795	1.27509194355534e-47	9.16143e-46
RN7SKP27	3.09234822475307	4.52535	0.650535434647279	6.95633971607269	3.49227164778426e-12	3.93228e-11
C11orf16	4.54574065709187	4.52042	0.524533950811827	8.61797176384611	6.81504807812473e-18	1.11904e-16
LINC01707	4.79507110429316	4.5196	0.56097734104372	8.05664587243864	7.84164028318695e-16	1.14501e-14
AC004083.1	31.9024562955447	4.5167	0.362004880288091	12.4769121191345	9.97817691732856e-36	4.09981e-34
TMEM235	4.70137941029426	4.51601	0.522723337184577	8.63939337049855	5.6512280504269e-18	9.34724e-17
LINC00698	28.8364152716432	4.51552	0.406220284837118	11.115945371955	1.04933276089457e-28	3.0977e-27
TUBA4A	96.1483333131811	4.5143	0.316717390552804	14.2533949641458	4.27007206925861e-46	2.82168e-44
AC019117.1	9.14735286659879	4.51353	0.451465059072613	9.9975186055227	1.56263495815388e-23	3.53075e-22
AC073283.3	4.97670137410252	4.51213	0.408515115287235	11.0451975358404	2.31258469969668e-28	6.66746e-27
AC126175.2	30.59689376673	4.51166	0.463285112177052	9.73841928705578	2.06745182018081e-22	4.37987e-21
IQCJ	5.24216535168656	4.51028	0.563693728531386	8.00129109539448	1.23121333337897e-15	1.77487e-14
TUBBP5	171.028361828041	4.50985	0.281285812649291	16.0329687774224	7.5202539497142e-58	9.72584e-56
AL354809.1	43.0533338039488	4.50909	0.467927763615464	9.63630452659595	5.61738955136538e-22	1.16817e-20
IRAG2	39.2313306777537	4.50819	0.339700334583947	13.2710882745047	3.40598116915793e-40	1.71302e-38
AC010197.1	4.46499370255179	4.50726	0.723138942434251	6.23291694691764	4.57828930344269e-10	4.2207e-09
PROK2	25.8158747090753	4.50507	0.41771445278387	10.7850359375355	4.05084966586388e-27	1.09907e-25
AL161804.1	16.0904226951151	4.50361	0.396783178295165	11.3503149723263	7.3896023845472e-30	2.32016e-28
KLHDC7B-DT	2.94987013697092	4.50349	0.695959405539907	6.47091307878511	9.74124619409248e-11	9.60648e-10
AC090403.1	11.4307248105418	4.50195	0.447506285805263	10.0600794412062	8.29314007407632e-24	1.90392e-22
TDRD9	58.4413441958854	4.50028	0.339455698486089	13.2573362001954	4.09173384073039e-40	2.04655e-38
LINC01191	4.92992764368246	4.49688	0.687635950486675	6.53961992369692	6.16753699138156e-11	6.22692e-10
IL16	47.0134720652154	4.49651	0.374446905490108	12.008402993341	3.20983782093443e-33	1.17805e-31
AC073348.2	3.02028850647786	4.49374	0.855147391024881	5.25492718764154	1.48083044934768e-07	9.79252e-07
AC073150.1	4.53284577325238	4.49135	0.610723483492461	7.35414493295344	1.92153155458691e-13	2.39719e-12
SERPINI2	4.14488396772524	4.49057	0.733646622700019	6.12089039159414	9.30539002536121e-10	8.27528e-09
AL360267.2	2.84071242993072	4.49057	0.720261906058865	6.23463312576434	4.52838092764917e-10	4.17752e-09
HNRNPA1P47	3.50102364254128	4.48942	0.612815280668232	7.32589768883589	2.37304789516536e-13	2.94559e-12
AC092100.1	3.66598009836232	4.48812	0.657328885867471	6.82780820165379	8.6221751678326e-12	9.42333e-11
ASGR2	12.9797255471158	4.48662	0.500389992915164	8.96625404692857	3.06769910838169e-19	5.4849e-18
AC009435.1	3.33878371293991	4.4812	0.638387738091253	7.01955504337055	2.22575919717742e-12	2.5431e-11
ONECUT1	4.94654346981473	4.48113	0.542643851787094	8.25795882540464	1.48184649548365e-16	2.27633e-15
SAXO1	76.9750392140227	4.4796	0.299324616606814	14.9657054602541	1.23012524632831e-50	1.07771e-48
AC007179.2	15.0658177773055	4.4794	0.425021052321459	10.5392391601096	5.69578233156367e-26	1.46488e-24
AC018731.1	4.50536982576275	4.47664	0.700466385547778	6.39093969775742	1.64869395937901e-10	1.58558e-09
AC006499.6	3.00225978492258	4.47572	0.867673164086357	5.15830046515807	2.49201488054389e-07	1.58912e-06
AL359636.2	14.3650789494108	4.47315	0.414509585528537	10.7914339242143	3.77847465063512e-27	1.0262e-25
FER1L6	13.8239486132135	4.47307	0.440933160664485	10.1445517639557	3.50383210742858e-24	8.19643e-23
SLC35F4	40.046081462788	4.47182	0.319394373809116	14.0009367787487	1.53829595182574e-44	9.51676e-43
LINC01911	7.17736366682043	4.4716	0.608097149861234	7.35342512831942	1.93191241139345e-13	2.40904e-12
CD36	153.542144151316	4.4714	0.315577625819331	14.1689289419556	1.42659735211849e-45	9.22499e-44
AC110015.1	6.9652600584227	4.47105	0.485045506964854	9.21779063493006	3.03284631520961e-20	5.76411e-19
H2BE1	3.61895425300334	4.4702	0.689155651213553	6.48648751101012	8.78605588589865e-11	8.71196e-10
AC012491.1	4.56466481143532	4.46918	0.653428955438019	6.83958480781149	7.94230292301785e-12	8.70832e-11
ESCO2	375.482693972749	4.46492	0.25218062947379	17.7052497167653	3.81982729855961e-70	8.5035e-68
AUNIP	60.4728516155933	4.46483	0.282855160527659	15.784849232176	3.9559337854305e-56	4.69167e-54
SCN1A	31.8686564945359	4.46354	0.326893945879675	13.6543980788996	1.9005321699792e-42	1.05555e-40
AC007846.2	5.03540618138156	4.46214	0.472229470459581	9.44909967949956	3.41757510035627e-21	6.81483e-20
AL021807.1	6.60587173289082	4.46183	0.643958636377528	6.92874799501074	4.24581354936189e-12	4.75318e-11
LINC00221	17.1744172029572	4.45977	0.394973549586718	11.2913125599208	1.44857120003858e-29	4.49107e-28
AL359237.1	20.3118290825135	4.45898	0.370801183507206	12.0252593128263	2.6176498962367e-33	9.68566e-32
AC018816.1	23.7799396718736	4.45822	0.32626792629371	13.6643052044759	1.65879477384605e-42	9.25076e-41
AL162726.4	2.83250174809366	4.45554	0.708321134305441	6.29027931828063	3.16895251527947e-10	2.97085e-09
ADAP1	60.5120917959216	4.454	0.297536965818787	14.9695637979433	1.16080098890843e-50	1.02027e-48
SHISA8	17.4923750546197	4.45371	0.375210351858468	11.8698943973064	1.69681681248057e-32	6.0557e-31
NEFM	57.6308858812661	4.44893	0.327982145750719	13.5645631671478	6.49655431007359e-42	3.51474e-40
WEE2	133.703687107686	4.44786	0.256626843630617	17.3320054008045	2.69756038376665e-67	5.15937e-65
DDX43	82.6200049004315	4.44618	0.285333989859531	15.5823599826619	9.59460597281076e-55	1.05498e-52
AC092542.1	3.00226876997316	4.44527	0.799199361524353	5.56215639731572	2.66461320555757e-08	1.97944e-07
LINC01924	12.3448479158777	4.44498	0.407869982320397	10.8980363786188	1.17771430435336e-27	3.27721e-26
MED12L	67.9031011833378	4.44471	0.307483307580812	14.4551213963267	2.32719128678896e-47	1.64594e-45
TSPEAR	4.59613001140046	4.44094	0.524625708476651	8.46496176877207	2.56236730351483e-17	4.0888e-16
LOXHD1	21.9080891950065	4.43991	0.340331209748441	13.0458363985282	6.71163659974953e-39	3.18118e-37
LINC02141	13.5308399669522	4.43929	0.556800638970928	7.97284665161215	1.55060533443752e-15	2.21764e-14
XIRP2	24.5917104652847	4.43904	0.366357795851888	12.1166812845064	8.61786124497948e-34	3.27805e-32
LHX2	13.92500063534	4.4377	0.382981471886249	11.5872432348255	4.78279309727624e-31	1.59577e-29
LINC01697	9.49514796287034	4.43659	0.52137644108924	8.50937687268583	1.74870579652157e-17	2.81357e-16
AC009154.1	2.72165980984385	4.43382	0.739419846284639	5.9963534070606	2.0179760575993e-09	1.72455e-08
PLXNA4	72.074143528274	4.42732	0.2579157018932	17.1657677524677	4.79105667383704e-66	8.56055e-64
AL591378.1	3.60071507622725	4.42612	0.794020708479244	5.57430873074195	2.48514675714601e-08	1.85423e-07
AC091493.1	3.36607670509115	4.42535	0.682717489043801	6.48196842407814	9.05335903280503e-11	8.95086e-10
AC011472.2	5.91691595997748	4.42527	0.686067536978289	6.45018918390041	1.11710613935134e-10	1.09213e-09
FAM72D	4.88401926110299	4.4223	0.42288753014405	10.4574000618925	1.3552337110941e-25	3.40488e-24
ELOVL3	4.40970092733132	4.4221	0.620470532506484	7.12700481706805	1.02576503849947e-12	1.21072e-11
SMKR1	35.3336771108163	4.42189	0.30458904321301	14.5175595619739	9.37903271335095e-48	6.86591e-46
PCDH15	53.4244468681363	4.42188	0.306000195547165	14.4505709562623	2.48616359364292e-47	1.75381e-45
AC093607.1	2.6975462040495	4.42149	0.605354284033753	7.30397888040981	2.79380249808337e-13	3.44582e-12
LINC02582	22.4866415673679	4.42077	0.378915156399373	11.666911534266	1.88129627517544e-31	6.39476e-30
CYP4X1	4.14498715834848	4.41789	0.648562570996196	6.81181215457344	9.63769012478748e-12	1.05163e-10
AC008517.1	3.73041538677063	4.41637	0.640078050371434	6.89973586638483	5.20993179285153e-12	5.78481e-11
LDB2	76.4982286436332	4.41595	0.298746635429867	14.7815987930643	1.92540850112786e-49	1.60899e-47
ZP3	1064.65221625442	4.41444	0.294319001108728	14.9988267344371	7.47286091488086e-51	6.67617e-49
AC023538.1	3.61843817720336	4.41298	0.66283352880249	6.65775168252533	2.78048015426838e-11	2.91114e-10
ZNF560	12.0587323154662	4.4118	0.680254978657325	6.48550556352105	8.84347362700108e-11	8.7593e-10
TRPV6	25.7232444211368	4.41003	0.33135647990761	13.3090178898885	2.05160805543976e-40	1.0454e-38
AC090376.1	9.7057990903499	4.4078	0.443945679142161	9.92869461182194	3.12317314429815e-23	6.92427e-22
AC091151.7	15.8148924838781	4.40656	0.435905056763682	10.1090005723708	5.03957365046004e-24	1.17083e-22
OR9I1	3.30861092013871	4.4065	0.772159780267677	5.70672519801706	1.15170497530809e-08	8.91652e-08
PDPK2P	9.85167690637379	4.40558	0.398396791982148	11.058277186763	1.99900206282814e-28	5.78794e-27
HOXA-AS3	4.42643244611594	4.39901	0.543774213841301	8.08976639118854	5.97792740568539e-16	8.78067e-15
RN7SL443P	3.12907244040283	4.39896	0.689320736113465	6.38159181694558	1.75256591350705e-10	1.68012e-09
AC020687.1	2.96848819867138	4.39785	0.513403794609843	8.5660627872546	1.07083511360355e-17	1.74357e-16
OLFM4	8.84505302690052	4.39769	0.626877101686859	7.01523388304713	2.29564613281061e-12	2.62074e-11
SHOX2	6.6179772364325	4.39582	0.531457199168868	8.27126742953372	1.32542371692053e-16	2.04181e-15
AC006525.1	5.76116168883965	4.39539	0.494693459592955	8.88508387406159	6.3872563175861e-19	1.12207e-17
DEPDC7	75.6960919646307	4.39488	0.360971901205727	12.1751339147799	4.21701395519489e-34	1.63148e-32
AP001124.1	2.66852956271418	4.39115	0.731707384564943	6.00123562643922	1.9582157725528e-09	1.67665e-08
AC022748.2	2.87429383399386	4.38841	0.527845384158452	8.31382272026884	9.26675521196761e-17	1.44227e-15
HSPA8P17	3.89215963764936	4.38832	0.893513504003656	4.91131261188101	9.04687197133214e-07	5.23331e-06
AC019068.1	3.01006369779001	4.38706	0.491094897071298	8.93322825836913	4.1375479971536e-19	7.35018e-18
AC008571.2	2.94717360220637	4.38572	0.684251685049389	6.40951134411459	1.45986786041225e-10	1.41199e-09
ZNF534	20.8579721764941	4.38276	0.42015153149465	10.4313858454602	1.7826903425274e-25	4.46643e-24
AL133304.3	3.11997687348403	4.38133	0.638816421705349	6.85850756809284	6.95836460393779e-12	7.6542e-11
AC060834.2	4.77466011451067	4.38083	0.614828569780604	7.12529494267503	1.03858046558096e-12	1.22479e-11
KRT31	2.61803542668585	4.38001	0.684392331144863	6.39985336303307	1.55526243567838e-10	1.49945e-09
NEFL	68.4360389330618	4.37785	0.344345067976393	12.7135645138704	4.9715535247891e-37	2.17778e-35
LINC00670	3.6777013569698	4.37669	0.683596781677987	6.40243728205324	1.52915951466537e-10	1.47585e-09
IRF4	14.3443641391908	4.37372	0.493696383404571	8.8591320658895	8.06397937500992e-19	1.40933e-17
SLCO1B7	3.09232372266852	4.37339	0.768680199372122	5.68947965418046	1.27427070619255e-08	9.81228e-08
MYOF	130.535220833089	4.37244	0.254849852872418	17.1569185256449	5.57965981913276e-66	9.90444e-64
AC006398.1	2.76281681785506	4.37238	0.692138102702532	6.31720263891684	2.66340253099636e-10	2.51252e-09
AL355596.1	4.40517173464449	4.3723	0.64248733167416	6.80526939397146	1.00860320247864e-11	1.09834e-10
AL591518.1	4.76305416284383	4.37113	0.561907144080017	7.77909104635913	7.30474782427295e-15	9.99444e-14
CREB5	139.362729844293	4.37067	0.252461514688731	17.3122384672249	3.8033668685586e-67	7.22347e-65
LINC02864	5.42376628289418	4.36757	0.627033676832112	6.96544521608321	3.27366797938812e-12	3.69686e-11
LINC02378	3.69722021425531	4.3668	0.635673812438051	6.86956342325471	6.43986817628201e-12	7.11266e-11
AC107419.1	5.3459014448901	4.36616	0.556109538767179	7.8512525637382	4.1190250811286e-15	5.72218e-14
AC098969.2	4.75993749679078	4.36526	0.704798825000826	6.19362909568005	5.87944904521518e-10	5.34762e-09
ARHGAP40	4.32034665640306	4.36341	0.79139385765965	5.51357009820879	3.51626893187677e-08	2.56647e-07
FAAHP1	3.53163373117074	4.36253	0.676872099715571	6.44513421191174	1.15498163688568e-10	1.12794e-09
LINC01414	4.97386573713993	4.36213	0.54595901197027	7.98984602092213	1.3510739637003e-15	1.94045e-14
AL049844.3	2.74123413281199	4.36074	0.528073717408802	8.25782713466691	1.48348187181139e-16	2.27755e-15
AC009264.1	8.82959869269015	4.35997	0.495768677748156	8.79437057168603	1.43852081145301e-18	2.4618e-17
HIPK4	42.5600355295044	4.35789	0.35889202704526	12.1426342616013	6.27720439303531e-34	2.40455e-32
AC073316.1	26.6297672016451	4.35775	0.322157818192502	13.52675210472	1.08722034330736e-41	5.84709e-40
AC009053.4	6.82021167963012	4.34972	0.456932626584572	9.51939624410579	1.74188102529368e-21	3.50688e-20
AC093418.1	2.92787029315234	4.34694	0.943086311742127	4.60926755425792	4.04090036220139e-06	2.09042e-05
ITGBL1	15.9718525011809	4.34491	0.408889011135956	10.6261311149896	2.25264579453312e-26	5.88265e-25
CFTR	18.9626540606289	4.34431	0.360720852338519	12.0434142186315	2.10077481202079e-33	7.81575e-32
SLC7A11-AS1	7.00474536846376	4.34276	0.467443455780666	9.29045205997009	1.53634402431811e-20	2.95926e-19
TAFA1	51.580297791144	4.34093	0.441850733745294	9.82442595587563	8.83760866998766e-23	1.90493e-21
AC009654.1	31.3660250465322	4.34065	0.473075289767423	9.17538716691911	4.49954605788455e-20	8.44528e-19
LINC02220	2.5403791550889	4.3385	0.583399178742569	7.43659346054225	1.03314879496703e-13	1.31302e-12
DOK2	5.0604050390404	4.33825	0.631256691248351	6.87239772423354	6.31316419030317e-12	6.9784e-11
TYRP1	10.5770511864131	4.33821	0.646351263890024	6.71185109211663	1.92170754015643e-11	2.04593e-10
SPATA16	2.87203539625659	4.33814	0.597369884848706	7.26206597281752	3.81222169270293e-13	4.6554e-12
AC006499.3	5.6142440204323	4.33718	0.760863880317746	5.70033031011625	1.19575507437113e-08	9.23649e-08
AC025277.1	6.36809347475821	4.33288	0.736307587883651	5.88460485556493	3.99006112429704e-09	3.26601e-08
LINC01896	6.51738484982747	4.33229	0.541918021421336	7.99435647229309	1.30252395369771e-15	1.87568e-14
DNAH17	136.292762013075	4.32264	0.251987747931019	17.1541739615885	5.84958792055867e-66	1.03162e-63
ALKAL1	4.40813223350743	4.32246	0.674541977943109	6.40798983349435	1.47450738534798e-10	1.42513e-09
AL121888.1	3.26811093617363	4.32082	0.615525710235002	7.01972819119132	2.22300276814801e-12	2.54102e-11
AP001924.1	4.17424567255044	4.31916	0.594631744625018	7.26358369444312	3.76967007722681e-13	4.60966e-12
AC004835.1	2.70102857188982	4.31843	0.867726626517038	4.97672076790173	6.46705086745337e-07	3.82822e-06
CALN1	64.564070073494	4.31729	0.389728520116964	11.0776798836604	1.60990299367987e-28	4.68632e-27
MEIOC	61.3751412992438	4.31672	0.296201061976307	14.5736194110399	4.13395510450507e-48	3.11009e-46
AC016987.2	3.04301159528479	4.31442	0.533288143025529	8.09023074932312	5.95518040956033e-16	8.75673e-15
AC092723.1	2.64486286374259	4.31426	0.75970169973054	5.67889090318379	1.35570909165621e-08	1.03922e-07
ADAD2	17.1504523221418	4.31392	0.345781839576499	12.4758378398169	1.01136757672247e-35	4.1492e-34
AC019270.1	3.02794105104289	4.31378	0.703094506491824	6.13542670920723	8.49309146158692e-10	7.60765e-09
AC021733.4	4.19148447879876	4.31369	0.716781587242847	6.01813632013406	1.76436584393284e-09	1.52219e-08
ZP4	586.916445607219	4.31209	0.365650053264773	11.7929486864082	4.24416431087839e-32	1.49117e-30
RPL3L	4.25135167357407	4.31169	0.622399774384554	6.92753129824486	4.2824781891968e-12	4.79027e-11
AC022166.1	4.08303848634996	4.30862	0.550976661451128	7.81997364358114	5.28343979944824e-15	7.29131e-14
AC013287.1	9.11395429523728	4.30762	0.474446456143948	9.07924956630042	1.0932599840071e-19	2.00756e-18
AC068643.1	3.48612516949542	4.30473	0.718669670099152	5.98986454409321	2.10015881065627e-09	1.78859e-08
AC009975.2	12.1374030056383	4.30467	0.470028825228083	9.15831803431609	5.27124668979701e-20	9.8393e-19
CCNB3	44.5344705531542	4.30395	0.370998037080974	11.6010166054923	4.0721191812214e-31	1.362e-29
CSF1R	136.372357706607	4.30181	0.284681637027383	15.1109580506792	1.37131363141857e-51	1.28426e-49
PPEF1	27.8616877637904	4.3014	0.422254293724422	10.1867458187457	2.27243821296083e-24	5.38075e-23
ZAR1L	41.5881564347462	4.29995	0.397854368707274	10.8078606093513	3.15952589205737e-27	8.60678e-26
DGAT2	21.925985775	4.29972	0.323118029439727	13.3069750776179	2.10846766298767e-40	1.07236e-38
CCDC88C	125.301077735532	4.2996	0.257291718353585	16.7109807102579	1.09027592430677e-62	1.68243e-60
AC022784.1	49.9436963817353	4.2991	0.316578059279969	13.5798983722006	5.26995087054665e-42	2.86827e-40
ZEB2P1	3.51299155243477	4.29786	0.706178869064116	6.08607424012827	1.15712802728563e-09	1.0177e-08
AL021877.2	6.97881384723631	4.29675	0.580725389738305	7.39893439410271	1.37281650613291e-13	1.73254e-12
BOLL	10.6622131892924	4.2965	0.527453870728096	8.14573335299106	3.76990060889565e-16	5.64425e-15
LINC02365	4.65547724491451	4.29503	0.606363162829385	7.08325628704826	1.40805918456637e-12	1.64409e-11
AC008940.1	8.99080952393432	4.29477	0.500109561118677	8.58766318242498	8.87560115896932e-18	1.45038e-16
ACTL8	78.5424969991431	4.29327	0.318803429047082	13.4668268065122	2.4517840451717e-41	1.29549e-39
AC008638.3	2.91800941431985	4.29306	0.772579387361863	5.55679308182712	2.74776168279888e-08	2.03842e-07
H2BU1	4.88443547112839	4.29173	0.641602813881571	6.68908275086268	2.24573723637981e-11	2.37231e-10
DEPDC1-AS1	3.12995818577086	4.2896	0.885580262645477	4.84382843175533	1.27360918788775e-06	7.1526e-06
AURKA	406.680536651989	4.2891	0.260764882732677	16.4481619145283	8.64522953095076e-61	1.24891e-58
OOSP4A	2.45793129436982	4.28862	0.592775987276771	7.2348119272967	4.66174703572685e-13	5.65721e-12
AL589863.2	7.36363138431032	4.28794	0.619593799345648	6.92057159212772	4.4982491639476e-12	5.02129e-11
AC022809.1	2.81369913648589	4.2852	0.692212803504494	6.19058537982724	5.9941188870485e-10	5.44645e-09
CRHBP	3.87842006810278	4.28228	0.956791157934174	4.47566845428109	7.61726123258262e-06	3.74574e-05
LINC01643	3.73217388081785	4.2819	0.682863796071517	6.27051098667454	3.5986515565163e-10	3.35746e-09
RASL10A	23.0674444699732	4.28066	0.370339721755773	11.5587479326133	6.66738328099567e-31	2.20291e-29
RBM44	15.1385504292234	4.2804	0.398247606169898	10.7480867494067	6.05035770733241e-27	1.62213e-25
EIF4A3P1	3.45724858704426	4.27988	0.834612382409258	5.12798376918375	2.9286168396738e-07	1.84544e-06
TMEM52	11.2037213322953	4.27977	0.51510412381466	8.30855364525547	9.68755800554424e-17	1.50604e-15
LINC02377	9.50123727294539	4.27962	0.565183314666119	7.57209718422592	3.67246549959596e-14	4.81605e-13
AC119403.1	28.7044812231033	4.27764	0.31206529496954	13.707524985081	9.15270093918756e-43	5.16795e-41
LINC01478	15.5426688230748	4.27664	0.423231857461863	10.104710331243	5.26509342060388e-24	1.22218e-22
PTPN3	119.642495095832	4.2763	0.262132053885076	16.3135456043386	7.90669980387218e-60	1.11263e-57
EGFEM1P	5.79519764493146	4.27611	0.616518137673813	6.93589978138389	4.03643686021278e-12	4.52624e-11
AC139099.2	4.63022298003654	4.2734	0.652100318925876	6.55328078597355	5.6286537308669e-11	5.70618e-10
LINC02254	11.6019548827862	4.27172	0.434682586269518	9.82721818166603	8.5960418279487e-23	1.8558e-21
LINC01644	19.893691401432	4.27084	0.442099806488551	9.66035634770905	4.44315711317625e-22	9.26107e-21
C4orf47	132.176337015493	4.26546	0.252105622552358	16.9193347967196	3.24069979522939e-64	5.43297e-62
AC009623.2	2.48207227375328	4.26479	0.941199237730827	4.53122503787088	5.86426285162663e-06	2.94177e-05
SHISA9	26.9567551875358	4.26462	0.426893129967959	9.98989754888349	1.68756070207892e-23	3.79408e-22
LINC02547	2.85537760667931	4.25886	0.807195441272208	5.2761253328214	1.31943865380283e-07	8.79593e-07
CENPP	84.2114119667698	4.25882	0.279909672260239	15.2149719042912	2.81340211212007e-52	2.7289e-50
AC021351.1	7.11783342091034	4.2587	0.39369030311685	10.8173864067168	2.84782799626949e-27	7.7811e-26
TENT5C	116.249647734255	4.25708	0.29718650436251	14.3246221250538	1.53561063002515e-46	1.05317e-44
AC090282.1	3.0141144245215	4.2561	0.627573396868699	6.78183551127469	1.1865853152019e-11	1.28597e-10
GAD1	44.169758208304	4.25546	0.352568705551735	12.0698801960671	1.52355947680075e-33	5.70736e-32
ADA	73.6691958947631	4.2538	0.311569176034175	13.6528355996105	1.9417326070796e-42	1.07624e-40
AC077690.1	8.29038921681735	4.25138	0.593847342703791	7.15904613973516	8.1240341896668e-13	9.66874e-12
MYH15	31.509550673337	4.25014	0.281575129389488	15.0941432984977	1.76971514538616e-51	1.63482e-49
FEZF2	73.8659791320261	4.24894	0.345383593677181	12.3021038216738	8.82453209522687e-35	3.48858e-33
SCUBE2	8.98552386416744	4.24864	0.580191810628137	7.32282532750095	2.42803761422991e-13	3.00972e-12
TBC1D2	26.3507522784523	4.24794	0.416845312121768	10.1906806756275	2.182308228707e-24	5.17184e-23
AC012494.1	3.05861013205217	4.24379	0.559179058883074	7.5893199186808	3.2158886893136e-14	4.22956e-13
LINC00707	24.7305545118651	4.24098	0.360862114415806	11.7523634300493	6.86709097400902e-32	2.38801e-30
EN2	22.758749884751	4.23667	0.349510434847235	12.1217362545154	8.10242251698002e-34	3.09064e-32
AC007529.2	8.44667045326265	4.23667	0.424426825134761	9.98208943949979	1.82580831502648e-23	4.09473e-22
AL391844.1	2.66335771613776	4.23657	0.8356938218247	5.06952620112352	3.98807236376022e-07	2.45439e-06
LINC01320	12.4216412979395	4.23645	0.359075607541208	11.7982011786594	3.98744094890029e-32	1.40826e-30
GPR39	12.3883256001954	4.23495	0.427627331447609	9.90337322692984	4.02466360326639e-23	8.87943e-22
ARHGAP26-AS1	2.943582678547	4.23489	0.802058470217031	5.28002626310296	1.29165370896018e-07	8.6319e-07
AL356010.2	3.84421990112321	4.23449	0.57413898683262	7.37537988660597	1.63877089009279e-13	2.05767e-12
AC062032.1	2.46133188035264	4.23367	0.522135004467352	8.10838701309033	5.12961318904528e-16	7.58384e-15
PABPN1L	6.53163431926541	4.23323	0.439562194461634	9.63055133167674	5.94098554489817e-22	1.23357e-20
TEX41	60.0932888455042	4.23258	0.273918011619297	15.4519986821492	7.3139860669784e-54	7.7292e-52
OR5P2	3.47671362877472	4.23193	0.943420331081534	4.48572746074799	7.26655780302183e-06	3.58823e-05
CGREF1	64.4780006693684	4.23105	0.285923576995798	14.7978244700127	1.51297481296108e-49	1.27611e-47
SLCO2A1	14.2621619608697	4.22934	0.436017678502127	9.69993316202033	3.01696203427389e-22	6.33212e-21
GRPR	14.4366644908478	4.22899	0.499387248187621	8.46836261502412	2.48866535379108e-17	3.97586e-16
RAB27B	67.7298380177102	4.22606	0.277314802985782	15.2392273384269	1.94152761832128e-52	1.90361e-50
AC110614.1	2.6459304479158	4.22473	0.716035433973792	5.90016524385657	3.63137692577852e-09	2.98862e-08
AC007432.1	2.53669129920282	4.22223	1.0953954049524	3.85452618180755	0.000115953974940111	0.000450916
Z97192.4	42.4001721371839	4.21946	0.488861014693699	8.63119909797466	6.0712097127704e-18	1.00053e-16
EGFL7	6.63502629841359	4.21819	0.471485382804802	8.94660592725589	3.66580145947595e-19	6.5299e-18
PKP4-AS1	46.0572717940745	4.21698	0.33772513024673	12.4864343011582	8.85333510571984e-36	3.64315e-34
ELMOD1	13.5240232089873	4.21567	0.396289798862276	10.6378501217185	1.98660174991432e-26	5.2029e-25
XG	3.47077179085225	4.21445	0.58466341220691	7.20833245064201	5.66412083888215e-13	6.82181e-12
LINC00400	2.43765571028992	4.21384	0.814554796498077	5.1731758310408	2.30148246585508e-07	1.47594e-06
AL133270.1	2.35140039471835	4.21372	0.948704695553795	4.44154730566114	8.93143061242319e-06	4.33546e-05
SLC25A48	17.7230171317129	4.20944	0.440374780309405	9.5587732291165	1.19160760773133e-21	2.42419e-20
AL355482.2	2.74413182795307	4.20772	0.828898833581294	5.0762723604337	3.84911446560495e-07	2.37533e-06
LINC02424	12.7183574418979	4.20733	0.474437336961716	8.86805159634305	7.44368401794604e-19	1.3026e-17
DCAF4L1	80.9191097120218	4.20588	0.363057834251	11.5846134900935	4.93186126343622e-31	1.63947e-29
UCMA	39.9510378932133	4.2053	0.396108295174818	10.6165417060686	2.49638897210159e-26	6.51291e-25
CACNA1D	43.2815626042425	4.20487	0.296953070078126	14.160055340638	1.6186663414551e-45	1.04421e-43
CFAP58	16.7538795197608	4.20419	0.443570135524425	9.47807362469576	2.59020503485848e-21	5.18404e-20
SH3GL2	137.894665851879	4.20386	0.289532613826508	14.5194688209329	9.12143142434151e-48	6.69538e-46
MOS	2.44591799392	4.2015	0.821631004543629	5.1136129672593	3.16054597337544e-07	1.98147e-06
AL360014.1	4.30269892846469	4.20139	0.907298491717146	4.6306554923947	3.6450992619e-06	1.89905e-05
GFI1	4.67819963808856	4.20098	0.596793254635783	7.03926180512061	1.93260948844792e-12	2.225e-11
AL358976.1	3.21824575323922	4.20064	0.60991069684128	6.88729723367785	5.68623355251055e-12	6.29565e-11
AC103740.1	22.2397761100271	4.19985	0.410050360058315	10.2422724269235	1.28189542234478e-24	3.09192e-23
ATP12A	6.23730290323027	4.19871	0.613084960353578	6.84849852989357	7.4629101566751e-12	8.19016e-11
PRSS2	3.38655428828207	4.19812	0.692446715957798	6.06273358530618	1.33827241518993e-09	1.17019e-08
NRIP3	65.9102059926875	4.19701	0.351145454639069	11.9523400621491	6.31224681424617e-33	2.28884e-31
ZIC1	9.51301168880566	4.19659	0.51489198450216	8.15042106882316	3.62659287198874e-16	5.44169e-15
AC084357.3	2.45049565040848	4.19456	0.765111877472431	5.48228762720065	4.19860874868131e-08	3.03271e-07
GBX2	4.795790203683	4.19226	0.582183386610225	7.20092734875113	5.98044084448456e-13	7.1964e-12
AC132825.4	2.59409451069658	4.19174	0.958587760237169	4.37283232631399	1.22644919400614e-05	5.78987e-05
AC114550.1	2.65089817176034	4.19173	0.757737804362019	5.53190310929195	3.16774879755404e-08	2.32836e-07
ATG7	496.340127546185	4.19071	0.207628079346197	20.1837197409206	1.36108148056729e-90	7.86502e-88
SLC8A1-AS1	79.9439244546817	4.18867	0.33727493094529	12.4191597945047	2.05710522580433e-35	8.30882e-34
AL121757.3	2.46376588348918	4.18711	0.627982905841901	6.66756193156807	2.60087722625663e-11	2.72941e-10
PCAT1	72.0338531564283	4.18683	0.292584857335953	14.3097829983072	1.90105590246321e-46	1.29077e-44
RBPMS2	106.258104923902	4.18652	0.271880686285891	15.3983693002542	1.67848990237188e-53	1.75331e-51
AL023802.1	11.4909231386085	4.18539	0.505737257117956	8.27582725462458	1.27566826595267e-16	1.96963e-15
AC007563.2	7.68850115011504	4.18357	0.438024872756386	9.55097914027901	1.28476219057393e-21	2.60979e-20
AC009108.1	5.94401989157588	4.18227	0.564195909472892	7.41279442448735	1.23665507485417e-13	1.56361e-12
AL158210.1	2.26746286860583	4.1822	0.657989850102778	6.35603026781851	2.0703424927991e-10	1.96947e-09
STAB2	67.4793958743821	4.18218	0.271945975627638	15.3786991303537	2.27472067627341e-53	2.35798e-51
LINC02351	17.6860190120878	4.18206	0.470723712967905	8.88431780059073	6.4314196842433e-19	1.12837e-17
AC095050.1	3.35541869733049	4.17983	0.572573803342392	7.30007223470563	2.87613275111536e-13	3.54414e-12
MMP26	2.93126242069683	4.17815	0.582415190914631	7.17383579113504	7.2925074827693e-13	8.70199e-12
AL358394.1	3.1866476602822	4.17579	0.618001097360834	6.7569242626443	1.40951821392893e-11	1.51849e-10
AC092969.1	17.8246127125619	4.174	0.37471721824099	11.1390741210826	8.09565890214432e-29	2.40821e-27
ST8SIA1	46.5732773695182	4.17179	0.271816868497714	15.3478124228528	3.66332569662559e-53	3.74031e-51
FRMD3	163.585525909404	4.17037	0.280964588848482	14.8430467311504	7.71699544124434e-50	6.59075e-48
AL589843.1	19.7397487746586	4.16984	0.375831352707286	11.0949644501963	1.32712766707732e-28	3.89659e-27
AC097521.1	7.55927440009926	4.16868	0.574999971650915	7.24987857315577	4.17145435863717e-13	5.08723e-12
AC003989.1	3.07249728379008	4.16749	0.586539802144969	7.10520681140171	1.20142494982632e-12	1.40827e-11
AC012229.1	2.23662332032963	4.16724	0.511477271051395	8.14745554016557	3.71661465480649e-16	5.57369e-15
PCP4L1	86.0547360256191	4.16454	0.33566268688397	12.4069328078887	2.39658914536725e-35	9.65712e-34
AL109838.1	3.94377157941331	4.16212	0.674120705024082	6.17415044632608	6.65201767442458e-10	6.01806e-09
AC003975.1	2.78827561280071	4.16193	0.578451728460003	7.19495119095981	6.248311289999e-13	7.4988e-12
DOCK2	41.226359106654	4.16064	0.294854857421321	14.1108055803709	3.25834446064166e-45	2.0822e-43
AC109492.1	2.62570749631736	4.15965	0.698134832381561	5.95823385802586	2.5497847095534e-09	2.14661e-08
AC022710.1	2.98445801594155	4.15859	0.800623713232339	5.1941923847894	2.05610436258917e-07	1.33052e-06
AC005695.1	3.58667485453141	4.15613	0.647925471638484	6.41451536829184	1.41271539890382e-10	1.37126e-09
RPS29P17	4.41550893384904	4.15439	0.573340518788304	7.24593728649963	4.29458805932873e-13	5.23067e-12
PARVG	6.89372854081033	4.15243	0.555510037295433	7.47498125078001	7.72148623374992e-14	9.8779e-13
PLA2G4F	12.4545658600481	4.15111	0.495800750595174	8.37252880271572	5.63947338602657e-17	8.87384e-16
CRABP1	50.6125040038552	4.15049	0.367851937484835	11.2830432151937	1.59143609624658e-29	4.92276e-28
LINC02321	4.05657774335607	4.14844	0.696435386846691	5.95667399106604	2.57423030086057e-09	2.16585e-08
JAKMIP1	4.46725707220838	4.14705	0.577047197603172	7.18667188200275	6.63896984134473e-13	7.96061e-12
AC068051.1	7.30579051599954	4.14569	0.460569023651714	9.00123265424264	2.23197406202308e-19	4.02779e-18
AL645608.6	2.22120928346362	4.14252	0.839804250073264	4.93272647228934	8.10896738119303e-07	4.73311e-06
PCAT7	6.98290344784124	4.13917	0.617709563479095	6.70083872840357	2.07226645271498e-11	2.19761e-10
PAX9	15.7861391997689	4.139	0.392679536786378	10.5403890334401	5.62656589743819e-26	1.44845e-24
LINC02334	37.71484870653	4.1376	0.378512937225384	10.9311884526365	8.17703941820441e-28	2.29897e-26
DMRTC2	8.29486116474662	4.13742	0.829313530452395	4.9889702347682	6.07019980952208e-07	3.61061e-06
AC108174.1	3.07682704723701	4.1373	0.701289493533821	5.89956519302156	3.64460748559371e-09	2.9977e-08
DCDC2	509.581269769676	4.13645	0.167319345772481	24.7218770845156	6.22314112822914e-135	2.8169e-131
PLPP4	26.3647032392583	4.13637	0.490417967306198	8.43437270057998	3.32983982362285e-17	5.2917e-16
GFRA1	81.6032114511235	4.13548	0.401945461766827	10.2886675790478	7.92656089350711e-25	1.92901e-23
TCF15	6.69306151789729	4.13333	0.517241740629419	7.99109674283958	1.3374355055817e-15	1.92187e-14
LINC00558	2.33267481420037	4.13117	0.626941504764785	6.58940891406867	4.41581040987508e-11	4.53418e-10
FAM72C	4.1942380641274	4.13097	0.427299887253315	9.66761111198457	4.13927163040952e-22	8.64093e-21
PPP1R2P2	2.32504181386901	4.13074	0.796901425566628	5.18350372277054	2.17755880030502e-07	1.40276e-06
AC079117.1	2.44925024261699	4.12976	0.625854969071096	6.59858507806159	4.15100248137758e-11	4.27196e-10
ESX1	3.89735951267641	4.12958	0.836032128703757	4.93949814191506	7.83238899807546e-07	4.57856e-06
PDLIM1	103.823430319993	4.12918	0.287576623516808	14.3585449313472	9.41838427156667e-47	6.55882e-45
RPL7P38	3.24317821374035	4.128	0.807371291780075	5.11289025907507	3.17266630157606e-07	1.98769e-06
AL355499.1	22.1110281604128	4.12783	0.400183602423353	10.3148480171237	6.03767588137216e-25	1.47594e-23
AF064858.1	11.6365078717495	4.12758	0.40329543932721	10.2346263786065	1.38729616108959e-24	3.33135e-23
EIF4E1B	23.923396976752	4.12603	0.394662619940137	10.4545850997868	1.3960846625656e-25	3.50104e-24
C10orf71	3.76824768467009	4.123	0.58455720865292	7.05320964008375	1.74837129610947e-12	2.02146e-11
NLRP12	20.535166348248	4.12128	0.355708351811659	11.5861083763362	4.84656632876356e-31	1.61507e-29
AC099494.2	20.3298747279901	4.11951	0.35425494146647	11.6286719468217	2.9464589323356e-31	9.91609e-30
TPTE	2.26682888794479	4.11798	0.599833236389682	6.86521548388015	6.63909603651704e-12	7.31189e-11
PIWIL1	20.3273388161716	4.11782	0.411278703726093	10.0122287442436	1.34683595425457e-23	3.04823e-22
AC008505.1	9.86920947871628	4.11613	0.438502476547084	9.38679650107029	6.18528670864166e-21	1.21817e-19
LINC00632	328.015178323562	4.11563	0.272948239581014	15.0784198819202	2.24579540249974e-51	2.05366e-49
TAFA4	36.2615723296521	4.11427	0.391514209539062	10.5086163164438	7.88417877706834e-26	2.01436e-24
AC092834.1	3.82287337982481	4.11392	0.663522211453813	6.20011950622838	5.6420302950549e-10	5.14201e-09
AC113137.1	9.13374375220443	4.11381	0.510011225501476	8.06611071229971	7.25730038119483e-16	1.06311e-14
AC008638.2	2.21299608640761	4.11293	0.812921443023724	5.05944704129261	4.20474035187097e-07	2.57547e-06
LYPD9P	10.9200954719689	4.11266	0.452997296081217	9.07877146706409	1.09807227490128e-19	2.01504e-18
FBLN7	32.4428011470638	4.11031	0.311963016626362	13.1756315490623	1.21208876060294e-39	5.94208e-38
TEKT5	18.3797717797548	4.10983	0.413225198932582	9.9457507376192	2.63182029347431e-23	5.85882e-22
LINC01821	4.98554303139115	4.10913	0.521991158905991	7.87202399651112	3.48949207571077e-15	4.88763e-14
AL162718.3	3.74953558140814	4.10781	0.580288450264295	7.07890613565738	1.45296752785901e-12	1.69288e-11
AL139381.1	2.29667465529011	4.10534	0.72421248038798	5.66869378964698	1.43890260880681e-08	1.1002e-07
LMO2	9.63836386431176	4.10417	0.44778797817834	9.16542583196624	4.93517352983427e-20	9.25013e-19
TMTC2	6.67425724322487	4.10235	0.546342233304497	7.50876295601311	5.96886926400367e-14	7.70112e-13
RNU6-517P	2.45713940152714	4.10048	0.801080334537927	5.11868393633462	3.07675077394399e-07	1.93161e-06
TTC39A	37.7986316960548	4.09993	0.312664154372654	13.1128743985577	2.7786404156893e-39	1.33095e-37
AC005586.2	9.06490636837786	4.09978	0.441421266949787	9.28769224391436	1.57669723178009e-20	3.03054e-19
DYNAP	2.268280630676	4.0968	0.682902844997935	5.99909095678373	1.98425194875124e-09	1.69787e-08
LINC02257	3.18682948170057	4.09439	0.559490232963588	7.31806949174842	2.51563592561014e-13	3.11405e-12
AC007402.1	3.4975544061311	4.09226	0.527065322308974	7.76424156174241	8.21352261530392e-15	1.12096e-13
GRHL2	51.266826819261	4.09206	0.315594241330255	12.9662058411688	1.90215359371211e-38	8.72645e-37
IL2RA	3.68231786859771	4.09102	0.450165548347068	9.0878051464627	1.01058450071805e-19	1.857e-18
LINC02210-CRHR1	2.99690594863538	4.09008	0.522780140111352	7.82371769804685	5.12857469413619e-15	7.08839e-14
SEMA3E	72.1719535710182	4.08985	0.292280655369025	13.9929019508937	1.72237894574468e-44	1.06314e-42
SLC14A1	6.61572168723706	4.08928	0.465497374543229	8.78474485878957	1.56719843411518e-18	2.67527e-17
AL353746.1	56.6160588350458	4.08828	0.439794646835844	9.29588064544559	1.45992562541367e-20	2.81606e-19
ANO4	39.1873650767842	4.08808	0.324681326624868	12.5910606702736	2.364742758391e-36	9.97268e-35
AC008163.1	8.36292868554818	4.08667	0.507782520806661	8.04807046442343	8.41095209057309e-16	1.2255e-14
AC008011.2	2.45533339520156	4.08498	0.514472307273899	7.94013597120346	2.01959736134261e-15	2.87324e-14
RGS14	47.0209123293797	4.08394	0.276824538783225	14.7528073321921	2.9512821652902e-49	2.41427e-47
DPEP1	11.0102668894075	4.08363	0.488258891607363	8.36365069838397	6.08067719916254e-17	9.55148e-16
WDR49	5.77520323133304	4.08329	0.538846025135057	7.57783982429733	3.51355795607035e-14	4.61212e-13
AC027419.1	2.19687225885886	4.08168	0.655386510543211	6.22789493741904	4.72743898385642e-10	4.35081e-09
AC009432.2	9.63310088729402	4.0809	0.587212967302702	6.94960414228934	3.66312625309577e-12	4.11954e-11
MTFR2P2	2.26260864127065	4.07879	0.87168932439448	4.67918054759376	2.88023734407229e-06	1.52514e-05
TUBA3D	2.9737595489611	4.07877	0.639416310379902	6.37889919083062	1.78365392293801e-10	1.70812e-09
AL136418.1	4.00368582529989	4.07822	0.554241224731039	7.35819565751882	1.86412685166283e-13	2.32879e-12
HGC6.3	2.75502844694085	4.07757	0.74432469462403	5.47821939630458	4.29627229508604e-08	3.09914e-07
KDF1	22.1520242614021	4.07706	0.42076208802877	9.68970737027596	3.33482772704761e-22	6.98308e-21
AC006499.1	3.29323289481327	4.07626	0.954847221672149	4.26901990105086	1.96333753208577e-05	8.91677e-05
GYG1	966.568520578291	4.07527	0.167106855078209	24.3871861435458	2.33894408485873e-131	6.35234e-128
LNC-LBCS	150.236749157401	4.07445	0.228144784956598	17.8590531625407	2.45773116522526e-71	5.75427e-69
LTK	6.05791848689282	4.07443	0.575531508633033	7.07941961342514	1.44759441049582e-12	1.68807e-11
CBY2	3.57563985996867	4.07342	0.737288625935173	5.52486302092286	3.29742771205324e-08	2.41909e-07
LINC00331	3.42919930321075	4.07249	0.63078426696029	6.45623815768426	1.07337646859567e-10	1.05432e-09
MPZL3	31.9597713978786	4.07094	0.378545640470383	10.7541671408769	5.66433876037039e-27	1.52164e-25
AL133257.1	3.22248186860683	4.0703	0.856642483830275	4.75145240548877	2.01960700242573e-06	1.09635e-05
LINC01673	2.37027831362831	4.06675	0.944196727525299	4.30709683655089	1.65411207585074e-05	7.62503e-05
A4GALT	5.03262405819675	4.06669	0.461781337545498	8.80653199537986	1.29077269065939e-18	2.22015e-17
ZNF733P	2.21991672766584	4.06603	0.782505265194073	5.1961719716068	2.03434078641977e-07	1.31737e-06
TGM7	6.65962125426821	4.06524	0.626499493483459	6.48881712494525	8.65128984789673e-11	8.5846e-10
FRMPD4	6.94915649282297	4.06404	0.480659293477881	8.45513137233463	2.78773305559562e-17	4.43799e-16
KHK	41.6389246410241	4.06336	0.300509520710815	13.5215662675047	1.16665158255475e-41	6.26188e-40
AC026412.4	2.65289968632866	4.06296	0.811346763029001	5.00766953311076	5.50930192947168e-07	3.30668e-06
RPL30P6	2.22713160260692	4.06175	0.79588593011739	5.10342669741603	3.33557749461501e-07	2.07968e-06
ANKRD30A	7.93631749048128	4.06078	0.66380115566921	6.11746034086126	9.5078412342133e-10	8.44972e-09
AC010941.1	3.10124014285991	4.06048	0.512636736906322	7.9207832349812	2.36019088208944e-15	3.3403e-14
AC073114.1	4.3662353338497	4.05789	0.592872574508333	6.84446210710432	7.6763752626274e-12	8.42014e-11
MEIOB	33.3014459754841	4.05724	0.311523394157435	13.0238675304353	8.95193656524665e-39	4.19182e-37
SOX21-AS1	2.81606045490775	4.05721	0.890809126496403	4.55452565325389	5.25039175906467e-06	2.66036e-05
SLCO4A1	17.9253192355675	4.05689	0.443316804565088	9.15122333896825	5.62924146227957e-20	1.04787e-18
TDRD6	77.8258714751164	4.05587	0.276400062376099	14.6739199033444	9.47116894510226e-49	7.4129e-47
RS1	5.92076570145354	4.05544	0.572222912202034	7.08716181875365	1.36890288551844e-12	1.60043e-11
HTR3C	5.93912571377078	4.0552	0.681674884591312	5.94888112380717	2.6998162219178e-09	2.26379e-08
SV2B	21.1199175264917	4.05335	0.404839407322644	10.0122372387166	1.34672029171971e-23	3.04823e-22
MYOCOS	72.4937396646686	4.0533	0.334423088902869	12.1202619900041	8.24950071309213e-34	3.14233e-32
LINC02831	5.52693272446535	4.04872	0.515261266436876	7.85761088987637	3.91529345736324e-15	5.4559e-14
NRAP	9.71884049335585	4.04837	0.52443583264416	7.71947291417178	1.16811739061496e-14	1.57444e-13
NPSR1-AS1	22.2758326173101	4.04755	0.391115937249339	10.3487291071177	4.24077625188371e-25	1.04895e-23
KIAA0319	19.5698990086284	4.04708	0.389860391583085	10.380852968039	3.03055291159682e-25	7.53036e-24
AC087341.1	2.42142591525855	4.04541	0.563899106567847	7.17399320936488	7.2841225099913e-13	8.6958e-12
POU3F2	10.0353463565022	4.0439	0.425259435736082	9.50925862891507	1.92026143688648e-21	3.86028e-20
MTFR2	89.5668681262081	4.04385	0.288669012617388	14.0085945274843	1.38111196342504e-44	8.60312e-43
NEK6	49.5335857984301	4.04237	0.333998012797733	12.1029614082245	1.01868756844619e-33	3.86404e-32
OTOGL	9.94066046968192	4.04221	0.447497101521761	9.03293348875234	1.67130258582126e-19	3.04637e-18
SUPT20HL2	5.58807162827181	4.04141	0.476281892554306	8.48532186307876	2.15122446835202e-17	3.45302e-16
OR5BA1P	3.68765655080136	4.04131	0.634885106298518	6.36541765205535	1.94759043937048e-10	1.85791e-09
CERS3	12.8231366041243	4.04085	0.432952565479048	9.33323524026384	1.02687594833639e-20	1.99921e-19
AC020891.3	2.10867660167933	4.03871	0.708899003098291	5.6971570268052	1.21821717999478e-08	9.40198e-08
CPED1	138.88775325066	4.03696	0.300004809396586	13.4563215405888	2.82640436766737e-41	1.48476e-39
HSPD1P8	3.82807199934263	4.0351	0.753069806795003	5.35820348438396	8.40535435291834e-08	5.77634e-07
Z75741.2	2.46818131677966	4.03501	0.839917671871751	4.80405406819761	1.55484812794316e-06	8.61259e-06
AC007535.1	2.07086041162895	4.0333	1.25980846408104	3.20151720207523	0.00136705912447818	0.00414375
XK	14.0853484507404	4.03198	0.475757982726697	8.47484610163781	2.35390508740058e-17	3.765e-16
AC104383.1	3.93606864037407	4.03109	0.581626628882588	6.93072489754817	4.18689564299428e-12	4.68915e-11
AP000756.1	2.83917724168882	4.03108	0.691592687680683	5.8286887663045	5.58645809802738e-09	4.49282e-08
LINC00676	3.57246690877292	4.02853	0.623389586532729	6.46230525728932	1.03119811234917e-10	1.01399e-09
AC092844.1	4.67844493798516	4.02741	0.507990879224037	7.92811493773109	2.2249733846917e-15	3.15293e-14
DMBT1	15.7748806426909	4.02691	0.510802226440438	7.88351057615466	3.1830921020272e-15	4.46768e-14
LINC02405	6.61367284924238	4.02101	0.583698681454179	6.8888423010729	5.62482498546825e-12	6.2302e-11
ROPN1L	7.31743833666916	4.02091	0.595508741375868	6.75206667307731	1.45753863553531e-11	1.56773e-10
AC091151.1	28.5722054731514	4.01965	0.438578894892254	9.16516227680968	4.94724820847594e-20	9.26637e-19
LINC00113	2.82397671113757	4.01828	0.708390626976803	5.67241231725257	1.40800591566615e-08	1.07688e-07
OFCC1	5.54320979484746	4.01783	0.487098161137223	8.24850523896915	1.6038798912436e-16	2.45961e-15
EML6	98.7996920339142	4.01644	0.278062549752918	14.4443631145326	2.72060436199005e-47	1.90435e-45
HHLA1	8.22218399080324	4.01619	0.532978552855448	7.5353690053717	4.86955811543145e-14	6.32484e-13
CYP2C18	10.5717113632938	4.01419	0.514668852331762	7.79955590207441	6.21254147892202e-15	8.53879e-14
KRT33B	3.7898062189616	4.01261	0.631252161135429	6.3565902885478	2.06281216602949e-10	1.96368e-09
CFAP97D2	2.88542223700047	4.01118	0.734074504193468	5.46426940227416	4.64817172821835e-08	3.33791e-07
AC004936.1	2.23972193113092	4.01095	0.704563255817193	5.69282079363293	1.2495752205817e-08	9.63852e-08
ITGA8	6.78041918896393	4.0097	0.449130154549113	8.92769222104234	4.34987868192254e-19	7.70133e-18
SLC9A3R1	50.334173150544	4.00916	0.287163528265804	13.9612371633384	2.68728191571636e-44	1.63275e-42
BARHL2	3.71765409600178	4.00915	0.462365775292463	8.67095697502861	4.28503615847562e-18	7.1266e-17
ADCY5	45.6346802205603	4.00802	0.304097827992553	13.1800346185269	1.14338346695011e-39	5.6154e-38
CPNE9	5.9663449129144	4.00732	0.555119863122574	7.21882837349404	5.24373842398644e-13	6.32673e-12
GPM6B	417.19067908986	4.00599	0.206393267222209	19.4094970937023	6.41518742353726e-84	2.81016e-81
LINC00898	3.77896664092939	4.00518	0.696467855096416	5.75069891480034	8.88752681915521e-09	6.99034e-08
AC023906.5	78.3145955638702	4.00457	0.308365854207112	12.9864301028648	1.46083720166276e-38	6.73597e-37
LINC01931	8.98893453643141	4.00399	0.428689116257896	9.3400742090983	9.62666223427401e-21	1.87824e-19
HHEX	44.210205816247	4.00332	0.363184231558168	11.0228277375078	2.96592747411978e-28	8.49701e-27
AC103871.1	2.10772888906203	4.00255	0.77177466463701	5.18616046390405	2.14673860317413e-07	1.38455e-06
TSPEAR-AS1	2.39741862591472	4.00205	0.68446184608779	5.8470047967058	5.00503078120769e-09	4.05645e-08
BMP7	13.4313678233693	4.00162	0.423614652468082	9.44636922444451	3.50787606669557e-21	6.98976e-20
SALL4	79.2770078664334	4.00144	0.286426169793586	13.9702329084975	2.36850833214363e-44	1.44554e-42
AC010928.1	2.88647731207648	4.00029	0.771153379898351	5.18740941863206	2.13239586229279e-07	1.37595e-06
AC006296.2	2.96014969132965	3.99978	0.586942199177867	6.8145992173403	9.45269178081526e-12	1.03186e-10
AP1M2	2.95604349626903	3.9971	0.916345442123573	4.36199772485187	1.28880210532303e-05	6.05791e-05
ZNF57	22.1713492435841	3.99458	0.367052703177587	10.8828608012469	1.3912676167461e-27	3.85173e-26
TRPC7	15.3757871610048	3.993	0.483679565382161	8.25546611193583	1.5131055473799e-16	2.32172e-15
UBXN11	149.493665848449	3.99289	0.28082510085874	14.2184087203729	7.04364202169037e-46	4.62073e-44
AC008753.1	4.5013068232743	3.99209	0.624768419576955	6.38971264306189	1.66197774992127e-10	1.59723e-09
KNCN	2.46930856557512	3.99172	0.653807377400407	6.10534911219675	1.02576220127865e-09	9.07744e-09
TRIM77BP	2.9635681825738	3.99035	0.644790851249216	6.18859618290594	6.07023650195149e-10	5.51376e-09
SSUH2	10.220659312392	3.98997	0.480530901543907	8.30325681356378	1.01295592572329e-16	1.57295e-15
ENTHD1	2.3358975267185	3.98753	0.669646694753859	5.95467721819957	2.6058562059975e-09	2.18839e-08
TMPRSS11E	3.6245621190264	3.98737	0.791721086364029	5.03632634050006	4.74551240168028e-07	2.88394e-06
CASKIN1	2.64525833833371	3.98605	0.662568561019443	6.0160547225773	1.78719177549517e-09	1.53943e-08
FAM167A	66.3796303130806	3.98405	0.321262528552089	12.4012212449324	2.5737085202536e-35	1.03555e-33
VN2R19P	3.41227299144487	3.98379	0.867819417743832	4.59057252914219	4.4203181772716e-06	2.26855e-05
LINC01915	5.25920697791934	3.98298	0.603700683762395	6.59760556485196	4.17851155443443e-11	4.29864e-10
CELA3A	2.21366760052288	3.98239	0.730924630624865	5.44842346738882	5.08182494311804e-08	3.6225e-07
AC007422.1	4.37060447235453	3.98221	0.517312152045889	7.69789456874156	1.38326426273234e-14	1.84882e-13
LINC00200	20.1261460321402	3.97954	0.436025142496004	9.12686510830072	7.05114938693232e-20	1.3054e-18
AFAP1-AS1	49.0568238981861	3.97858	0.306180048086769	12.9942411314507	1.31909704152083e-38	6.12399e-37
SLC7A11	29.472311502288	3.97729	0.367872412967991	10.8116018059027	3.03326695892356e-27	8.27945e-26
GATA3	27.029257086684	3.97674	0.403331043771248	9.85974480558746	6.22072942571046e-23	1.35811e-21
NANOS1	83.4375169690006	3.97621	0.248652899101199	15.9910212426933	1.47591515384268e-57	1.89077e-55
NPTX2	5.35155286798135	3.97513	0.583599723308319	6.81139114097467	9.66594261067919e-12	1.05429e-10
AC018558.1	5.19235744087254	3.97462	0.610371379359208	6.51181342987732	7.42489062643901e-11	7.43557e-10
PLEK2	71.0257741076032	3.97418	0.49815884816196	7.97773265641845	1.4904578428287e-15	2.13274e-14
AL031658.1	14.725973620432	3.97341	0.518915580824557	7.65714446083527	1.90112747374847e-14	2.5273e-13
AC044810.2	9.85805174787519	3.97293	0.488618215041918	8.1309507813418	4.25936274541051e-16	6.33169e-15
AL591686.2	5.52689352253317	3.97159	0.53323295958523	7.44813348652763	9.46700100754827e-14	1.20372e-12
AC069152.1	3.68367521956647	3.96929	0.561806820287658	7.06522021347257	1.60361480747961e-12	1.86122e-11
AP001341.1	2.89138673708653	3.96925	0.560354512668241	7.08345591671833	1.40603134345875e-12	1.64243e-11
GFRA2	13.0386100086506	3.96608	0.405231251172956	9.78718989920956	1.27798298209863e-22	2.72867e-21
RERGL	13.4902348625838	3.96298	0.471489675675612	8.40524012276023	4.26987056154998e-17	6.75396e-16
AC007879.3	2.87069897397412	3.96284	0.732191785199441	5.4122999583204	6.22203466109911e-08	4.37443e-07
CEACAM22P	3.24083119490295	3.96159	0.644661963494178	6.14521711076223	7.98542124666711e-10	7.17657e-09
TRIM36	15.73690951158	3.96052	0.433124190307466	9.14408538483765	6.01365621709128e-20	1.1179e-18
BMS1P8	2.56632812486273	3.9605	0.514658833993199	7.69539712717533	1.41055379688589e-14	1.88437e-13
TNFAIP8	59.6268221739379	3.96013	0.346479430236662	11.4296152197268	2.97423832153099e-30	9.59351e-29
AC046195.1	10.3817669192158	3.95942	0.432304184306491	9.15888591639431	5.24358426300677e-20	9.7944e-19
DSCAM	30.127153526914	3.95837	0.346849523328191	11.4123695742784	3.62711675038053e-30	1.16166e-28
LINC01258	1.94672329348328	3.95584	0.917329822980026	4.31234700645358	1.61530652832099e-05	7.4609e-05
AL589843.2	2.80950945493851	3.95541	0.699484930489578	5.65474916496495	1.56074033591189e-08	1.18968e-07
LRIG3	22.1708609438909	3.9553	0.419802869713753	9.42179425825596	4.43444472318603e-21	8.79088e-20
SAA1	4.6612123525698	3.95523	0.608088734741611	6.50435926812855	7.80252216353124e-11	7.79076e-10
TSPEAR-AS2	4.27733632613789	3.95509	0.566172418193787	6.98565665913851	2.8352668576785e-12	3.21247e-11
DCDC2C	9.9940314133296	3.95447	0.420408308401269	9.40626494175459	5.14080744642877e-21	1.01541e-19
AC138819.1	6.03220334006668	3.95136	0.490696392936909	8.05255052355022	8.10862478746899e-16	1.18272e-14
AC008957.1	3.30552506771514	3.94914	0.798746483587105	4.94417517839542	7.64669214226526e-07	4.47868e-06
AC117386.1	2.2300199112126	3.94726	0.597576154540216	6.60545245762517	3.96305077492482e-11	4.08472e-10
AC104257.1	2.06857329514228	3.94562	0.687117324584307	5.74228232051718	9.34089160002496e-09	7.31726e-08
FSTL4	30.086774060552	3.9429	0.415601430661285	9.48720416826385	2.37313729625807e-21	4.7531e-20
AL590681.1	2.77403041406625	3.94285	0.676433616821426	5.82888428104029	5.57991782547016e-09	4.49022e-08
FAM149A	36.347746912093	3.94187	0.316167545436745	12.4676569319097	1.12073133292644e-35	4.58403e-34
EYA2	105.010588864336	3.94013	0.28591751357439	13.7806491735417	3.33261832586497e-43	1.92576e-41
AL357507.1	2.28702472738636	3.94005	0.56036328965986	7.03123383653346	2.04715079940285e-12	2.35189e-11
FAM135B	9.7667185690312	3.93569	0.513253035674465	7.66811942607993	1.74536344373536e-14	2.32478e-13
AC099518.1	2.13288354043689	3.93375	0.846378887727589	4.64773598164364	3.3559806733931e-06	1.76126e-05
TUBB8P11	2.25724638051296	3.93229	0.601174701519414	6.54100661913026	6.11061266924288e-11	6.17404e-10
PICSAR	2.01021888893308	3.93156	0.741257913445647	5.30390762311068	1.13349688482677e-07	7.64483e-07
AC016383.3	1.93472689971452	3.92995	0.647965131590243	6.06506753770948	1.31898214691549e-09	1.15444e-08
OR51B5	87.2416086155896	3.92919	0.296566751199904	13.2489248655767	4.57713362622295e-40	2.28512e-38
AP001804.1	3.04456554906496	3.92907	1.01538803521812	3.86952746419899	0.00010904649759118	0.000426497
MDS2	2.19943048487681	3.92906	0.7470606021952	5.25935516522296	1.44561438551501e-07	9.57596e-07
MSR1	24.1412930221311	3.92604	0.338778709970274	11.5887980277867	4.69677211281077e-31	1.569e-29
CCR3	5.46436720342191	3.92426	0.683785117049293	5.73901973626899	9.52261234447263e-09	7.44418e-08
LINC01846	3.14435512315288	3.92375	0.736384204364552	5.32840711479996	9.90778441346704e-08	6.74231e-07
AC006974.1	2.36000780279034	3.92098	0.654627730482579	5.98963654430126	2.10310498709282e-09	1.79054e-08
GIMAP8	3.00797812192551	3.92042	0.869275181073217	4.509984475152	6.48323701987334e-06	3.22961e-05
OR52Z1	2.12508860586536	3.91896	1.01432502637347	3.86361808732091	0.000111719846875807	0.000436073
AL133372.2	3.57591610287052	3.91844	0.71470348627734	5.48260582102352	4.19106149386593e-08	3.02887e-07
PHACTR3	116.593342054436	3.91485	0.221681514739977	17.6597890356829	8.55588489793238e-70	1.87395e-67
AC025569.1	4.83265420200203	3.91331	0.607686335451546	6.43967930701176	1.1972619917455e-10	1.16756e-09
MAP7	95.0979281219127	3.91315	0.26697928768138	14.657115324053	1.21318670449888e-48	9.46809e-47
LINC00907	20.4900964011946	3.91207	0.411435620481762	9.50835141298505	1.93707922961252e-21	3.89121e-20
TATDN2P1	5.61389899713109	3.90992	0.721840689383034	5.41659895063062	6.07433802744032e-08	4.27945e-07
TDRD10	14.6406842163574	3.90689	0.503394884631974	7.7610757338354	8.4212008121549e-15	1.14873e-13
Z82186.1	3.80800596210041	3.90374	0.604786799125803	6.45474297467832	1.08402724458436e-10	1.06362e-09
NRBF2P2	4.35691594030306	3.90338	0.812342718867914	4.80508629760079	1.54684770989117e-06	8.57714e-06
PIWIL3	132.554419082701	3.90238	0.341143645547268	11.4391074550946	2.6661418289191e-30	8.63048e-29
ADAMTSL1	53.6138771309221	3.90221	0.325120614726445	12.0023393690065	3.45393711230237e-33	1.26252e-31
AL513324.1	2.3757741888224	3.90197	0.891430308987648	4.37719683218436	1.20215403271811e-05	5.68407e-05
AC084855.1	4.5389653335352	3.90084	0.485047461479634	8.04219175378465	8.82456563551846e-16	1.28439e-14
AL133334.1	21.7978515604471	3.90064	0.379875609858228	10.2682045212978	9.80117564141691e-25	2.3767e-23
HIGD1C	4.55841504305939	3.8966	0.59087102669671	6.59467837720407	4.26178731445735e-11	4.37934e-10
ADM2	3.24642177329735	3.89327	0.664884595977853	5.85555491863532	4.75419880906728e-09	3.86469e-08
LINC02490	1.96747460350921	3.89295	0.765697581367049	5.08418697026232	3.69204114292906e-07	2.2841e-06
FAM178B	5.906977333202	3.89278	0.433100392061018	8.98816408613529	2.51394514922094e-19	4.52161e-18
KBTBD11-OT1	3.8966454296629	3.89165	0.710771272496439	5.47525154724859	4.36890547096067e-08	3.14652e-07
AKR1C8P	13.3619080563362	3.89086	0.504093248752645	7.71853486384019	1.17674476231573e-14	1.58528e-13
MIR4307HG	2.46076672382778	3.89074	0.677460054453972	5.74313466388534	9.29397557884814e-09	7.28681e-08
AC002091.2	1.9347597892768	3.89047	0.921017892083877	4.22410196785956	2.39895423396504e-05	0.00010723
C9orf40	55.0212803798185	3.88978	0.328872532039003	11.8276354662877	2.8094468533433e-32	1.00002e-30
DES	11.9748493048699	3.88616	0.473506351339094	8.20720458082742	2.2639762657087e-16	3.42739e-15
POTEE	2.95848946531901	3.88606	0.534655424098433	7.26835359586074	3.63895245802258e-13	4.45784e-12
AC024588.1	76.4917463999108	3.88601	0.308306574608639	12.6043585847205	1.99791333006282e-36	8.46511e-35
LINC02359	4.25303858976566	3.88537	0.691586946301484	5.61804641041279	1.93128630194599e-08	1.45699e-07
SLC30A3	8.85922465425062	3.88494	0.504497624223509	7.70061381142252	1.35414168390044e-14	1.81257e-13
AL358232.2	1.99218037926761	3.88445	0.820179202249896	4.73609909960398	2.17871083425409e-06	1.17708e-05
AC141424.1	14.7905758070035	3.88418	0.33393471233561	11.6315579066559	2.84850825492151e-31	9.59834e-30
SIGLEC10	4.20398949997532	3.884	0.529342797859536	7.33740060265987	2.17782021710015e-13	2.70698e-12
AC027288.1	15.1614297979887	3.88045	0.372795642199356	10.4090629159563	2.25429683591993e-25	5.63761e-24
C12orf42	2.63571855715692	3.87888	0.700928593163941	5.53391026342884	3.13169241019072e-08	2.3031e-07
LRRTM4-AS1	1.8234100650472	3.87878	0.776131721706414	4.99757476479872	5.80558325574264e-07	3.46688e-06
HRG	6.59714537378354	3.87873	0.499522255573761	7.76487638373799	8.17248917399526e-15	1.11592e-13
C1orf210	3.10142959087115	3.87708	0.701686455386286	5.52537572440977	3.28781236883575e-08	2.41269e-07
ELOVL2-AS1	10.8924861275795	3.87706	0.553596409207815	7.003397031366	2.49829541865085e-12	2.84253e-11
ARL4AP3	2.20498001540523	3.87573	1.05947726346969	3.65815769621355	0.000254034733317604	0.000920647
AL731769.2	2.58173476480657	3.87357	0.768895815881632	5.03783265268741	4.70832812215417e-07	2.86263e-06
HTR2C	5.90900186451467	3.87151	0.563756171300744	6.86735523569432	6.54030655929507e-12	7.21186e-11
AC004485.1	1.81607944347705	3.86963	0.720127045233902	5.37353148917904	7.7209314270902e-08	5.34382e-07
AL359762.1	2.16844111251256	3.86953	0.868718264464441	4.4542946982362	8.41694246998861e-06	4.11249e-05
AL354833.1	82.5287937534463	3.86837	0.287595470263693	13.4507163546107	3.04904061923319e-41	1.59863e-39
LINC02780	2.56944812111782	3.86718	0.728670378138344	5.30716812218427	1.11341475133957e-07	7.5222e-07
AC083849.1	2.65634334946728	3.86649	0.588039874081148	6.57520924381554	4.85847952735557e-11	4.96431e-10
EFNA3	11.1953277873238	3.86211	0.358460997486527	10.7741366855285	4.5604006612506e-27	1.2324e-25
FOXD1	1.84791238195197	3.86208	0.766352550809439	5.03955534684397	4.66614677394291e-07	2.83889e-06
TRIM29	3.58111641775045	3.86194	0.74207541751955	5.20424720819382	1.94784572376399e-07	1.26498e-06
BFSP2-AS1	7.15878919079332	3.85946	0.529757687371666	7.28533109045619	3.20881273892132e-13	3.94335e-12
BX322562.1	10.6645803937759	3.8579	0.394824122823364	9.77118474160805	1.49691236757707e-22	3.1861e-21
CRB3	9.4899968786494	3.85788	0.534800826647184	7.21367315544313	5.44623911116872e-13	6.56522e-12
AL512658.2	2.51344745853933	3.85739	0.915847975425538	4.21182505923664	2.53315696962409e-05	0.000112728
C4orf19	8.43143471275009	3.85594	0.504288038198584	7.64629928068643	2.06845931692783e-14	2.74437e-13
LINC01251	3.00403324957617	3.85584	0.735514410076309	5.24237393389037	1.58523697167443e-07	1.04246e-06
ANKRD18CP	13.4757816387841	3.85558	0.381230331528141	10.1135079151921	4.81294490647422e-24	1.11913e-22
DLGAP1	25.7813422480516	3.85435	0.346739364076655	11.1159757865038	1.04897522973018e-28	3.0977e-27
LINC01082	4.82690155188827	3.85384	0.530628986077514	7.26276819077397	3.79247564133645e-13	4.63337e-12
AC025884.1	3.36106943272295	3.8534	0.619687710340141	6.21829299636248	5.02592423250509e-10	4.60368e-09
ATAD3C	51.4270500644876	3.85226	0.269741056529565	14.281310897251	2.86167286866187e-46	1.9057e-44
DEGS2	54.1521532547064	3.85188	0.349826477839625	11.0108218174695	3.38898148344913e-28	9.67838e-27
FAM180A	2.79593971084485	3.85186	0.578821822942487	6.65466112969844	2.83953520237544e-11	2.96725e-10
SERINC2	9.12833026576905	3.85078	0.389038320326	9.89819026324063	4.23875688917663e-23	9.33661e-22
MIR548XHG	4.58373588453609	3.85033	0.660180452528567	5.83223950473821	5.46883429867412e-09	4.40881e-08
HAPLN3	18.3807367094294	3.84971	0.371029666437306	10.375751494057	3.1968710743188e-25	7.93636e-24
LINC00469	3.41465985033655	3.84732	0.586609071471913	6.55856862836108	5.43267042288523e-11	5.51367e-10
AL157688.1	1.87647446356612	3.84659	0.758418312910483	5.07185657289522	3.93953265829525e-07	2.42726e-06
LINC02237	4.73620693696401	3.84492	0.64142716641683	5.99431435952832	2.04345746729438e-09	1.74413e-08
GRB10	71.198449712472	3.84333	0.280395811007551	13.7068103721879	9.24327197297126e-43	5.20826e-41
PTF1A	13.4747262044646	3.8431	0.426353905916487	9.01387624919752	1.98899110957821e-19	3.60367e-18
NPAS1	5.87744725762412	3.84268	0.488607371138446	7.86455780171845	3.70403528197718e-15	5.17213e-14
LMCD1-AS1	19.6239546653191	3.84216	0.3668764243659	10.4726240458352	1.1539899081079e-25	2.91546e-24
NLRP14	37.1399810960744	3.8396	0.341873247372519	11.2310616718414	2.87008976868159e-29	8.7191e-28
LINC01080	1.92890983916627	3.83916	0.967029169822016	3.97006089037026	7.18542664123262e-05	0.000291659
KRT33A	2.00730475611461	3.838	1.08600699208104	3.53404968629771	0.000409244138459929	0.00141426
KCNH5	5.06106189784885	3.8375	0.601084381701812	6.38430149146887	1.72181572065309e-10	1.65123e-09
AP000943.2	2.00419750364101	3.83644	0.938905880572242	4.0860743325042	4.38733274624525e-05	0.000186239
AF121898.1	6.2586555482905	3.83596	0.520371317886966	7.37158599486239	1.68609944739003e-13	2.11221e-12
AC002383.1	5.65039343208362	3.83568	0.513816920615009	7.46507933258071	8.32494398776933e-14	1.06249e-12
AC087430.1	2.4606613893281	3.8355	0.814386693720655	4.70968142228673	2.48104285671174e-06	1.32748e-05
HBQ1	5.33345457409947	3.83376	0.494455086745302	7.75349951086651	8.93941348447542e-15	1.21575e-13
TCL1B	1.77712279680885	3.83301	0.765284411116034	5.0086063860327	5.48255677563654e-07	3.29208e-06
CCNP	14.972825414379	3.83009	0.401828517291124	9.53165413402802	1.5479675456407e-21	3.12574e-20
AP000695.1	2.40337234810203	3.83001	0.522803275761701	7.32591514222245	2.37273903267758e-13	2.94559e-12
EXOC3L2	14.6076233672485	3.82906	0.469344958333507	8.15831317144825	3.39735708156875e-16	5.11185e-15
FAM9B	23.1139090957347	3.82854	0.533631958490266	7.174494188745	7.25750048923813e-13	8.66783e-12
RFESD	134.393962104718	3.82566	0.279455629461743	13.6896930090659	1.17002534702421e-42	6.5519e-41
AC090340.1	2.58343812540674	3.82547	0.719355143705888	5.31792038381472	1.04959974778804e-07	7.11407e-07
AC090365.1	2.37589907230362	3.82456	0.616760677074544	6.20104123283745	5.60908146266422e-10	5.1137e-09
DIRAS2	4.19529120250796	3.8234	0.636938154069901	6.00278820292632	1.93957557717775e-09	1.66226e-08
TDRKH	121.744092776307	3.8217	0.284610664233511	13.4278340933789	4.15383617015815e-41	2.15706e-39
AC020636.1	2.32329986425756	3.82123	0.635458087615974	6.01333917283639	1.81740228987131e-09	1.56446e-08
DOC2B	13.3179121229144	3.82085	0.404777580292745	9.43937491314396	3.75009839192318e-21	7.46693e-20
CTRB1	12.0863049019661	3.81853	0.498447689786968	7.66084184274563	1.84718221957873e-14	2.45799e-13
NGB	4.88703920897687	3.81771	0.556086065902708	6.86531545448907	6.63444813535703e-12	7.30974e-11
MAP4K1	15.4628021889047	3.81762	0.400911122986143	9.52235827953829	1.69292839347466e-21	3.41338e-20
NCAPH	135.626913615891	3.81654	0.25308566251125	15.0800357605146	2.19150236439134e-51	2.01078e-49
LINC00486	4.33904405398279	3.81617	0.630567887229531	6.051964980702	1.43089580340817e-09	1.24717e-08
SSMEM1	3.41616362230203	3.8152	0.66101572204257	5.77172078550968	7.84660595946162e-09	6.20577e-08
SCX	5.4229543688413	3.81499	0.4703667038731	8.11066967555891	5.03415372249785e-16	7.45082e-15
MYBL2	45.3187135189481	3.81372	0.258720064995725	14.7407208454153	3.5299669560475e-49	2.87037e-47
AC022874.1	2.09912135449236	3.81318	0.863356351649924	4.4166929004204	1.00222461560597e-05	4.81419e-05
C3orf80	5.0225069695525	3.81247	0.534957017429555	7.12669368317134	1.02808536503479e-12	1.21294e-11
AC009055.2	2.32737212828689	3.8099	0.55085212996887	6.91637781700665	4.63337673458886e-12	5.16364e-11
LINC01755	21.6311891753718	3.80932	0.852680888104704	4.46746155611642	7.9153230046566e-06	3.88527e-05
BTG4	2.59614875676576	3.80878	0.858981108352019	4.43406691587229	9.24719038642149e-06	4.47115e-05
NXPH4	3.40563563976606	3.80769	0.540498110834087	7.0447824108087	1.85751543590732e-12	2.14218e-11
PDZPH1P	4.80924584690578	3.80483	0.537423269791145	7.07976653168239	1.4439752399215e-12	1.68458e-11
MPP2	76.933152310208	3.80425	0.265599571306913	14.3232656284201	1.56588676745725e-46	1.07123e-44
AC116534.1	2.18374819371675	3.8038	0.970640534940878	3.91886047845129	8.89685937530414e-05	0.000354192
ARHGAP16P	1.84097469704226	3.80198	0.946724584717139	4.01592969781855	5.92119061569114e-05	0.000244212
AL590550.1	5.49660991169386	3.8009	0.454265108596485	8.36714165975139	5.90327121530464e-17	9.27818e-16
C16orf71	5.65954690961969	3.79855	0.502968063162821	7.55226370201962	4.27757272759612e-14	5.58263e-13
AL356277.3	3.72229008698815	3.79556	0.528906413809275	7.17624967301613	7.16496567697441e-13	8.56108e-12
MYO1E	112.259176475873	3.79535	0.233319946452715	16.2667296048358	1.69998101439645e-59	2.3556e-57
AC009292.2	1.81767588736221	3.79437	0.549799139575157	6.90136605690498	5.15048212538411e-12	5.72348e-11
GSC	1.93122729947618	3.79418	0.711622896584689	5.3317268152746	9.72832131417761e-08	6.63348e-07
ITGB4	15.810068384968	3.79337	0.448371670292515	8.46033477234759	2.66611046899269e-17	4.24935e-16
CFAP161	3.38998100840379	3.79202	0.764358290424765	4.96105381894409	7.01117610086861e-07	4.12961e-06
SRD5A2	2.66812666745199	3.79032	0.714297114252293	5.30636102846178	1.11835351202358e-07	7.55368e-07
MTCO2P32	1.71585114464843	3.79021	0.804798165425127	4.70951129922056	2.48311448954573e-06	1.32832e-05
GAL	3.44551167024726	3.79	0.583029570797754	6.50053168612527	8.00366284106484e-11	7.97986e-10
SNTG2	10.8731373755132	3.78924	0.405846834505949	9.33663062273001	9.94484907145944e-21	1.93892e-19
AL442224.1	4.59966444935148	3.78813	0.667352378250587	5.67636242564894	1.37589112556856e-08	1.0544e-07
SIAH2-AS1	10.8164086146739	3.78747	0.430766271971482	8.79240732895139	1.46388924241107e-18	2.50364e-17
AC087269.1	5.44284166645496	3.78612	0.543038963448677	6.97208754584103	3.12272116782501e-12	3.53081e-11
SP8	2.02995176068065	3.78482	0.748623788158871	5.05570510031121	4.2880350782209e-07	2.62235e-06
LINC01717	1.86971446517165	3.78448	1.0036870258412	3.77057993926195	0.000162868620145098	0.000616409
MYH13	7.99275625649571	3.78377	0.491220196865433	7.70279322421298	1.33123683957541e-14	1.78279e-13
CTHRC1	9.60656811593455	3.78287	0.458719265915616	8.24658568516138	1.62984283075763e-16	2.49661e-15
AC022201.1	1.79857642254029	3.78256	0.89896129736471	4.2076955224904	2.57988155004324e-05	0.000114582
HTR5A	1.94423358810003	3.78251	0.811696270687751	4.66000359540453	3.16203860456886e-06	1.66559e-05
AL139023.1	1.81687374324075	3.78025	0.795925629931144	4.7494984738413	2.03921735769705e-06	1.10644e-05
PPFIBP2	106.994289508621	3.77806	0.358060684434671	10.5514435542603	5.00225628149348e-26	1.29018e-24
AC132803.1	1.9469524409962	3.7776	0.970493628077074	3.89245697333188	9.92341029827671e-05	0.000391218
DERL3	4.91083035701888	3.77696	0.531079715458314	7.11185555090214	1.14493060709823e-12	1.34437e-11
ITPR3	13.517558594219	3.77654	0.42768967182259	8.83008294882994	1.04598124189962e-18	1.81868e-17
AL592430.1	20.7883127297655	3.7744	0.343900184985664	10.97528840946	5.02452583049053e-28	1.42295e-26
AL139824.1	1.79910210138472	3.77374	0.802028438013987	4.7052482201234	2.53557259287396e-06	1.35505e-05
AC112206.2	10.9746043373301	3.77138	0.428017559793331	8.8112652216631	1.23741215003459e-18	2.13242e-17
AC025887.2	5.73227895069459	3.7711	0.662705692339317	5.69045643958001	1.26700232099782e-08	9.75908e-08
RPS17P2	3.04906249170905	3.77018	0.753484104686058	5.00366500090486	5.62504753760992e-07	3.3687e-06
AL357673.2	3.32201446391344	3.76938	0.689709764404772	5.4651736681575	4.624538166633e-08	3.32269e-07
AC138646.1	2.13970175745551	3.76761	0.80842776330559	4.66041096835337	3.15578644323974e-06	1.66262e-05
HNRNPRP2	1.84901726862749	3.76755	1.02392598861491	3.6795181747134	0.000233675036226358	0.000855077
NDRG4	119.772640200756	3.76554	0.269407188837099	13.9771449958059	2.14938830958665e-44	1.32071e-42
LINC02199	8.86309174049552	3.76319	0.532759497399386	7.06357243656738	1.62275546286043e-12	1.88183e-11
PRR23A	2.55256750998649	3.76315	0.713033639261309	5.27766216955375	1.30842396923124e-07	8.72893e-07
EPS8L1	35.9930691871764	3.76275	0.402299327393832	9.35310766545848	8.51095328895501e-21	1.66654e-19
LINC01592	2.69488968485184	3.7625	0.712706394023926	5.27917456666602	1.29767131630827e-07	8.66571e-07
LINC02342	2.27501593924871	3.76088	0.639334171521103	5.88250201870759	4.04110407616172e-09	3.30679e-08
AL049812.2	2.13520328543301	3.76014	0.695600175098954	5.40560331135603	6.45906075684195e-08	4.52818e-07
AC069280.2	2.88851344430544	3.76	0.759488471162005	4.95069784270099	7.39478391807332e-07	4.33862e-06
IQUB	146.768252312678	3.75711	0.236698729405947	15.8729832162986	9.74946075933049e-57	1.21461e-54
AC104167.1	3.34388679900558	3.75637	0.634473701372076	5.92045261988296	3.21056782468146e-09	2.6576e-08
PLA2G12B	4.02767625994471	3.75599	0.59997010197643	6.26028806740881	3.84266973465668e-10	3.57041e-09
GRM7	16.0110714325238	3.75533	0.41550329308231	9.03803572062478	1.59512251216265e-19	2.90946e-18
COPS8P3	2.55190452485354	3.75284	0.63138523439075	5.94381679644275	2.78460808228158e-09	2.33058e-08
SLC25A3P1	12.1733363999008	3.75277	0.43986427654489	8.53165340383374	1.44270742021891e-17	2.32952e-16
PDCL2	1.80630647074879	3.75119	1.53266247463285	2.44749791508858	0.0143851957457321	0.0325709
DPEP3	12.9349181547483	3.75069	0.60241127556478	6.2261204841514	4.78126432468707e-10	4.39737e-09
CRISPLD1	80.8101202624415	3.75024	0.313618796695882	11.9579453861329	5.90037976914583e-33	2.14236e-31
AL355838.1	3.16574561708087	3.74911	0.711478024821351	5.2694672544994	1.36820275102394e-07	9.10091e-07
AC124254.2	1.98748248041289	3.749	0.652565965617521	5.74500650321158	9.19174536535174e-09	7.2129e-08
AC009313.1	2.50951934581064	3.74802	0.766180107942189	4.89182646212115	9.99045139071577e-07	5.72307e-06
CLPS	2.49978450787301	3.74687	0.819807761883462	4.57042985986193	4.86724808592829e-06	2.48243e-05
MIXL1	91.3236535830699	3.74619	0.328187962671859	11.4147759353929	3.52812002161313e-30	1.13263e-28
AL109653.3	3.3739525893411	3.74488	0.725809657091647	5.15959499290094	2.4748462965324e-07	1.57928e-06
CRTC1P1	3.25984491885391	3.74481	0.580230107886778	6.45400628417604	1.08931290277315e-10	1.06765e-09
AC078993.1	1.78333028422571	3.74435	0.798869854478126	4.68705381375512	2.77166106117046e-06	1.47137e-05
RNU4-58P	1.88196875714574	3.74426	0.798485295634209	4.6892010575372	2.74273801082605e-06	1.45773e-05
LINC01378	4.61142232582261	3.7442	0.677871401601382	5.52345979660586	3.32388376164148e-08	2.43653e-07
OR7E18P	1.94921641696762	3.74231	0.732092330002497	5.11180339361466	3.19097833353862e-07	1.99778e-06
FOXF2	1.96878686784819	3.74195	0.758744307316968	4.93176320956658	8.14906658694141e-07	4.75243e-06
AC007749.1	3.03088736861088	3.74185	0.553758123128395	6.75718518678832	1.40698313449682e-11	1.51636e-10
LINC00989	5.03965961565629	3.74151	0.545913388376536	6.85366261169434	7.19827406959982e-12	7.90529e-11
CCDC187	3.50725531592893	3.74038	0.667879745646921	5.60038165115747	2.13880388270145e-08	1.60685e-07
CELF2-AS1	5.83706537837263	3.73899	0.544333794166984	6.86893564622225	6.46826751093136e-12	7.13822e-11
AL022396.1	1.72465711953249	3.73804	1.05525634987468	3.54230754312712	0.000396642740085427	0.00137596
AL390334.1	2.84312486852299	3.73702	0.686896726188509	5.44044585168088	5.31473923590569e-08	3.77664e-07
LINC02627	3.04468776619004	3.73695	0.611842946637427	6.10769220596944	1.01082047550039e-09	8.95982e-09
AL583827.1	6.81815144950345	3.73504	0.537691193077397	6.9464409264991	3.74616688830828e-12	4.2077e-11
TCERG1L	7.66955594830866	3.73469	0.613359268477778	6.08890560932396	1.136851171105e-09	1.00051e-08
AP1B1P1	1.76195642117123	3.73433	0.691429728465262	5.40087584098472	6.63163144552668e-08	4.63719e-07
SPOCK3	81.2248411569164	3.73204	0.366589396726145	10.1804448767918	2.42450393488325e-24	5.72583e-23
AL389889.2	2.06145174762235	3.73141	0.511546261479913	7.29438106758677	3.00035127630055e-13	3.69051e-12
NELL1	33.1786306013274	3.73136	0.328006996817306	11.3758423100532	5.51676582879269e-30	1.74221e-28
AC009313.2	3.22072027331035	3.72762	0.804349684161548	4.63432873719586	3.5809755302183e-06	1.86886e-05
PCAT4	2.51656941491797	3.72597	0.825476036758481	4.51372790869682	6.36979287392945e-06	3.17718e-05
AC073648.6	5.1723387753328	3.72448	0.473253595785619	7.86993696053533	3.54819996533797e-15	4.9673e-14
TUBBP9	4.66606064788502	3.72391	0.650125070723439	5.7279975326394	1.01623044276692e-08	7.9196e-08
DAAM2	79.5471439859544	3.72174	0.282976663292332	13.1521078270945	1.65495740047741e-39	7.99768e-38
AC022880.2	1.64020792474243	3.72053	0.698751507325387	5.32454660221052	1.01205154218345e-07	6.87846e-07
DNAJC15	208.611621552238	3.71931	0.200504739837383	18.5497467385031	8.19371394833397e-77	2.50037e-74
RAC2	5.29386472831578	3.71749	0.575884461316031	6.45526382252916	1.08030536693214e-10	1.06035e-09
AL807742.1	4.226477186901	3.71724	0.532121091090053	6.98570964970917	2.834196809249e-12	3.21247e-11
AC073050.1	1.6187395159009	3.71409	0.576178232615301	6.44607119773503	1.14786755047846e-10	1.1218e-09
OR51A8P	2.71414589152046	3.71354	0.697917035586334	5.32088930961666	1.03261220044732e-07	7.00943e-07
LINC00996	2.41312382499637	3.71329	0.789289711950783	4.70459942189621	2.54364887785043e-06	1.35856e-05
NRXN3	36.4201205681162	3.71237	0.308598450546057	12.0297760677004	2.47832038328283e-33	9.18263e-32
CALCR	6.33939967717057	3.71198	0.654237402308142	5.67374592337777	1.39708297752229e-08	1.07003e-07
AL162725.2	6.99297928400178	3.71104	0.541214110366323	6.85688266328906	7.03793904179708e-12	7.73547e-11
C1orf146	28.8184757387684	3.71092	0.315806535777849	11.7506036209342	7.01161881133063e-32	2.43515e-30
BX119904.2	1.73391107053566	3.71016	1.01503374638397	3.65521119171057	0.000256970349557685	0.000929921
DNAH11	98.2317674738609	3.70968	0.302469911995144	12.2646204900107	1.40267932292528e-34	5.50511e-33
KIAA2012	39.1209363865102	3.7094	0.306508931534908	12.1020852319562	1.02962070276351e-33	3.89463e-32
KIF2C	145.106174602638	3.70778	0.264776037160093	14.0034519032655	1.48480014452602e-44	9.20678e-43
GRTP1	16.0738462957164	3.70771	0.467390970310734	7.93278342960403	2.14287936274311e-15	3.04545e-14
USP50	48.4901191981363	3.70759	0.268392521271357	13.8140659534315	2.09655988048104e-43	1.22717e-41
TMPRSS15	8.90288677710455	3.70739	0.551256483047982	6.7253497394111	1.75171178462728e-11	1.87008e-10
OR3A1	4.39469703394282	3.70646	0.545611043581883	6.79322267500162	1.09655924461205e-11	1.19078e-10
AC097518.2	3.90600749675677	3.70535	0.740946779512083	5.00082593273378	5.70852347376388e-07	3.41151e-06
FOLR1	24.9739107384783	3.70508	0.523500650948949	7.07750099116293	1.46777143438946e-12	1.70867e-11
AL139039.3	1.84027812310259	3.70395	0.859867222032144	4.30757958919264	1.65050714655635e-05	7.61572e-05
AC090707.1	2.15407405263467	3.7022	0.580819734269324	6.37409675051968	1.84044383417273e-10	1.76064e-09
PRLHR	7.99470253771875	3.70183	0.494584633818596	7.48472207032766	7.16987031756959e-14	9.19823e-13
GRXCR2	1.63224896851448	3.70163	1.06005289462892	3.49192917584678	0.000479545383131489	0.00162901
LINC02444	2.29872646510335	3.70021	0.606965514702082	6.09624542231361	1.08588659953071e-09	9.58453e-09
AC239727.1	2.43492550794786	3.69834	0.692615667906139	5.33967440997859	9.31136539694417e-08	6.35875e-07
LINC02149	10.3421139254804	3.69826	0.491548443794349	7.52370153654281	5.32468200020749e-14	6.89034e-13
AC122713.2	3.75438335626117	3.69784	0.902385129120657	4.09785419367031	4.16997800559414e-05	0.00017779
HTR7	2.29846283264714	3.6972	0.688775926926866	5.36778909913325	7.97076804049425e-08	5.50415e-07
ADCYAP1	2.63824058529828	3.69634	0.900928511516051	4.10280980501485	4.08162770688341e-05	0.000174462
AC109446.4	1.92236082873073	3.69431	1.0713673254511	3.44822182083075	0.000564290401442047	0.00188321
AC015722.2	1.63766243117275	3.69299	0.854043746528724	4.32412317004805	1.53139723327023e-05	7.10718e-05
TROAP	34.3581190543768	3.69261	0.323241587176435	11.423700202793	3.18383633004343e-30	1.02452e-28
LINC01415	2.0283379008384	3.69201	0.850931563701626	4.33878552345714	1.4327225862077e-05	6.68464e-05
AC126603.1	2.56568903301779	3.69144	0.801141072409506	4.60773212378129	4.07084638714736e-06	2.10511e-05
LINC01250	2.00296924228921	3.69062	0.85159208579487	4.33379255426468	1.46562289529266e-05	6.82291e-05
AC040174.1	2.51273701906365	3.68827	0.70611090364073	5.22336498109056	1.75700590543495e-07	1.14708e-06
MYO16	32.2051679111214	3.68695	0.410473938219982	8.98216984249856	2.65478616522492e-19	4.76861e-18
PFKP	547.671610589634	3.68671	0.199871092408003	18.4454409966726	5.67342977369015e-76	1.67483e-73
AL008633.1	4.71598519885409	3.68499	0.631970265258955	5.83095177292681	5.51121127919382e-09	4.4402e-08
AC100810.7	2.14730106772091	3.68087	0.888054071548658	4.1448676459325	3.40010039107214e-05	0.00014741
LINC00645	2.92707183524785	3.68078	0.782596501828681	4.70328750648716	2.56005520195923e-06	1.36625e-05
AL392083.1	2.22381545183415	3.68033	0.723574697823812	5.08632339491868	3.65071345849817e-07	2.2606e-06
AL359924.1	2.710800131007	3.67922	0.603666722215023	6.09478268349908	1.09586220342516e-09	9.66629e-09
FOXO1B	1.87359189290915	3.67836	0.737913293454424	4.98481089686275	6.20224426509221e-07	3.68512e-06
AC008592.1	3.4414626190938	3.6782	0.58664873454436	6.26984948025289	3.6139728655706e-10	3.3706e-09
GALNT14	9.07554985844743	3.67689	0.512194572028369	7.17870172107589	7.037649644646e-13	8.41636e-12
AC008588.1	1.77699694807666	3.67638	0.679614216388425	5.40951665368986	6.31950743614127e-08	4.43722e-07
GLIS3	25.9072121671467	3.67587	0.303754693992719	12.1014429291915	1.03770947369581e-33	3.91433e-32
CA10	450.604100851659	3.67532	0.253960209886898	14.4720485763809	1.81970604868258e-47	1.30056e-45
CCNB2	440.480648554092	3.6751	0.295421398253782	12.4402015785071	1.58104414348804e-35	6.42589e-34
KLF7P1	1.69411440354904	3.67488	0.78214378313282	4.69846495976503	2.62124149073302e-06	1.39698e-05
NTM	16.3171742507473	3.67478	0.35051195653738	10.4840241754134	1.02296182475351e-25	2.59894e-24
LINC02617	3.37050481926527	3.67476	0.506743047308745	7.2517227404599	4.11503598200733e-13	5.02068e-12
AP002856.3	1.9756727911201	3.67371	0.878791302988169	4.18040669571989	2.90988192524075e-05	0.000127807
AL355303.2	2.17027519125028	3.6736	0.603862899047776	6.08349184517395	1.17592901490513e-09	1.03356e-08
SLIT3	77.1994735394201	3.67343	0.254255598986505	14.4477747727444	2.58916399969873e-47	1.82174e-45
UBE2Q2P11	1.58799020128954	3.67308	0.934190622104692	3.93182678006283	8.43028028437418e-05	0.000337149
FAM124B	1.90124634111669	3.67303	0.872321150174012	4.21064271013036	2.54645203442655e-05	0.000113264
AL356123.1	2.47538705937952	3.67124	0.597409270345515	6.1452649572993	7.98301441947239e-10	7.17657e-09
PKD1L3	85.115663669907	3.67101	0.252089014105881	14.5623451030008	4.87561038377971e-48	3.64784e-46
LINC02624	2.02652986454718	3.67055	0.585040051399144	6.27401465230048	3.51855374818689e-10	3.28838e-09
TRBVB	1.59701771510214	3.6703	1.03359473372245	3.55100886193091	0.000383757495171249	0.00133673
ASTL	17.4693385694718	3.66949	0.457228742835595	8.02550309952857	1.01110703177241e-15	1.46692e-14
LINC01616	1.69349462537121	3.66863	1.05211805852559	3.48689782080468	0.000488658016866167	0.00165686
HJURP	127.329049144452	3.66815	0.288336406522738	12.7217754978252	4.47573193383191e-37	1.96375e-35
AC112253.1	1.93833763253757	3.66804	0.793735263170537	4.62123347071982	3.81465185581974e-06	1.98016e-05
AC104248.1	5.09088771549087	3.66325	0.565923594852444	6.47305182609662	9.60429914887891e-11	9.47831e-10
FBXL22	23.7292142268947	3.66214	0.27514525966576	13.3098434818858	2.02906357647295e-40	1.03585e-38
C22orf42	2.46907092801663	3.66204	0.950741253120779	3.85177743535408	0.000117263577665556	0.000455747
H2BC4	51.5979719280237	3.66199	0.375474615620916	9.75295800574381	1.79170035014282e-22	3.80757e-21
MSX2	19.1920332728538	3.66108	0.349136993053386	10.4860903841546	1.00084457862556e-25	2.54513e-24
LINC02408	2.2263442796555	3.65908	0.730593442111766	5.00836865819612	5.48933152195283e-07	3.29542e-06
GRHL1	20.1570835226639	3.65859	0.366514849182938	9.98209405739118	1.82572332566057e-23	4.09473e-22
AC005220.1	2.48486855245137	3.65824	0.637493000736169	5.73847922974395	9.55304765573203e-09	7.46407e-08
LFNG	4.03093545959971	3.65424	0.55720460393424	6.55815901448183	5.44761034006232e-11	5.52677e-10
TEK	15.5827287565268	3.65236	0.381714046661396	9.5683208715315	1.0865596135882e-21	2.21546e-20
AC008676.1	4.90124816789308	3.65213	0.537139109726103	6.79922355973279	1.05184486885378e-11	1.14451e-10
AC003077.1	2.58532348859209	3.65149	0.726531252961064	5.02592708777419	5.0100622749052e-07	3.02845e-06
DISC1FP1	24.0278319894022	3.65122	0.317291902817267	11.5074591646354	1.2099072021742e-30	3.96858e-29
NKX6-1	1.98177099729628	3.65089	0.63597547893776	5.74060719156378	9.43376845053766e-09	7.3815e-08
AC009078.1	1.68000702543736	3.6497	1.09951840996589	3.3193649944202	0.000902224187783307	0.00286893
PREX1	13.6150495425538	3.64934	0.358092275191912	10.1910638100455	2.17372385462894e-24	5.156e-23
SLC38A3	2.22186078050734	3.64928	0.709012651143116	5.14699102636607	2.64697984165044e-07	1.67926e-06
AC021134.1	3.25568643157965	3.64691	0.897498684852605	4.06341498520146	4.83599407794547e-05	0.000203471
RPL23AP68	1.68031370766512	3.64669	0.964471154134175	3.78102623377862	0.000156183213410671	0.000592841
AC006499.2	1.55894356437313	3.64547	1.01377507234806	3.59593201774107	0.000323232211197636	0.0011435
AC078845.1	4.49520604424208	3.64473	0.707671780054811	5.15031548701688	2.60048653696852e-07	1.65324e-06
LINC00937	16.5362541452122	3.64352	0.343548617219892	10.6055356061715	2.80850132153389e-26	7.30614e-25
OSCAR	2.77608868657185	3.64278	0.726525867999093	5.01397082231084	5.33180753924054e-07	3.20794e-06
AC073236.1	1.67844241496521	3.64276	0.946666433746775	3.84798958558058	0.000119091114710281	0.000462057
ANKRD33B	8.98534869798652	3.64102	0.506030352270946	7.19525028332966	6.23462937465839e-13	7.48569e-12
OR1E1	2.76254264056293	3.64065	0.710307689493521	5.12546018869478	2.96811881206716e-07	1.86946e-06
SLC24A4	4.13416029711225	3.63977	0.631986512844165	5.75925870777332	8.44841329079555e-09	6.66039e-08
SGO1	99.4112364761265	3.63961	0.282714247826253	12.8738187337889	6.319858303678e-38	2.86068e-36
DIO3OS	5.91766919590619	3.63952	0.540789515357695	6.73001793894351	1.69642171066782e-11	1.81462e-10
LINC01339	1.64928035998437	3.63941	0.915485472751505	3.97539054623809	7.02638541347767e-05	0.000285588
MISP3	1.75253043786603	3.63714	0.646267556653111	5.62792108359175	1.82394495773325e-08	1.37985e-07
AC046158.2	3.01507735777057	3.63476	0.629720350518257	5.77202532476654	7.83243407479185e-09	6.19796e-08
TACC3	89.9613349632238	3.63457	0.250606504184922	14.5030971536509	1.15804505195652e-47	8.40945e-46
AC011632.1	1.97043335254809	3.6345	0.738008316586875	4.92474475572567	8.44705403914206e-07	4.91144e-06
TICRR	46.9854241761408	3.63317	0.278839686499229	13.029608104123	8.30330233458208e-39	3.91509e-37
AC083795.2	1.54376411443626	3.63204	0.990314496901472	3.66756373998146	0.000244872519664137	0.000891248
AMBP	16.3816587951787	3.63142	0.457994842374224	7.92894717013083	2.21011534755169e-15	3.13444e-14
AL133405.1	2.1796742915109	3.63127	0.873590922544354	4.15672243798266	3.22845827644512e-05	0.000140651
LAMB4	15.0655303575192	3.63072	0.482734541059618	7.52114211998146	5.42997841456243e-14	7.02251e-13
TJP3	16.3158109245237	3.63059	0.457888353926234	7.92898475436345	2.20944665857265e-15	3.13444e-14
AC092810.4	2.34481816071383	3.63015	0.710862565900816	5.10668480666383	3.27859949001377e-07	2.04745e-06
POTEC	1.66685822661716	3.62889	0.760930074267996	4.76901447635918	1.85129358113593e-06	1.01206e-05
LINC02754	7.61458090627394	3.62856	0.480440132946556	7.55257426944165	4.26738147620515e-14	5.57469e-13
CA5A	4.80788042472012	3.62848	0.527614773081777	6.87713058920744	6.10701243831832e-12	6.75602e-11
FGFR2	9.79538022011878	3.6281	0.412394892927945	8.79764293941176	1.39719774837761e-18	2.39713e-17
BEND2	3.2267789552339	3.62441	0.821723666673053	4.41074072132135	1.03017611203611e-05	4.9371e-05
FAM225B	2.58454358787558	3.62414	0.787396819863502	4.60268701511721	4.17074764132899e-06	2.1543e-05
AC113414.1	16.1281875157608	3.62267	0.353761437813989	10.2404267132918	1.30658820773389e-24	3.14868e-23
CTNND2	23.1030159985869	3.62189	0.401093289697342	9.03003962228061	1.71609650122308e-19	3.12173e-18
GAS7	43.4586879549582	3.62028	0.320549977328785	11.2939569742687	1.40562866445936e-29	4.36291e-28
AC026320.3	1.95703486010224	3.61978	0.660632162547339	5.4792612426378	4.27105355382186e-08	3.08176e-07
AC116565.1	2.47902183355494	3.6175	0.953102328586566	3.79549879206495	0.000147346912582201	0.00056205
MUSK	12.6801995405318	3.61718	0.430105352353873	8.40999432880026	4.10030547269906e-17	6.49331e-16
AC024084.1	1.91760335056496	3.61512	0.703410283503212	5.13942136805564	2.75585784288943e-07	1.74304e-06
FTHL17	2.06641951456762	3.61479	0.75807160189242	4.76840413504426	1.85690996702041e-06	1.01432e-05
LINCR-0001	2.91653878312688	3.61227	0.650037630964192	5.55701427960645	2.74428317939378e-08	2.03639e-07
KCNV2	4.90017164704574	3.61201	0.700428745343415	5.15685246819541	2.51135516554721e-07	1.60033e-06
RNU6-1048P	2.61217075575277	3.61083	0.558641604502508	6.46358823896933	1.02248866058678e-10	1.00652e-09
ZNF296	5.90795474404507	3.61014	0.596588512333726	6.05130266319805	1.4367921265073e-09	1.2515e-08
GBA3	2.16381187071988	3.61006	0.737187321422937	4.89707006828888	9.72761594668462e-07	5.58546e-06
AC008676.3	3.42378842675931	3.60894	0.661121021177484	5.45882008066413	4.79309155989318e-08	3.43503e-07
KDM1B	103.201466799632	3.6088	0.247987789183675	14.5523152898941	5.64593172841138e-48	4.18956e-46
AC084816.1	25.9326683357086	3.60875	0.324146739542203	11.133073524317	8.6597127516923e-29	2.57319e-27
ARHGAP8	25.4946215354055	3.60855	0.267673943069301	13.4811394107782	2.01963601631454e-41	1.07341e-39
LINC01433	1.90989764957411	3.60815	0.640302123828097	5.63507859332374	1.74978518521859e-08	1.3267e-07
LINC01085	2.08830264884618	3.60562	0.796857296539827	4.5248035378008	6.04516346168894e-06	3.02916e-05
RBM48P1	1.62052273046249	3.60437	0.588448334583385	6.1252084273647	9.05649741793984e-10	8.06444e-09
SPSB4	3.75245448532507	3.60406	0.527438343582995	6.83314053498673	8.30754976928655e-12	9.0941e-11
AC015687.1	1.71334700686748	3.60293	0.808476699098043	4.45643690932653	8.33331106541356e-06	4.07498e-05
FUT3	3.52311317789868	3.60274	0.706683519161711	5.09809473523595	3.4308911701498e-07	2.13274e-06
OR9Q1	1.53107169997196	3.60261	0.723405150984535	4.98006997112564	6.35612882203839e-07	3.76831e-06
NLRP8	6.70062903474615	3.60217	0.609294438475865	5.91203053431231	3.37915875746717e-09	2.7895e-08
AL450467.1	5.3653205242831	3.60186	0.512390991020047	7.02951075468008	2.07258978616968e-12	2.37809e-11
CBLN4	6.61760605409974	3.60101	0.600865901467456	5.99302694888554	2.05970702821385e-09	1.75634e-08
AC118942.1	1.71834485505191	3.60064	0.877179699500292	4.10479271726672	4.04677569342606e-05	0.000173081
SNCAIP	15.6112429564732	3.5999	0.414888274204498	8.67678768515218	4.07104093885501e-18	6.77899e-17
PIWIL2	67.8513671824538	3.59918	0.284458243462906	12.6527605105933	1.08011831116573e-36	4.66374e-35
SPC25	74.3483948505478	3.5971	0.272028265284243	13.2232700548514	6.4401978213727e-40	3.19761e-38
BPGM	336.548409361249	3.59526	0.211187800597675	17.0239869664781	5.4527988819229e-65	9.37295e-63
FCHO1	4.29784314921001	3.5943	0.502417454476322	7.15401570765821	8.42754166848188e-13	1.00042e-11
CCDC178	18.8704310616686	3.59396	0.362585808122167	9.91202900938142	3.69073541925955e-23	8.14932e-22
GJC1	29.8747467724406	3.59335	0.30458339999048	11.7975872798133	4.01663177720852e-32	1.41672e-30
AC023824.3	3.45779641196869	3.59255	0.887116503204762	4.04968832060938	5.12858926920483e-05	0.000214718
AC136944.3	1.58793167568925	3.59132	0.763407398839116	4.70432703648792	2.54704690447943e-06	1.35984e-05
ARG2	100.707877987762	3.59076	0.24673576587205	14.5530737059685	5.58367189716232e-48	4.15471e-46
FGF1	2.39024300024975	3.59066	0.790522034879379	4.54214058822476	5.56858830239933e-06	2.80848e-05
LINC01413	1.82646006334314	3.58618	0.833752656133277	4.30125730142413	1.69831717223346e-05	7.81243e-05
ZNF722P	2.78819428660521	3.5859	0.817882202578933	4.38437631287377	1.16318548946166e-05	5.51463e-05
AP001972.4	1.6457551516554	3.58411	0.666545532534027	5.37713507811596	7.56803957768518e-08	5.24605e-07
PRAP1	1.72559478981601	3.584	0.637416859505704	5.6227018576505	1.87993695113496e-08	1.42102e-07
AC136428.4	1.78712820981201	3.58367	0.684093459870415	5.23857129908974	1.61824457091365e-07	1.0621e-06
AC011389.1	2.2204967514193	3.58333	0.713671095885253	5.02098447257108	5.14073155657591e-07	3.10122e-06
IRGM	6.16127212031183	3.58328	0.53810207941445	6.65911082379595	2.75489153453824e-11	2.88546e-10
AL157778.1	2.13047300197607	3.58324	0.656784335464715	5.45573502773196	4.87706751158741e-08	3.48845e-07
BOK-AS1	3.85774789622491	3.58295	0.678110324901675	5.28373093960408	1.26579118831471e-07	8.47157e-07
ANKRD7	18.0038101086337	3.58105	0.468220906460614	7.64820623212467	2.03802176339022e-14	2.70663e-13
ADCY9	228.893877833151	3.58065	0.189874169555123	18.8579959865037	2.52614697347047e-79	8.91008e-77
AC004006.1	1.69808564464903	3.57887	0.843230125135585	4.24423877832397	2.19336704274365e-05	9.88052e-05
AL390838.1	5.53952997166532	3.57789	0.401795887694139	8.90475601833841	5.35035924998471e-19	9.42962e-18
LMO7	200.398336758006	3.5775	0.235254002765208	15.2069716851123	3.1791284116309e-52	3.06177e-50
THSD4	126.183182353391	3.57599	0.325915795044993	10.9721166682295	5.20396716437911e-28	1.4707e-26
LINC02533	2.59181473053473	3.57411	0.619391307274404	5.7703641450171	7.91004140679308e-09	6.25047e-08
AC109466.1	33.2047015956905	3.57406	0.340497828453843	10.4965664824736	8.95793695265935e-26	2.28226e-24
HMX1	1.53464539502656	3.57371	0.746076755980161	4.79000599414767	1.66776331075253e-06	9.19131e-06
RHCG	2.10997493806877	3.57213	0.768536223850149	4.64796897600151	3.35219315177488e-06	1.75961e-05
AC145343.1	5.17158241627939	3.57159	0.626333826493198	5.70237603349957	1.18148831445868e-08	9.13149e-08
AC130814.1	2.4625757481886	3.57079	0.471155524936749	7.57879677057506	3.48774336264641e-14	4.58266e-13
AC009055.1	1.67569976174861	3.57047	0.630955527031421	5.65883570600149	1.52403362738004e-08	1.16235e-07
LINC02122	1.64259283143428	3.57008	0.854985003296119	4.17560258639559	2.97198280821043e-05	0.000130292
ERVW-1	19.4689806304481	3.56993	0.443876783700897	8.04260554327609	8.79480803231018e-16	1.28074e-14
AC123769.1	2.56837018602159	3.5694	0.868294671815707	4.11082068229144	3.94255302186754e-05	0.000169236
KIT	351.960514380811	3.5684	0.215608585694262	16.5503534714343	1.59165412104202e-61	2.34933e-59
AC007656.2	1.53478757859028	3.56798	0.831655375067632	4.29021751535925	1.78498202941531e-05	8.17924e-05
AL161912.2	2.20716480648063	3.56736	0.798737331765115	4.46625282948243	7.96015316816821e-06	3.90516e-05
ADAMTSL3	16.8208294533086	3.56605	0.408298052845824	8.73394462576129	2.45941553159341e-18	4.15911e-17
TRPA1	10.2444166467063	3.56059	0.490250906565673	7.2627942227654	3.79174556751772e-13	4.63337e-12
VAV3-AS1	1.84966242545704	3.55839	0.506658871045893	7.0232510222011	2.16764253506243e-12	2.48191e-11
OLFML1	13.5436389165012	3.55758	0.492144017590704	7.22874406060698	4.87481137200128e-13	5.90522e-12
AL139424.1	1.565781222274	3.55691	0.89297911235213	3.98319575342228	6.79947032661094e-05	0.000277319
LINC02193	4.33283777877908	3.55439	0.381729178453939	9.31128607834853	1.26293720639285e-20	2.44826e-19
AP000317.1	3.17273273906515	3.55359	0.606068738201492	5.86335269190385	4.53613282405416e-09	3.69406e-08
AC104574.2	1.72191300460137	3.55224	0.871384228674924	4.07654624491673	4.57095680810711e-05	0.000193338
FRG1GP	9.47477646868769	3.55053	0.354063115209438	10.0279468874091	1.14880475920499e-23	2.62188e-22
MESTP4	1.48558238817203	3.55002	1.3666263881881	2.59764921061482	0.00938643294846918	0.022518
AC099560.1	2.18831937782044	3.54931	0.718344816445789	4.94095529468442	7.77407333453399e-07	4.54839e-06
PDCD5	2360.97414286072	3.54847	0.146225888822984	24.2670502710705	4.36926966952406e-130	1.07877e-126
AL139275.2	2.25532324960733	3.54804	0.755371786617816	4.69707493527309	2.63913648508688e-06	1.40542e-05
ASCL2	1.94882007620187	3.5476	0.700091343608208	5.06734037154304	4.03412553619938e-07	2.48104e-06
AC074366.1	7.59488223788452	3.54656	0.603427551049713	5.87735960185268	4.16862002994177e-09	3.40805e-08
AL359233.1	1.71089667529747	3.54629	0.78500695613793	4.51752994048341	6.25651836029745e-06	3.12469e-05
AL353730.1	9.96669758182202	3.54609	0.598031701211299	5.92960376572476	3.03666562949152e-09	2.52519e-08
AC064799.2	1.45487242583782	3.54429	0.781733364596704	4.53388008946269	5.79099128268867e-06	2.90931e-05
LINC01798	1.57305589815273	3.54381	0.683578473155447	5.18419979300848	2.16944277459662e-07	1.39853e-06
LINC01019	6.87906982570297	3.5434	0.540236726960564	6.55896999768671	5.41807009133207e-11	5.50091e-10
KNL1	203.919889829822	3.54323	0.29381483250901	12.0594044842793	1.73029485831676e-33	6.46397e-32
ACTG1P15	1.44602176396143	3.54228	1.18193331026021	2.99702374721223	0.00272629475075171	0.00763886
KCNJ6-AS1	2.92663904995937	3.54187	0.798259590575532	4.43698697577761	9.12268109689195e-06	4.41724e-05
AL500522.1	2.13334644793244	3.54154	0.748142898963822	4.73377464783677	2.20382406027847e-06	1.18993e-05
ABCB11	7.78868620013313	3.54128	0.476509475153616	7.43171410810639	1.07199304095096e-13	1.36175e-12
KCNH8	29.8024455670615	3.54012	0.279520345118764	12.6649668308281	9.24594388322363e-37	4.00495e-35
INPP4B	67.5596617596615	3.53976	0.325333772651242	10.880400688178	1.42933276979116e-27	3.95308e-26
Z68323.1	5.15615320491971	3.53718	0.645451559808177	5.480159672812	4.24942161811367e-08	3.06697e-07
SPATA42	2.37765513722165	3.53702	0.615585646690783	5.74577533062534	9.15007342060807e-09	7.18436e-08
KLHDC7A	2.54152608461839	3.53517	0.766705466240693	4.61086169347273	4.01003275433272e-06	2.07524e-05
ZSCAN10	2.61045867292821	3.53344	0.775464959956823	4.55654319717268	5.20023483882704e-06	2.6379e-05
ANKRD22	1.81541105168358	3.53291	1.00491985952768	3.51561473766417	0.000438737136359722	0.00150488
LINC02280	2.51705630516977	3.53168	0.595290438877905	5.93270196756762	2.97989478556429e-09	2.48102e-08
TLL1	23.294531195011	3.53105	0.36468270693298	9.68253538677552	3.57732444987893e-22	7.4851e-21
FMN2	66.6381520038329	3.52846	0.292522164403917	12.062181317453	1.67292542948718e-33	6.25826e-32
PLCG2	16.0968312530544	3.52741	0.396007485310008	8.90742024443917	5.22337547823136e-19	9.2118e-18
AC118758.3	3.65063931472314	3.5274	0.590013915870379	5.97851106010416	2.25186326831791e-09	1.90703e-08
LINC02391	5.73020791524967	3.52623	0.69199492240757	5.09574721001643	3.47368397632618e-07	2.15638e-06
MIR4300HG	3.03836570789803	3.52601	0.642448368326506	5.48838984899986	4.05614081863931e-08	2.9384e-07
AC068616.1	1.63170885133001	3.52567	0.873777812577365	4.0349707230992	5.4609106333194e-05	0.000227439
LINC00309	2.16042387756469	3.52453	0.887628697701389	3.97072536935306	7.16541385159219e-05	0.00029089
AC008073.3	5.0018281971414	3.52382	0.386520345503947	9.11676556827941	7.73997780721314e-20	1.42709e-18
ID1	132.378329051572	3.52107	0.264907554838073	13.2916847271325	2.58687331961937e-40	1.30832e-38
AC006499.5	1.42532324988265	3.52017	0.96993044471148	3.6293004295395	0.000284190342327034	0.00101597
LINC01913	3.8671036444788	3.51759	0.488382067498896	7.2025362575619	5.91027188419841e-13	7.11512e-12
AL353597.2	2.90323770682778	3.51554	0.880028342485636	3.99479973801828	6.47489591998536e-05	0.000265316
KIF19	3.81452465636215	3.51395	0.608952818389152	5.77047633972987	7.90477641174913e-09	6.24813e-08
AC138089.1	1.66538593336056	3.51131	0.560109845595405	6.26895846620383	3.63471055252495e-10	3.38762e-09
AC022031.2	2.31694526305548	3.51087	0.608260775666139	5.77198194971125	7.83445103337864e-09	6.19796e-08
SHCBP1	61.9664217572556	3.50958	0.316669868951025	11.0827806867353	1.52074859659087e-28	4.45065e-27
NLRP11	98.4009412855576	3.50529	0.288431390730175	12.1529453220153	5.5335549526866e-34	2.12869e-32
HOXA1	3.34466363717879	3.50487	0.663466512117387	5.28266702902934	1.2731666695675e-07	8.51464e-07
MKRN9P	2.44983179720865	3.50268	0.853821586653828	4.10235003056449	4.08974936248965e-05	0.000174754
AC079448.1	1.78150004173616	3.50252	0.526814242145177	6.64849743490339	2.96100140421101e-11	3.08351e-10
AC100756.2	1.57221552037989	3.50152	0.496288257579026	7.0554126357438	1.720892767921e-12	1.99138e-11
AP005901.5	2.05648937793913	3.50131	0.580813828996289	6.02828035338199	1.657134125993e-09	1.43286e-08
LEF1	47.2743793789083	3.50075	0.257226078839348	13.6096335169036	3.50999464028624e-42	1.92193e-40
PLPP2	7.63344219033092	3.50068	0.502210310768945	6.97054521294861	3.1571503521315e-12	3.56825e-11
PPIAP14	1.50389428630754	3.49997	1.10059807395866	3.18005827248409	0.00147245439229711	0.00443254
MAST1	4.3535450163919	3.4994	0.563471978050776	6.21043066461303	5.28395871015019e-10	4.83189e-09
AC066613.1	8.1758217945306	3.49808	0.429627107181865	8.14213888013556	3.88355417343138e-16	5.80481e-15
PKHD1	15.4290029051413	3.49764	0.5285349875755	6.61760471565893	3.65065610820780e-11	3.76989e-10
NR2F1	18.604710087042	3.49739	0.319617854545115	10.9424151801717	7.2249162328074e-28	2.03549e-26
CDH15	6.94244513665683	3.49672	0.465205769875868	7.51650571795229	5.62596216826441e-14	7.27251e-13
AC104781.1	2.48248686667704	3.49493	0.534927295802467	6.53346646461114	6.42645887631514e-11	6.4787e-10
DMRT1	1.82016343622081	3.49189	0.960113837902112	3.63694986851769	0.000275885599268862	0.000989799
LINC01360	1.89200583275216	3.49147	0.805205846510616	4.33611482461021	1.45023206848901e-05	6.75821e-05
AL512634.1	1.93753026174823	3.49092	0.804662280601664	4.3383632189564	1.43547779106468e-05	6.6952e-05
LINC02593	6.30892374793876	3.48699	0.562491624622187	6.19918504800075	5.67562701385579e-10	5.17046e-09
MIR4500HG	9.31245407334687	3.4845	0.445048513024059	7.8294848990533	4.89872824535264e-15	6.77416e-14
WDR38	1.6873662879601	3.48425	0.83279226543502	4.18381775575561	2.86653941663839e-05	0.00012612
LINC02059	1.3940833692901	3.48388	1.1092822617897	3.14065990293885	0.00168567658178279	0.00499523
AC008459.1	3.38553290210545	3.4837	0.73812550511466	4.71965234825782	2.36248054306084e-06	1.26829e-05
ADD2	24.8045022967975	3.48361	0.354064205583759	9.83891276631922	7.65334137241174e-23	1.65888e-21
TRPC7-AS2	1.5467703670274	3.48275	0.78000086247096	4.46506378141908	8.00449024655638e-06	3.9262e-05
KLHL17	2.90917883822409	3.48161	0.591145353770519	5.88959533983602	3.87142410373492e-09	3.17464e-08
AC012593.2	1.55399578139191	3.4814	0.823060524996068	4.22982221941481	2.33876065885941e-05	0.000104816
AL117329.1	24.8742943205129	3.4801	0.338675180941035	10.2756363910695	9.07435551325413e-25	2.20242e-23
LINC01591	1.84034486822209	3.47982	1.00050556721786	3.47806381844939	0.000505049665237655	0.00170638
AL590084.2	1.57954515765591	3.47948	0.97254981681465	3.57768645326226	0.000346648930349048	0.00121857
LINC01405	2.67615385550826	3.47809	0.822097458598772	4.23075604745184	2.32907158661447e-05	0.000104403
MICALL2	51.7500855068121	3.47486	0.265093313728801	13.1080665309111	2.96049868098414e-39	1.41557e-37
CACNA1C-AS1	2.257896765891	3.4742	0.741111774717112	4.68781746068633	2.76134147602876e-06	1.46618e-05
GPR160	86.4268547283514	3.47286	0.274883006284476	12.6339679111089	1.37182309713054e-36	5.88584e-35
DNAH7	128.004849588202	3.47216	0.207451690842244	16.7372192426614	7.01915034373757e-63	1.09559e-60
ANGPT1	7.97599032177468	3.47038	0.460827422117716	7.53076792033047	5.04427747787111e-14	6.53926e-13
AC073578.1	12.0668425376291	3.47036	0.407735904074344	8.5112895599688	1.72009484408022e-17	2.76918e-16
NPM1P10	1.67242093085543	3.46938	0.824591740484657	4.20738870984288	2.58338556997671e-05	0.0001147
SKA3	72.0436033162716	3.46853	0.25948681041498	13.3668734919833	9.44271825902908e-41	4.87557e-39
AP000676.5	1.60686385918541	3.46777	0.55744809639332	6.22079499525047	4.94642116420442e-10	4.54158e-09
AC011287.1	22.8750681284128	3.46645	0.413000780818082	8.39331916746948	4.72606335889146e-17	7.46685e-16
NSG2	1.54892056464303	3.46632	0.858609542111675	4.03713669216646	5.41075453026126e-05	0.00022571
ACTRT1	1.3827654795843	3.46589	1.33869484729633	2.5890080765567	0.00962528368969079	0.0230096
LINC01934	12.0437293787273	3.46571	0.375566093567282	9.22796567329334	2.75820391651672e-20	5.25685e-19
MEIKIN	3.39412250166831	3.46511	0.539454755382688	6.42334940305013	1.33308024229646e-10	1.29675e-09
AL159169.1	1.44862404974295	3.46391	0.655987122422378	5.28044698112326	1.28869112262532e-07	8.61422e-07
ADAMTS17	40.0784516857425	3.45932	0.279274285622594	12.3868044376949	3.08076668619133e-35	1.23408e-33
CDH9	2.01875781987507	3.45795	0.783023740764196	4.4161483058235	1.00475162172321e-05	4.82547e-05
CDCA8	110.720373549066	3.45555	0.270711526597015	12.7646827871252	2.58200352590046e-37	1.14396e-35
CLVS1	3.33169116440441	3.45361	0.671508725746197	5.143057723721	2.70302525127551e-07	1.71122e-06
FAM205C	4.849146382391	3.45321	0.842091313924623	4.10075402271211	4.11806110638247e-05	0.000175853
MUC15	4.89361823736457	3.4531	0.776971245294371	4.44430383618588	8.81769186187693e-06	4.28331e-05
LINC02336	3.25269389370866	3.45161	0.602546892358836	5.72836541075368	1.01402956893581e-08	7.90472e-08
AC007277.1	2.01140125757429	3.4501	0.682373412855865	5.05603010686256	4.28073784069754e-07	2.61907e-06
AC006041.2	3.18995227864608	3.45005	0.686004629731396	5.02919789722045	4.92535848861221e-07	2.98057e-06
EPHA8	7.81606896806248	3.44897	0.384195594163143	8.97711838160058	2.77950768120476e-19	4.98275e-18
PPP1R2B	2.01011018803219	3.44727	0.596086450193225	5.78316683016289	7.33072967578803e-09	5.8164e-08
ANKRD30BP3	3.12539350361709	3.44521	0.509804984296516	6.75789108517737	1.40014714799088e-11	1.50959e-10
CMKLR1	21.8431366639034	3.44491	0.394910306239891	8.72326084447357	2.70302632868091e-18	4.55689e-17
AC010183.2	1.83392615858236	3.44412	0.748828393762142	4.59934715590746	4.23817009630424e-06	2.18663e-05
AC003092.1	11.2089295621215	3.44235	0.444521225824378	7.74396039310203	9.63670387858753e-15	1.306e-13
PDGFRL	62.3288410036958	3.44211	0.343177567508614	10.0301240100176	1.12375376444359e-23	2.57119e-22
AC010183.1	1.42764898174838	3.44061	1.1568585694264	2.97409527442827	0.00293853819873306	0.00816364
FGD5	16.8267240209735	3.44039	0.364982960336146	9.42616724256684	4.25347953918236e-21	8.44446e-20
AC021613.3	1.3539918701707	3.43915	1.03056420574341	3.33715546334487	0.000846405897408366	0.00271047
VTCN1	2.13254038531796	3.43911	0.816017883116507	4.21450924420589	2.5032190003846e-05	0.000111597
LINC01370	2.24945392480659	3.43768	0.776256326392956	4.42853336688424	9.48760425496679e-06	4.58087e-05
AC104758.4	1.46909580452633	3.43687	1.10910978945225	3.09876138382341	0.00194331465087743	0.00567572
AC138627.1	9.31738077767701	3.43654	0.368115076074538	9.33550109592594	1.00514653389587e-20	1.95831e-19
CEP55	48.0438036266228	3.43631	0.358859348390611	9.57565736810444	1.01211373519822e-21	2.06988e-20
RPL39L	96.6411204435259	3.43599	0.248191350254784	13.8441359249564	1.3803056302497e-43	8.11423e-42
PA2G4P2	2.64945711530221	3.43578	0.672908738209995	5.10586992065106	3.29276150950608e-07	2.05487e-06
MON1A	88.9289203590775	3.43519	0.306929580204997	11.1921123065415	4.45687718943148e-29	1.34344e-27
AC097015.1	1.50235119591095	3.4349	0.554271466943075	6.1971501083136	5.74946634636986e-10	5.2329e-09
AC017002.3	2.34231222645283	3.43368	0.578560150699081	5.93487810418132	2.94063894455976e-09	2.45134e-08
CD177	3.60872283086131	3.43191	0.707366097162065	4.85167867559368	1.22420850163134e-06	6.89083e-06
AKR1C5P	2.55722942503992	3.43045	0.751890292509928	4.56243137795277	5.05646226340198e-06	2.57073e-05
LINC02568	1.71960069887642	3.4299	0.781367310686297	4.38960939292541	1.13554444433036e-05	5.39673e-05
DNM1P34	10.2195836752967	3.42979	0.461512495635632	7.43163649243084	1.07262238960172e-13	1.36191e-12
RBFOX3	19.3945309480265	3.42608	0.342858805484125	9.99267918627934	1.64085735796177e-23	3.69519e-22
BAIAP2	68.0162175814393	3.42523	0.233403443210236	14.675166233404	9.29873948521056e-49	7.3157e-47
MKNK1-AS1	8.15336483794606	3.42515	0.422571095830181	8.1054922897474	5.25323747565815e-16	7.76239e-15
GPR78	15.7467772933526	3.42275	0.38052594722544	8.99477996256452	2.36705886261617e-19	4.26589e-18
SMIM6	2.40996495202098	3.42212	0.834842992819646	4.09911391257496	4.14734887604256e-05	0.000176881
LINC01938	3.59677607589712	3.42095	0.720086013167731	4.75074878867585	2.02664778860893e-06	1.09995e-05
CTB-178M22.2	32.1654886437511	3.42083	0.320206378301903	10.6831948195773	1.21999356443253e-26	3.22627e-25
B3GNT3	1.41704490201378	3.42055	0.811100237656022	4.21717875011205	2.47377876792101e-05	0.000110339
PDX1	1.75824135785572	3.41854	0.877144070527562	3.89735722502433	9.72481199584125e-05	0.000383946
C14orf39	28.0755010924976	3.41846	0.286203311407831	11.9441673202832	6.96443459872431e-33	2.52196e-31
CFD	26.7793044572924	3.41811	0.348249330784833	9.81512554684985	9.69172736126633e-23	2.08077e-21
LHFPL3-AS2	2.78987381986545	3.41765	0.633589362732609	5.39411277923833	6.88629576936845e-08	4.80389e-07
LINC02700	6.25971128232118	3.41743	0.519360326838902	6.58008094398831	4.70192224524758e-11	4.81159e-10
C2	2.71599383841562	3.41629	0.582321532918679	5.86667087831151	4.44632010907842e-09	3.62309e-08
TUBB8P8	1.47507635604055	3.41582	0.525905481720526	6.4951185327011	8.29680604293488e-11	8.25698e-10
AC007741.1	1.42124381324333	3.41491	1.02188621570079	3.34177396313628	0.000832448207622102	0.00267303
LINC01851	1.69276132152446	3.41487	0.670108297800653	5.09599915225262	3.46906678221173e-07	2.15401e-06
AL138962.1	1.70967422550337	3.41387	0.710240036541297	4.80664477611733	1.53484347256757e-06	8.52102e-06
AL023877.1	1.32985078370866	3.41376	1.22823565934514	2.77940473219191	0.00544586250717527	0.0140154
PRKCG	8.9171167947056	3.41351	0.369122305871929	9.24763943859572	2.29505054654785e-20	4.38644e-19
AC110768.2	1.66573229644739	3.4132	0.923789881124381	3.69477475296785	0.000220081800137538	0.000810908
AC112721.2	1.33462648336471	3.4129	0.715589682218017	4.76935295940944	1.84818588586607e-06	1.01097e-05
TUBAL3	1.56782631179494	3.41265	1.00028862117237	3.4116677580809	0.000645667576886232	0.0021276
C22orf34	5.59929672371151	3.41172	0.457634912221188	7.45512188062306	8.97847919501904e-14	1.14321e-12
AC079171.1	1.31660283353252	3.41168	1.11149843003681	3.06944286454923	0.00214458422267348	0.00618441
TH2LCRR	3.97823472695565	3.41132	0.491316205111987	6.94322068941519	3.83259972694787e-12	4.303e-11
AC012629.1	2.01700020934803	3.40959	0.829698606429116	4.10942681325741	3.96642392192003e-05	0.000170153
SLC2A5	8.38582220041168	3.4095	0.54653669817853	6.23837693030054	4.42134264255378e-10	4.08433e-09
LINC01151	6.83197755492229	3.40929	0.554745126830394	6.14569338690251	7.96149460981942e-10	7.15981e-09
AC092604.1	2.73621659050344	3.40909	0.802732382564353	4.24686249063058	2.16784916929112e-05	9.77367e-05
GRID2	27.0918826511127	3.40907	0.348750147793704	9.77511035238215	1.4400031773833e-22	3.06738e-21
FGD3	31.6482419723559	3.4071	0.381446653508607	8.93205982251437	4.18149265639739e-19	7.41287e-18
RASA3	19.8419462619769	3.4066	0.337143339692595	10.1043181963693	5.2861981644155e-24	1.22603e-22
AC026316.4	1.64577082724281	3.40532	0.64185687538029	5.30541535914892	1.12416721790503e-07	7.58729e-07
PDZK1	7.13979070204537	3.40509	0.483362049966258	7.04458646666354	1.8601310915409e-12	2.14428e-11
AC003084.1	1.39147103081238	3.40502	1.01556761986564	3.35282605576514	0.000799909611011044	0.00257799
ACSBG1	25.0926617483636	3.40494	0.399561560434584	8.52170276751365	1.57224460059804e-17	2.53566e-16
LINC01036	17.3153052050745	3.40392	0.578660635816985	5.88240938237735	4.04336722714547e-09	3.30764e-08
SPON1	55.1287923707729	3.40305	0.309300052986285	11.0024211191063	3.72007513809011e-28	1.05794e-26
KCNK16	4.23146673038927	3.39988	0.77158054503842	4.40638677858944	1.05109208899762e-05	5.0267e-05
LINC01844	2.97036865654927	3.3997	0.633465024363628	5.3668272755019	8.01337287333711e-08	5.52935e-07
OR51V1	1.75704053596011	3.39827	1.01801471800566	3.3381382272855	0.000843417806256106	0.00270218
KCNQ3	6.36304364634726	3.39607	0.553799259769309	6.1323113214408	8.66114010266368e-10	7.74031e-09
LINC02575	1.38835007543592	3.39481	1.02188806111989	3.32209288522672	0.000893449463030046	0.00284436
AC100863.1	1.63509929145386	3.39353	0.710808147608852	4.77418198447172	1.80439163493935e-06	9.88481e-06
CALML3-AS1	1.84354127291903	3.39311	0.788808698520053	4.30156357039803	1.6959710197433e-05	7.80296e-05
EBF3	36.9184996896691	3.39032	0.308013268432942	11.0070593342973	3.53349239302303e-28	1.00699e-26
AL008707.1	1.45220481608256	3.39025	0.995124369788757	3.40685776639944	0.000657153626600088	0.00216204
TMEM130	7.91355868865314	3.38889	0.498878982833273	6.7930008825596	1.09824708133439e-11	1.19214e-10
FOXG1	1.86399629266215	3.38597	0.81691027808473	4.14484586681829	3.40042355728891e-05	0.00014741
NOX4	13.5270342569266	3.38483	0.495556070126306	6.83037431743772	8.46933511678405e-12	9.26001e-11
LINC02150	6.09056607013148	3.38376	0.589337614101634	5.7416394797605	9.37642806327736e-09	7.34086e-08
CNBD1	34.4019665823305	3.38359	0.339027516645504	9.98028972672522	1.85923095225232e-23	4.16624e-22
GJA3	15.0155220201664	3.38346	0.516640165082069	6.54897180214153	5.7934568171954e-11	5.8645e-10
ZNF890P	1.28435063729139	3.38285	0.73447330205791	4.60581994722941	4.10843765234281e-06	2.12414e-05
ISM2	7.52426048969375	3.38031	0.562612733188045	6.00822970725634	1.8755998085985e-09	1.61201e-08
MROH2A	6.23210378347169	3.37968	0.569102552516526	5.93861764305605	2.87435358254855e-09	2.40051e-08
C19orf67	3.04814589722507	3.37946	0.508294776213718	6.6486152824342	2.95863201959363e-11	3.08222e-10
PROSER1	665.787093898269	3.37937	0.174635832313055	19.3509716617366	2.0003530560617e-83	8.48869e-81
SLC39A4	72.7704868590016	3.37936	0.260169127361374	12.9891022292221	1.41072163759429e-38	6.51595e-37
CCDC27	37.2798836555567	3.37833	0.384008671694784	8.79752978775919	1.39860684830022e-18	2.39803e-17
GPHA2	8.25174337315136	3.37776	0.641637199735445	5.26428164571677	1.40738556646438e-07	9.34095e-07
MRPL50P1	1.27441247197688	3.37706	0.856747744202111	3.94171537829592	8.09009435583371e-05	0.00032522
SLC5A5	5.09148583894969	3.37567	0.64426086231937	5.2396046427581	1.60920976975502e-07	1.05643e-06
CUPIN1P	1.3569343770281	3.37493	0.770374888060857	4.38089424042056	1.18193232516622e-05	5.59625e-05
AP002856.2	3.19050404607141	3.37491	0.629516229242602	5.36111608589868	8.27093433518977e-08	5.69405e-07
AC078942.1	1.70272744963172	3.37461	0.828850098492026	4.07143948415412	4.67235015050983e-05	0.000197228
AP002954.1	1.40761735684323	3.3745	0.953728639071528	3.53821394225572	0.000402843512749945	0.00139476
AC090197.1	14.5357640736878	3.37443	0.467269394397756	7.22158784354804	5.13840116787484e-13	6.20515e-12
FAM163B	2.17137939081641	3.37416	0.649123555333764	5.1980203977436	2.01422030716288e-07	1.30559e-06
ORC1	28.4592989925857	3.37362	0.356523103113404	9.46255951939842	3.00495941193586e-21	6.00086e-20
AC116035.1	2.37201435005958	3.37332	0.718303788205685	4.69622787444059	2.65009887000372e-06	1.4107e-05
AC068880.1	1.63885968528204	3.37277	0.72212143603689	4.6706350728176	3.00269961857231e-06	1.58689e-05
AP005262.1	6.69799781350596	3.37176	0.552060678538997	6.10758641533898	1.01149049544716e-09	8.96283e-09
FOXL1	1.88115351847651	3.36887	0.763952073694429	4.40979841322077	1.03466889794826e-05	4.95252e-05
AC068044.1	3.1295520755897	3.36662	0.997134485445392	3.37629672868046	0.000734686374773784	0.00238762
AC022188.1	1.7260628511661	3.36634	0.706201439096981	4.76682113556743	1.87155319250786e-06	1.02149e-05
ELOVL4	45.4947358803125	3.36573	0.313646410540308	10.7309771885537	7.28219778958615e-27	1.94663e-25
STC1	10.4197021673955	3.36515	0.536819860300901	6.26866847037284	3.64148501368062e-10	3.39276e-09
MNX1-AS1	1.72353756620536	3.36338	0.777950597037763	4.32338413244434	1.53653852944591e-05	7.12739e-05
TOGARAM2	21.5192815762193	3.36327	0.319617818144309	10.5227835935006	6.78392140595747e-26	1.7398e-24
APC2	2.15311705435202	3.36299	0.521745339304507	6.44564584839924	1.15109170048664e-10	1.12455e-09
RADIL	10.1373876056734	3.3623	0.444977554544897	7.5561135841613	4.15291222277961e-14	5.42776e-13
FBXO2	5.52461626684798	3.36225	0.584186561268837	5.75543199104279	8.64205092505503e-09	6.80712e-08
ST14	22.7124441256077	3.36102	0.345166385073601	9.7373973995879	2.0883425748385e-22	4.42068e-21
TTC6	9.29743169931545	3.36096	0.423274689763557	7.94037550785508	2.01570075601175e-15	2.8692e-14
AC011270.2	1.92193824017049	3.3599	0.547771401373708	6.13376492146479	8.5823310591403e-10	7.67745e-09
AC073174.1	1.76508976154993	3.35986	0.832556125807047	4.03559127816038	5.44649595465557e-05	0.000226978
AC133552.2	8.22924027761301	3.3594	0.52150592644771	6.44173837077685	1.18112760282902e-10	1.15265e-09
MIR4432HG	18.0116486987526	3.35922	0.393730028158844	8.53179273721043	1.4409704884832e-17	2.3281e-16
GOLGA2P4	1.44536171422103	3.35772	0.627910280264479	5.34745780639632	8.91981964731594e-08	6.11442e-07
CDCA2	74.6877008589844	3.35721	0.328605812632981	10.2165341163271	1.67212874128209e-24	4.00118e-23
AC003044.1	1.26696675146093	3.35668	0.685318340765911	4.89798944272086	9.68222355761485e-07	5.56528e-06
AC130467.1	1.30569063642705	3.35481	0.83493558171564	4.01804694729756	5.86825072254268e-05	0.00024236
SYCE1	4.33343269505053	3.35463	0.441050474592068	7.60600062961968	2.82707911757785e-14	3.72541e-13
AL359198.1	2.83734526314772	3.35381	0.599561410249909	5.593775509893	2.22184201518548e-08	1.66601e-07
GNAT3	1.60755936473872	3.35235	0.685797860252495	4.88825484753754	1.01733780734204e-06	5.81682e-06
CLCN4	70.0954556527436	3.35172	0.377215768213811	8.88542183419511	6.36786860864208e-19	1.11938e-17
RAF1P1	1.35142075244693	3.35153	0.914693564160768	3.66409745160851	0.000248212275038644	0.000901832
PCSK9	2.04372692550436	3.35077	0.812596165834633	4.12353055497712	3.73108939534437e-05	0.000160692
AL356295.1	2.23699766705363	3.35003	0.614646248541247	5.45033253372537	5.02757251518511e-08	3.58571e-07
AC016168.2	1.50236916644883	3.34843	0.605293654214939	5.53190440619287	3.16772537059836e-08	2.32836e-07
LINC02552	8.28635203560072	3.34725	0.551197575865767	6.07268227532649	1.25791187099225e-09	1.10312e-08
IGHV4-34	1.36468359280288	3.34651	1.08291448741019	3.0902851733494	0.00199964401195515	0.00581646
AC116337.3	1.703538994719	3.34651	0.638630987192237	5.2401379469502	1.60456604999365e-07	1.0544e-06
LINC01230	1.37590062652836	3.34649	1.11700960808673	2.99593348481131	0.00273606107996743	0.00766306
CDX1	2.08155792841813	3.34623	0.680464954679039	4.91756537094961	8.76271990769951e-07	5.07651e-06
FAM166A	1.87861943684657	3.3454	0.659672679624502	5.07130805979732	3.95090616744401e-07	2.43372e-06
SCN5A	17.4702307150929	3.3448	0.383202701147175	8.72854543293788	2.57968818608545e-18	4.35707e-17
AC092574.2	1.68610919002354	3.34321	0.901871943607669	3.70696316869525	0.000209759434610172	0.000775505
LINC00382	1.29046055062021	3.34283	1.08166808180072	3.09043682508414	0.00199862316791444	0.00581412
AMPH	32.0541868822754	3.34233	0.381823490357968	8.75360104858701	2.06650687514016e-18	3.50777e-17
LUARIS	5.85171215157865	3.34064	0.804816898087786	4.15080394884942	3.31309469926259e-05	0.000144015
AC093912.1	5.87277533347588	3.33946	0.603245255290493	5.53582123326862	3.09773404038025e-08	2.2806e-07
AC024958.1	1.40780892227877	3.3388	0.810779160723535	4.11801010740181	3.82157938951468e-05	0.000164355
CYP1B1-AS1	29.0682748867938	3.33823	0.356648982219884	9.35998756926267	7.97460738778124e-21	1.56377e-19
ADGB	8.07098334115902	3.33775	0.570776370785613	5.8477362577358	4.98307802171316e-09	4.03986e-08
SAMD11	3.51573127452945	3.33552	0.558082217426635	5.9767518377416	2.27630548833249e-09	1.92532e-08
LINC02234	4.72759990485643	3.3355	0.638871518661914	5.22091802217967	1.78038344967095e-07	1.16095e-06
[truncated: 10,966 more rows]

## Sheet: Figure 2E
Differentially expressed genes between Group 1 and Group 2 primary follicles
	baseMean	log2FoldChange	lfcSE	stat	pvalue	padj
OR2T10	58.9837057902708	8.15329	0.751972771809014	10.8425272207438	2.1640884811129e-27	2.69418e-25
GADL1	151.652911195892	8.08711	0.734048416887709	11.0171346200679	3.15957106052989e-28	4.27455e-26
TCL1A	58.6877196325618	7.85458	0.528810937782377	14.8532853696081	6.62411418544685e-50	9.11985e-47
LINC02715	41.3348717086161	7.75828	0.569504061227928	13.6228783551294	2.92796283099781e-42	1.55748e-39
HPSE2	32.3662933650425	7.74236	0.584379009692331	13.2488616859935	4.58098816670111e-40	2.18812e-37
FOLR1	25.3512860069082	7.73257	0.776026957284607	9.96430081935671	2.18405150394337e-23	1.78111e-21
C11orf40	439.089528901597	7.63335	0.498038479991721	15.3268265816319	5.06115561488516e-53	7.89709e-50
OR2T2	90.1461392506879	7.62743	0.670351519529916	11.3782488496276	5.3666511958813e-30	8.97189e-28
AL355773.1	20.2952865007465	7.55027	0.66764410301628	11.3088253751936	1.18667496404139e-29	1.90234e-27
TUBB8P6	36.6227481058095	7.45997	0.537926280099177	13.8680119297038	9.89823747006143e-44	6.72058e-41
OPALIN	20.7059188274608	7.44069	0.787426770334588	9.44936913725059	3.40878930066879e-21	2.2474e-19
OR2T11	182.215018166894	7.42117	0.716879340236289	10.3520529640681	4.09606890969685e-25	4.02662e-23
BRDT	96.8060361742638	7.41713	0.415379519186865	17.8562820093144	2.58281319011545e-71	6.04507e-67
LINC02303	59.0045349623871	7.30772	0.682552767645316	10.7064605361962	9.4921857117605e-27	1.09982e-24
PPP1R3A	118.101092085316	7.21813	0.76427899577098	9.44436672096829	3.57559869754895e-21	2.34417e-19
LINC00200	17.5512066627822	7.21561	0.625023417584705	11.5445364317183	7.86644400670428e-31	1.49686e-28
LMNTD1	15.2641548215519	7.1715	0.734860634437186	9.75898957915518	1.6882885542355e-22	1.27056e-20
AP003327.2	24.3343853902314	7.15909	0.640383995147364	11.1793743177415	5.14514456400095e-29	7.6702e-27
LINC01508	27.0055671851564	7.12756	0.572082207639762	12.4589803696631	1.24958024149106e-35	3.56664e-33
CAPN13	38.389223254328	7.1271	0.635687115976823	11.2116400868175	3.57506744046198e-29	5.39835e-27
LINC02204	158.869098164146	7.11947	0.439113363730397	16.2132802476934	4.06291878067448e-59	1.58488e-55
AC012157.3	16.599279729023	7.09874	0.574984336758529	12.3459650206561	5.12164178126082e-35	1.36478e-32
AC120193.1	30.1119057574818	7.057	0.571494164553397	12.3483334572969	4.97309421357406e-35	1.35343e-32
CLEC4C	54.0914666447734	7.05478	0.555783213182178	12.6934096395592	6.43233130821817e-37	2.03444e-34
OR52M2P	15.8544694270519	7.03917	0.902654544169188	7.79829772345601	6.27478312998699e-15	2.02288e-13
AL162717.1	15.2997482862387	7.02423	0.596856830442716	11.768703430081	5.65875254218097e-32	1.19318e-29
LINC01645	15.3187560120333	6.97706	0.579126544837834	12.0475654517727	1.99763216781928e-33	4.87027e-31
CAMK2A	17.4515779576777	6.92399	0.578938781723975	11.9597879140255	5.77091231750165e-33	1.36433e-30
SPAG6	21.9527457194557	6.91245	0.626313606130805	11.0367261571247	2.54124254678067e-28	3.54034e-26
AC004852.2	14.3056384558019	6.86546	0.901097958002645	7.61899914821881	2.55650150927608e-14	7.56446e-13
LINC00504	15.2150153429626	6.86339	0.579531247239326	11.8429963499381	2.33942862225257e-32	5.1655e-30
LINC01823	23.278054547913	6.83314	0.652392149748393	10.4739689775266	1.13770534715871e-25	1.21589e-23
IL1RAPL2	15.2574912907287	6.82687	0.630289578980338	10.8313180091281	2.44608809273543e-27	2.98181e-25
LDHC	14.8905048045233	6.7899	0.85110147201662	7.97778001563552	1.48988623769426e-15	5.24373e-14
AC010333.2	11.7872069233802	6.78173	0.73576819392103	9.21721005473034	3.04930787662373e-20	1.74071e-18
TGFA	33.8932740164632	6.76888	0.512611985890056	13.2046760247691	8.24536928550769e-40	3.78398e-37
SLC38A8	46.821730253769	6.76597	0.527962497969969	12.815247167937	1.34708429212516e-37	4.56935e-35
AL450345.2	13.4356399218932	6.75101	0.685978948745203	9.84142462987866	7.46462298181995e-23	5.8043e-21
ADAM19	43.3712585316758	6.74505	0.455820192457799	14.7976027824812	1.51796876687692e-49	1.7764e-46
PNLDC1	301.013859525176	6.74026	0.398697969209887	16.9056717259903	4.08641613985933e-64	2.39106e-60
AL021395.1	15.329042902116	6.72466	0.923583375506827	7.28105051778698	3.31230607737946e-13	8.47263e-12
EGFL6	33.5934865226522	6.72002	0.54431537834152	12.3458119469178	5.13139278569845e-35	1.36478e-32
AC090692.1	39.49377295744	6.71652	0.576136495002471	11.657864938231	2.09223037281361e-31	4.22144e-29
PTH2R	14.058278008234	6.69571	0.655583447674365	10.2133625648207	1.72771468143362e-24	1.57958e-22
GKN2	10.9677064469937	6.69153	0.810481461277806	8.25624318722051	1.50329178440455e-16	5.87388e-15
TRIM77	14.0417058421063	6.68949	0.653540536699705	10.2357644661762	1.37108024726394e-24	1.26339e-22
FBXW12	71.6263333828641	6.68637	0.434373021430634	15.3931430503912	1.81973929240513e-53	3.54925e-50
SH2D4B	12.3267807060122	6.6832	1.13509115109952	5.88780647348785	3.91354996713918e-09	6.13918e-08
EMB	52.5167390783381	6.67407	0.548430195229057	12.1694084099479	4.52349040356597e-34	1.1263e-31
AL121992.1	31.9146754498015	6.67056	0.787121332319501	8.47462207026067	2.35843919055065e-17	9.96377e-16
SALL3	67.9603496872277	6.66883	0.488351545850085	13.6558006467323	1.86428964424734e-42	1.01474e-39
AL358335.2	16.560547954401	6.65044	0.636015638449392	10.4564025442384	1.36957241719771e-25	1.43102e-23
C3orf56	54.9310035965203	6.64984	0.591695663817192	11.2386204323389	2.63467359041652e-29	4.03036e-27
GABRP	16.8895428072002	6.64167	0.669543527321496	9.91970352278867	3.41769834059442e-23	2.73943e-21
LINC01435	29.0742859581568	6.63743	0.55574301237461	11.9433479243903	7.03340377485864e-33	1.64617e-30
BMP6	109.355604165159	6.6324	0.381094075857653	17.4035778483815	7.75070207253403e-68	6.04684e-64
OR8G5	15.7333700798436	6.62755	0.751849816539888	8.81499142490538	1.19694222633969e-18	5.71723e-17
TUBB8B	94.9679428421587	6.61449	0.513993799714121	12.8688148488069	6.74288302065007e-38	2.35548e-35
AC073218.1	13.2845948021494	6.6081	0.600151323378488	11.0107302825074	3.39242661607297e-28	4.53713e-26
AL136441.1	49.6794588976668	6.60762	0.50098125606267	13.1893559225575	1.01044840456347e-39	4.54799e-37
LINC02641	10.1329586546986	6.60658	0.584281678076324	11.3071858789229	1.20905309007171e-29	1.92503e-27
AC005050.1	10.5476914269957	6.59522	0.727603732646966	9.06430292287867	1.25403511353178e-19	6.67061e-18
DMBT1	16.3994769402919	6.58826	0.724477250416983	9.09381883023374	9.56201336111772e-20	5.133e-18
LINC01030	50.281351376041	6.56974	0.507340405021025	12.9493775858244	2.36866714816226e-38	9.39638e-36
AC023421.2	15.8813037053743	6.56877	0.65471311266771	10.0330512076163	1.09092280700689e-23	9.21771e-22
LINC01755	16.0416957257671	6.5542	1.17513803479961	5.57738953589122	2.4415472656534e-08	3.43416e-07
AC123023.1	11.4320311200926	6.54176	0.655880067777629	9.97401341077747	1.9805997696108e-23	1.62084e-21
LINC01612	9.84399440794256	6.53959	0.83159384448683	7.86392091535099	3.72292639687151e-15	1.24835e-13
C12orf40	19.8774777014574	6.5177	0.86118013877867	7.56833619137526	3.78034617557332e-14	1.08333e-12
LINC00943	10.5667654703248	6.51609	0.636080180899721	10.2441276800112	1.25754100513909e-24	1.16335e-22
SYT17	21.3032769537394	6.45903	0.599598809592635	10.7722523998474	4.65472239645128e-27	5.55836e-25
HOXA7	11.5306261684478	6.44213	0.69583084443915	9.25818731024074	2.07932135551489e-20	1.21363e-18
IGHE	17.9524837941672	6.40923	0.642111820973901	9.98147954782325	1.83706748109962e-23	1.51396e-21
EXOC3L2	19.6556846042666	6.37802	0.613534184618492	10.3955359764223	2.59822043154968e-25	2.62118e-23
LINC02188	20.9169512938504	6.36966	0.656029818979282	9.70941382185562	2.74913543206377e-22	2.0557e-20
ADAD1	81.1813058493202	6.36866	0.4513215647038	14.1111430565534	3.24278793318645e-45	2.4483e-42
AC027541.1	37.0255922991121	6.3619	0.699023834349494	9.10112533037041	8.94006465117752e-20	4.84357e-18
LINC00276	15.5436086038115	6.35013	0.632490091338162	10.0398959279132	1.01781484946696e-23	8.69414e-22
AC010333.1	12.4125662451181	6.34622	0.661825080284138	9.58896415116543	8.89737556043015e-22	6.25355e-20
AC090125.1	10.8528373453588	6.33439	0.591715457820057	10.7051252524643	9.63003454217907e-27	1.1103e-24
WDR86-AS1	10.7156416917189	6.32893	0.675078231125456	9.3751012936491	6.91093787216817e-21	4.34813e-19
AL033504.1	16.9006483117976	6.32694	0.588440984041257	10.7520305763082	5.79711424642889e-27	6.8526e-25
RPL18P11	11.1777783260305	6.31799	0.654617465101538	9.65141846886694	4.84804295767444e-22	3.51295e-20
OR2T27	182.997093006844	6.31677	0.777020220843457	8.12948209763546	4.31128424068459e-16	1.61708e-14
LINC02653	8.75263682878231	6.30584	0.67081515864266	9.4002602863133	5.44282589791358e-21	3.48058e-19
AC007402.2	12.6310833358685	6.30391	0.684846767149553	9.204847213993	3.42157638597838e-20	1.94809e-18
OR52M1	16.8133608010148	6.30164	0.799060842270953	7.88630883277904	3.11255766454993e-15	1.0635e-13
CH25H	8.45388150751358	6.29245	1.33910414873037	4.69899693222044	2.6144238080203e-06	2.60496e-05
TUBB8P5	10.2637312655463	6.28998	0.624557682205372	10.071092078734	7.41501162412197e-24	6.404e-22
ZIC3	10.8229497944499	6.28868	0.770546383150894	8.16132605987937	3.31366318197978e-16	1.25496e-14
AC007846.1	40.6995983196801	6.28417	0.615864653336815	10.2038216995457	1.90620776381061e-24	1.73598e-22
DMRTC2	9.21904875439126	6.26445	1.46115507083537	4.28732711760548	1.80835897486301e-05	0.000151647
VAV3	143.80311869135	6.26344	0.397988649389807	15.7377313502624	8.33798152587268e-56	2.43938e-52
LINC01950	9.14362995230664	6.26211	0.768876707545953	8.14449702293715	3.80861730541148e-16	1.43544e-14
AC100807.1	15.2849923668733	6.26151	0.737341746846414	8.49200546119826	2.03101466466651e-17	8.61158e-16
AC034213.1	9.21716255048404	6.25211	0.721777273111084	8.66209964082969	4.63153238957707e-18	2.11721e-16
KRT36	73.9519149899994	6.24892	0.421360738687862	14.8303419013022	9.32567618298352e-50	1.2126e-46
AC106734.1	10.6116416425402	6.24067	0.905779647534123	6.88982956647158	5.58592707768527e-12	1.24513e-10
AC021613.1	20.7740993537105	6.23586	0.596737621440625	10.4499230706954	1.46644129459509e-25	1.52542e-23
OR8G3P	8.84201964550038	6.2296	0.760441957105814	8.19207209233332	2.56766751959307e-16	9.81965e-15
TPO	40.889065899598	6.22806	0.493403940252646	12.6226368640515	1.58426223187308e-36	4.7538e-34
TAF7L	8.25988792851515	6.22701	0.754125002203205	8.25725908602139	1.49055649164683e-16	5.83386e-15
LINC02548	12.7857361726366	6.22106	0.771830087688078	8.06014320182176	7.62051241883397e-16	2.77384e-14
ALOX15	9.98331445015763	6.20231	0.566125399218893	10.9557127087166	6.23853340888076e-28	8.15714e-26
SPDYC	8.66500156683875	6.19983	0.72382150444851	8.56541558101825	1.07686737719538e-17	4.70225e-16
BNC1	32.3519983903136	6.19861	0.664594482865354	9.32690879584716	1.09003590159587e-20	6.62657e-19
AC122134.1	10.4916286729475	6.19646	0.704834961354407	8.79135792762408	1.4776299609997e-18	7.04357e-17
KPNA7	490.345576575365	6.18963	0.37391368886518	16.5536318708289	1.50728966453825e-61	7.05562e-58
TUBB8	334.964453361916	6.18249	0.579241678959269	10.6734258665018	1.35535166551992e-26	1.5251e-24
OOEP	159.679513923901	6.16506	0.49896161166823	12.3557848996561	4.53309973147695e-35	1.2482e-32
OR2T3	9.96283781376665	6.16467	0.812483019700633	7.58744643234421	3.26271427056503e-14	9.45097e-13
CASC8	20.0271231046845	6.16372	0.631181715686893	9.76536176698028	1.58545145625678e-22	1.19702e-20
LINC01440	12.3841659490902	6.16042	0.625545991133327	9.84806482088367	6.98763877818092e-23	5.45152e-21
MIR4527HG	13.6733294382086	6.156	0.572537939885419	10.7521211231046	5.79142515712576e-27	6.8526e-25
TRIM60	15.3385786980544	6.15419	0.782279215969133	7.86699410649962	3.63263749502745e-15	1.2251e-13
EYA1	35.6530650734309	6.1445	0.609644663343363	10.0788201683195	6.85442027169923e-24	5.96386e-22
FGF14	211.84982248699	6.13584	0.526324156723643	11.6579074494322	2.09118622234403e-31	4.22144e-29
C5orf47	48.2667799062626	6.13499	0.456740017852194	13.4321333579451	3.91954887122982e-41	1.99428e-38
AC007179.2	11.6181923961901	6.13316	0.572710280070206	10.7090042924492	9.23497081723983e-27	1.08072e-24
BTBD11	96.293531699413	6.12785	0.398561694841789	15.3749022174022	2.41207293743477e-53	4.03247e-50
ARHGAP15-AS1	7.41220808467204	6.1277	0.955395933744012	6.41378072012772	1.41954351857161e-10	2.67939e-09
OR2T7	293.993596064733	6.11911	0.709063785940478	8.62984747466051	6.14338416544284e-18	2.76511e-16
B3GNT4	33.4804266070187	6.11639	0.476403374899666	12.8386724658723	9.95671809809999e-38	3.42701e-35
LINC02885	37.0161616471395	6.1092	0.58533331840382	10.4371341511609	1.67800084718536e-25	1.73777e-23
AC021851.2	17.8293693122226	6.10473	0.663297353695536	9.20360971938963	3.46122650183698e-20	1.9615e-18
GRM5	8.96002556769233	6.08905	0.714589120355426	8.52105259333443	1.58109712551305e-17	6.77758e-16
AC016553.1	7.90040489271704	6.08254	0.788275763648978	7.7162563516159	1.19796250668352e-14	3.69899e-13
PPP2R2C	14.1859687478518	6.07997	0.630181292799889	9.64796670012798	5.01400012280346e-22	3.622e-20
RNF17	306.813509195512	6.07979	0.494974396392084	12.2830419709445	1.11717198855547e-34	2.93791e-32
OR7E24	20.0960591060255	6.07821	0.674943018203967	9.00552052872778	2.14645127337488e-19	1.11145e-17
STOX1	26.8465639121584	6.07598	0.533755994463123	11.3834318748901	5.05697397568115e-30	8.515e-28
PRPH	9.94343195277403	6.07144	0.75503453562935	8.04126972829499	8.89123018536786e-16	3.22135e-14
CHRNE	8.42519865480261	6.06531	0.624807040314259	9.70749717353438	2.801311237302e-22	2.08805e-20
TLE7	14.2807613121967	6.06253	0.807811925997809	7.50488311629513	6.14834364289553e-14	1.72132e-12
NKD2	21.0908219128029	6.05704	0.521639408145129	11.6115514956221	3.60023072450457e-31	7.02195e-29
SLC27A2	25.069057516108	6.05573	0.613529330734953	9.87031860081115	5.59864986949743e-23	4.39719e-21
PRL	7.32447301732485	6.05105	0.90428414547244	6.69154151021918	2.20831839389305e-11	4.58206e-10
GPHA2	7.59214243451688	6.05045	0.747199900693054	8.09749808023328	5.61009891807031e-16	2.06453e-14
AC025277.1	7.1375167198034	6.05003	1.00741474838653	6.00550315481784	1.90739455787708e-09	3.12186e-08
DCC	120.260125243694	6.04448	0.415389497906154	14.5513438692691	5.72668783834834e-48	5.82753e-45
PLPP4	17.8654709907079	6.04011	0.70111423889588	8.61501172920624	6.99344358293653e-18	3.12369e-16
LINC01623	17.5507801000626	6.03655	1.0505951238147	5.74583570190925	9.14680896747618e-09	1.36968e-07
FBP2	9.88857305577969	6.0319	0.75707461806135	7.96737443198736	1.62081011043274e-15	5.68742e-14
AF121898.1	7.7110549992608	6.03188	0.76577766509331	7.87680491613021	3.35858672545098e-15	1.13924e-13
OR10AH1P	32.5121158733538	6.02572	0.453179025689314	13.2965604721377	2.42363495391407e-40	1.18177e-37
AL512603.1	9.6863271203609	6.02551	0.783076606354165	7.69466381308638	1.41866684070513e-14	4.32616e-13
AL355103.1	11.3495907619521	6.02049	0.704722118832373	8.54306938816934	1.30702862963491e-17	5.65453e-16
AC092142.1	12.2664652872421	6.01768	0.650697116668993	9.24805804696042	2.28608186704076e-20	1.32769e-18
OR2T35	7.94234915404229	6.01049	0.873869156634449	6.87802504422109	6.06880033429003e-12	1.34508e-10
FKBP6	24.1225286042283	6.00725	0.598687061329414	10.0340438806722	1.08000628087159e-23	9.15853e-22
LUARIS	6.87656653994309	6.00609	1.65196611883544	3.63572013221152	0.000277205159259025	0.00175874
LINC00351	8.62380671079836	5.99765	0.777297305891102	7.71602559564968	1.20013220854378e-14	3.7008e-13
TUBB8P7	223.739571219302	5.99704	0.429564208325921	13.9607605122356	2.70531557197482e-44	1.97868e-41
GNA14	84.6222568902626	5.99437	0.388717286359654	15.4208952020475	1.18450967510882e-53	2.77234e-50
AC108477.2	6.8576121824771	5.98708	1.13685053473043	5.2663775476525	1.3914198246879e-07	1.75843e-06
AC105460.2	27.5800954885283	5.98448	0.558887012586823	10.7078533365874	9.3504836206445e-27	1.0888e-24
AC018697.1	6.62001060676797	5.96872	0.823335364337975	7.24944241615151	4.18490832046178e-13	1.06004e-11
RPL7AP64	8.78935572375367	5.96767	0.629214324995876	9.48431583416091	2.43978262983172e-21	1.64089e-19
LINC02147	18.2950262386177	5.96259	0.587262455542012	10.1531990396622	3.20675937013176e-24	2.83223e-22
AC092810.3	6.98303657377109	5.95729	0.682913066665059	8.72334811376086	2.70094300791458e-18	1.25179e-16
SCEL	7.33445169634055	5.95677	0.782933284058158	7.60827496383726	2.777783911596e-14	8.15734e-13
LINC00363	43.1051999274212	5.95536	0.530183595053437	11.2326426865606	2.81918255889684e-29	4.28461e-27
DNAH12	258.244851607794	5.9548	0.410846818511539	14.4939633405235	1.32284441113536e-47	1.19081e-44
AGMO	101.109829002682	5.95014	0.566021737630434	10.5122168245359	7.58883886895207e-26	8.223e-24
NLRP2	392.590783493032	5.94557	0.405275791875226	14.6704323948247	9.97076401291574e-49	1.11127e-45
AC100807.2	7.14352430551304	5.94461	0.903727716106483	6.57787835456648	4.7720837842037e-11	9.4975e-10
LINC02542	13.5477329225401	5.94357	0.693315819145484	8.57267632204427	1.01107381774808e-17	4.43149e-16
MYBPC2	28.4587684225797	5.94066	0.521400177274907	11.3936713369637	4.496367689012e-30	7.6259e-28
RAMP1	44.490837385188	5.93832	0.456779889069112	13.0004049283475	1.21697199606223e-38	4.99706e-36
AC104633.2	8.01547822694729	5.93458	0.896895380297618	6.61679758127348	3.67063557752627e-11	7.43177e-10
CDX2	9.38519971580654	5.92889	0.786841973707643	7.53504015567369	4.88184572850648e-14	1.38162e-12
AC005064.1	10.1210361143422	5.92798	0.713249783046586	8.31123265080554	9.47130280898461e-17	3.80233e-15
LINC02755	6.586337944869	5.92761	0.776748539401851	7.631316897273	2.3236770036565e-14	6.92811e-13
ASB2	7.16450669952523	5.92546	0.765579719021274	7.73983397756504	9.95467162880288e-15	3.10652e-13
LINC01828	21.1265042586208	5.92334	0.636708284103671	9.30305983954036	1.36460866058856e-20	8.16846e-19
AC103740.1	13.719116396299	5.92159	0.614374094947921	9.63840513598742	5.50363751013026e-22	3.95131e-20
SCAT1	51.5912485472164	5.91695	0.45300580132797	13.0615431374421	5.46094806314435e-39	2.36692e-36
H2AC1	19.3066232788425	5.9097	0.802027773324697	7.36844372134619	1.72631379649276e-13	4.63353e-12
AC098483.2	9.01065428065082	5.89957	0.985617813181963	5.98565334537545	2.15522957519338e-09	3.49814e-08
MRC1	16.0892705856913	5.89865	0.681872561827032	8.65066516951225	5.12001187635066e-18	2.32687e-16
OR8G1	9.5813558013841	5.89784	0.758020867396911	7.78058171101315	7.21918202937175e-15	2.31142e-13
AC013287.1	6.97985919132221	5.89778	0.627547992290701	9.39812640558699	5.55432724293582e-21	3.54221e-19
AC109635.3	6.22356645145185	5.88659	0.80031002781718	7.35539018238573	1.90370211090782e-13	5.05773e-12
LHX6	10.4755259163979	5.88158	0.614408411658455	9.5727489437917	1.04100259310107e-21	7.25139e-20
AC004923.1	8.71287642982976	5.87772	0.719807615057905	8.16567963297595	3.19630513145916e-16	1.21247e-14
EDAR	7.73171982454684	5.86782	0.737369840472461	7.95777084994564	1.75166375233504e-15	6.11906e-14
TRPM5	10.1086871438597	5.86459	0.637515014343779	9.19914130174466	3.60821565847756e-20	2.03986e-18
C5orf49	7.67443145517056	5.86125	0.680310047205486	8.61556242184998	6.95990900415912e-18	3.11466e-16
NLRP5	981.608894089475	5.85828	0.402853920348616	14.5419542790695	6.56901513790928e-48	6.40616e-45
TUBA4B	99.2761212673129	5.85717	0.512733213419154	11.4234244035956	3.19395914493457e-30	5.49666e-28
P2RX5	9.96332774387128	5.85571	0.867079487563186	6.75337625591566	1.44443705451838e-11	3.05393e-10
AL022313.2	9.75606916361286	5.85512	0.641780872841364	9.12323304961116	7.29159525860335e-20	3.98738e-18
AP000253.1	9.43735179356784	5.84311	0.624401516154198	9.35794228436373	8.13046386046376e-21	5.07449e-19
SSTR5-AS1	14.147329885977	5.83735	0.63852401373842	9.14193672148597	6.13437295453469e-20	3.37031e-18
AC009623.1	15.9103407986251	5.83205	0.646678168639231	9.01847611961512	1.90723767367089e-19	9.91976e-18
MAGEB2	17.9560154546262	5.83183	0.81440711390962	7.16082689457218	8.01918601240033e-13	1.95918e-11
GML	10.7444430332201	5.82756	0.808813871528328	7.20506469795478	5.80162962935016e-13	1.43853e-11
KHDC3L	33.0121495401534	5.82668	0.653884744116018	8.91086099967213	5.06377690363561e-19	2.53243e-17
TDRD15	7.52307834698814	5.82571	0.834388592239942	6.98201656787639	2.90972804172744e-12	6.70297e-11
ALOXE3	39.1905190522354	5.81932	0.488056844639434	11.9234568371868	8.93238403367456e-33	2.06993e-30
AC009878.2	6.15187643608072	5.81073	0.75447014916388	7.70173676020597	1.34229188746123e-14	4.11209e-13
CCNO	24.3307291107073	5.80975	0.45112905946545	12.8782456939677	5.96766255824844e-38	2.14226e-35
IGFBP1	12.9013400893243	5.7993	0.709280175360065	8.1763177615442	2.92649595621874e-16	1.11373e-14
ADAM28	19.5499582135319	5.79899	0.548147807138108	10.5792527200751	3.71912569583718e-26	4.08667e-24
AC092162.2	26.7910223714172	5.79775	0.494789981449818	11.7175932080018	1.03572813986481e-31	2.16439e-29
SLC22A2	14.3842840568739	5.79744	0.729236842063672	7.95001519408974	1.86488641543923e-15	6.48554e-14
AC007100.1	6.86192272601838	5.79267	0.598237526476188	9.68288565243548	3.56508607765261e-22	2.62393e-20
AC092168.2	6.0370785682271	5.79188	0.784670115990984	7.38129260036736	1.56760065064755e-13	4.2318e-12
NR2E1	25.8821144162413	5.78926	0.552196464516721	10.4840629447693	1.02254240113534e-25	1.09783e-23
ACTL7B	8.24198333518521	5.78443	0.790184736235265	7.32034897587035	2.47326919118538e-13	6.48956e-12
LINC02357	6.04685877016394	5.78382	0.635944390266903	9.09484979440697	9.47173026115627e-20	5.09623e-18
SLC7A9	36.1641332087788	5.77865	0.552195056954975	10.4648667303298	1.25252665793736e-25	1.32071e-23
RTP1	5.71744150836229	5.77699	0.700681856750507	8.2448184416519	1.65411180093937e-16	6.44168e-15
LINC01582	72.4278180430698	5.77335	0.485345095193524	11.8953509333837	1.25125945705159e-32	2.84327e-30
LINC01924	8.05638834486099	5.77308	0.639150442393625	9.0324267731135	1.67906168156606e-19	8.7916e-18
BAALC	44.5790871356421	5.77294	0.495461419526228	11.6516432603979	2.25076246573146e-31	4.50249e-29
MAEL	95.2409366012057	5.76789	0.356636858233831	16.1730041124465	7.81908412230605e-59	2.61437e-55
IL1RAPL1	16.5521949905722	5.76688	0.523312214906735	11.0199567917151	3.06206025971365e-28	4.19108e-26
DSCR8	7.20200381917392	5.76656	0.670937502321116	8.59478159745654	8.34233105583284e-18	3.71202e-16
AL513493.1	6.82581501093884	5.7631	0.845996463584411	6.81220343242311	9.61150562550664e-12	2.08487e-10
MPC1L	5.73767611358049	5.76269	0.763861586282336	7.54415373670726	4.55233863769329e-14	1.29462e-12
OSBPL10	425.139244105601	5.75823	0.330259071824199	17.4354843457748	4.43783849660999e-68	5.19338e-64
LINC01894	8.1659672306455	5.7565	1.12196730291317	5.13072119733494	2.88634155617559e-07	3.45549e-06
AL136119.1	7.9970145603818	5.75601	0.696309920974292	8.26644835163969	1.38008810859932e-16	5.42873e-15
GABBR2	66.7302712890169	5.75168	0.41210031627185	13.9569862977753	2.85242646763266e-44	2.02306e-41
OOSP2	293.963516349088	5.75009	0.501787088544754	11.4592259748558	2.11395535841343e-30	3.74827e-28
HDAC9	119.344673585625	5.74294	0.373050969339528	15.3945309594391	1.78111324002516e-53	3.54925e-50
DOCK11	31.921467458069	5.74237	0.614942555563817	9.33805811316735	9.81170644158429e-21	6.00342e-19
COLEC10	15.3295708175635	5.73542	0.678786861898411	8.4495145513467	2.92516542562833e-17	1.22256e-15
CCDC63	13.0133387630246	5.73215	0.75419531118913	7.60034679716184	2.95338214255156e-14	8.60821e-13
TACR3	11.361433682033	5.7238	0.79334509170101	7.21476349461473	5.40277944998978e-13	1.34523e-11
GDF9	219.343472709067	5.72351	0.421974819150594	13.5636268418438	6.58003875080543e-42	3.42235e-39
CCDC201	30.8923639623362	5.71811	0.493939353817275	11.5765343670938	5.41929072572238e-31	1.03966e-28
AC008056.1	5.74096573972229	5.71695	0.718688844463972	7.95468991804343	1.79580703811665e-15	6.25459e-14
EMSLR	18.1326815220339	5.71229	0.571895924987153	9.98833192907516	1.71442373310366e-23	1.42291e-21
LINC02330	8.22324322377648	5.71155	0.630461377005891	9.05930991719977	1.31278445503029e-19	6.95152e-18
AC003666.1	12.5092661012735	5.70832	0.653294755149416	8.73774493422613	2.37809684227885e-18	1.11097e-16
AC093664.1	5.56053813585463	5.70629	0.779556197457027	7.31992357154697	2.48112224523291e-13	6.50287e-12
AP001407.1	5.72952056525539	5.70573	0.677937688038232	8.4162979963504	3.88568135709982e-17	1.61249e-15
AC128707.1	12.6339326651297	5.69583	0.641376775033465	8.88062782982471	6.64840430671445e-19	3.26218e-17
SOHLH1	19.0584818030338	5.69131	0.525669636796417	10.8267784597701	2.57039964144546e-27	3.11711e-25
CCNB3	52.877194347434	5.69003	0.549492876608826	10.3550518304755	3.96971503536665e-25	3.9203e-23
AL161734.2	6.06559868375375	5.6831	0.855644355487445	6.64189316440449	3.09679408314051e-11	6.31913e-10
AL137186.1	7.57568075905641	5.68011	0.734157381868318	7.73691642507611	1.01856965581533e-14	3.17438e-13
PCDH15	38.377499082972	5.67948	0.49450056107463	11.4852827856572	1.56422796663295e-30	2.86022e-28
STEAP1B	11.0585318567427	5.67722	0.584604653764224	9.71120638220287	2.70120852867495e-22	2.02634e-20
STPG4	6.69209051472277	5.67616	0.652998917019361	8.69244821806701	3.54711520407773e-18	1.62785e-16
MDGA2	26.2049883557891	5.6686	0.541680353429292	10.4648523919257	1.25271629929481e-25	1.32071e-23
AC125603.2	5.33430249968453	5.66686	0.881068633177861	6.43179861684497	1.26102745138302e-10	2.39565e-09
ESRP1	199.398574098653	5.66445	0.485758043386438	11.6610470684591	2.01548468711413e-31	4.13793e-29
AL162582.1	7.49882951798458	5.66432	0.672685105516104	8.420467935399	3.74983542545072e-17	1.56165e-15
LINC02704	6.64602546487336	5.65707	0.694150728985326	8.14962544964328	3.65053160255164e-16	1.37808e-14
AP003351.1	6.12883144647039	5.64691	0.763946631861504	7.3917605022303	1.44897345701533e-13	3.92514e-12
AL163541.1	6.36523032103863	5.64593	0.759518186259597	7.43356990988934	1.05705283665525e-13	2.90721e-12
OR52K2	5.31537478443818	5.64552	1.12872447797235	5.00167970078744	5.68329572734886e-07	6.45716e-06
CCL20	5.93633837657435	5.64547	0.928795364935232	6.07826837469305	1.2148730630562e-09	2.05004e-08
AL391477.1	9.30243418643815	5.6412	0.671597808542019	8.39966730627613	4.4774536441437e-17	1.83851e-15
TUNAR	5.26090913166332	5.63991	0.88650510096931	6.36196297992844	1.99191458398622e-10	3.67962e-09
IRAG1-AS1	133.185910329355	5.6397	0.644209415353517	8.75445496710553	2.05092170333732e-18	9.69734e-17
AC062028.1	7.36205191265573	5.63633	0.678115530180169	8.31174856948684	9.43020676835847e-17	3.79234e-15
AC096589.1	5.84794124872204	5.63626	0.762363751652361	7.39313564391647	1.43406048264595e-13	3.88925e-12
JAKMIP1	5.89197019817574	5.63469	0.78740149259685	7.15605974813227	8.30289667753067e-13	2.02637e-11
SLC17A7	10.4481489253094	5.63118	0.686827205173773	8.19882913184756	2.4273966284628e-16	9.34428e-15
PLPPR1	22.0867019385587	5.62337	0.595776377297374	9.43873031964062	3.77323704678473e-21	2.46683e-19
AL033523.1	752.789135352064	5.6171	0.724070140647122	7.75767771902959	8.64986198570213e-15	2.7211e-13
OR52K1	32.54902493386	5.61499	0.850512572265689	6.60189301631761	4.05940429719217e-11	8.16942e-10
SPINK2	73.5653147019727	5.61418	0.524983502953671	10.6940131358973	1.08569218121839e-26	1.24562e-24
AL354712.1	15.5872421838676	5.6135	0.552389544681304	10.1622065633868	2.9238311065057e-24	2.60199e-22
AC068050.1	5.49846343041605	5.61265	0.981814989731325	5.71660386054301	1.08674058649284e-08	1.60576e-07
GAD2	19.0800484043066	5.61105	0.841319866390269	6.66934657929345	2.5694482460601e-11	5.28918e-10
AL109763.1	5.97926796422953	5.60814	0.905589712400284	6.19280842287306	5.91015481404333e-10	1.04005e-08
AP003057.1	8.13560886650828	5.60746	0.659678426939642	8.5002915176037	1.89115165564497e-17	8.0331e-16
GRPR	11.411918476016	5.60513	0.721593170420703	7.76771617391955	7.99138793658981e-15	2.53097e-13
AF146191.1	17.9337285919966	5.60217	0.501973469678361	11.1602934446592	6.37807006332115e-29	9.44802e-27
DELEC1	20.9149282735057	5.59872	0.543290195088386	10.3052083384231	6.67468940827187e-25	6.37637e-23
LINC01648	5.29975106241047	5.59653	0.943364752516332	5.93252212875125	2.98316167202785e-09	4.73041e-08
NRN1	26.5257340829603	5.59373	0.48506876329182	11.5318277288497	9.1186971391543e-31	1.70738e-28
LINC02763	14.8344146605631	5.59273	0.576266690901521	9.70510252291228	2.86787843537667e-22	2.13088e-20
NLRP14	31.0374691217394	5.58313	0.455306705210598	12.2623543907634	1.44246995994834e-34	3.66967e-32
TUBB8P4	73.8898653846301	5.58295	0.538198816202328	10.3734026882502	3.27645742506474e-25	3.24939e-23
DCAF4L2	11.0342221017685	5.56613	0.768809356754645	7.23993878352138	4.48887307845284e-13	1.12849e-11
AC126121.3	27.1862329805801	5.56226	0.52285090390718	10.6383226627324	1.97655398382029e-26	2.19248e-24
OR52P2P	6.25974137200559	5.561	0.838503821255477	6.63205091308426	3.31054341402302e-11	6.72598e-10
DLX6	57.1576072905382	5.55964	0.467646241652321	11.8885514199573	1.35740399908814e-32	3.05481e-30
AC006499.3	5.1357752399907	5.55817	1.10257502893867	5.04108433452842	4.62901398049508e-07	5.34495e-06
LINC02523	18.335710620139	5.55544	0.591679014179456	9.3892784675207	6.04126770916678e-21	3.82151e-19
NLRP9	198.250538037176	5.55517	0.484847001796811	11.4575653723597	2.15487217685867e-30	3.79209e-28
SHISA9	17.6165250292499	5.55463	0.574619139563123	9.66663322475505	4.17900128774789e-22	3.03756e-20
U91319.1	6.16803673636753	5.54886	0.708867970223826	7.82778272654791	4.96549091004587e-15	1.62998e-13
GCNT3	118.355209947412	5.54306	0.405300960090667	13.6763976169024	1.40481893472318e-42	7.82852e-40
TMOD1	20.0501258332836	5.54072	0.559710667344668	9.89926463211079	4.19347073671358e-23	3.32706e-21
OOSP4B	33.5706237902021	5.53952	0.869617917726223	6.37006504877967	1.88948045871446e-10	3.507e-09
PTF1A	7.68049051238174	5.53924	0.71212615662577	7.77845850534121	7.34135730772779e-15	2.34413e-13
AC093772.1	12.817901767849	5.53847	0.600358997776894	9.22526198035183	2.82868563554274e-20	1.61871e-18
KCNIP1-AS1	7.07429028582251	5.53709	0.669643567281697	8.268711188394	1.35414862929934e-16	5.35369e-15
AC106793.1	91.6986303733157	5.53532	0.502888832631614	11.0070516611858	3.5337932629646e-28	4.69934e-26
DBH	22.0341435799743	5.53351	0.563177364220322	9.82552015179233	8.74215485016958e-23	6.7306e-21
AC090578.1	12.9967318074953	5.53072	0.69365763979728	7.97327044703802	1.54529502680214e-15	5.43058e-14
TDRD5	67.9638655640245	5.52481	0.440861025046289	12.5318683665279	4.99713911710875e-36	1.48048e-33
AC105180.2	6.82534171460003	5.51664	0.756130811533118	7.2958815343572	2.96709891950611e-13	7.64812e-12
LINC01467	35.7910622541332	5.51398	0.709944613954029	7.76677755474972	8.05080490460831e-15	2.54634e-13
KCNQ1-AS1	270.801541328226	5.51186	0.434772007985033	12.6775863466557	7.87187044184394e-37	2.45655e-34
ELK2BP	6.2563955556229	5.51093	0.676040840296466	8.15176761095782	3.58642989764142e-16	1.35606e-14
ACTG2	127.478882273734	5.50987	0.449326569126077	12.2625021892592	1.43984090955687e-34	3.66967e-32
GAD1	28.1254707204571	5.5088	0.467291856949424	11.7887714364907	4.45999507348566e-32	9.57671e-30
TNIK	287.056295561938	5.50714	0.350813213308996	15.6982031923009	1.55586746566908e-55	4.04612e-52
SLC7A11-AS1	5.39676771179117	5.50137	0.726817096705181	7.5691243604878	3.75748317727481e-14	1.07907e-12
DPEP1	7.5763820851312	5.50065	0.749581550651966	7.33828824619117	2.16342852435683e-13	5.71502e-12
AC103764.1	98.9717391511075	5.49626	0.498419776656715	11.0273685941657	2.81995534266995e-28	3.90539e-26
NLRP4	360.938592253139	5.49312	0.473237001634328	11.6075468263129	3.77284872643607e-31	7.29781e-29
SLCO1B3	5.28985766813614	5.49061	0.868236770642061	6.3238642511607	2.55101852703759e-10	4.6573e-09
TAS2R2P	4.72476922968401	5.48604	0.899569499688123	6.09851600598085	1.07057679580153e-09	1.81178e-08
DNAH3	50.444273374653	5.48574	0.570732395599221	9.61174911996998	7.13268748447017e-22	5.10522e-20
REC114	531.389478654051	5.4827	0.498758594454751	10.9926957361351	4.14361917515538e-28	5.47918e-26
LINC00457	5.85565313452427	5.48143	0.740817203469839	7.39916755786843	1.37040844216881e-13	3.72958e-12
SLC28A3	20.4754971623678	5.48089	0.585991082851166	9.35319877195234	8.50362287587277e-21	5.25138e-19
TPRG1	22.6513063007959	5.47551	0.610202954009227	8.97325408095595	2.87881027476078e-19	1.47115e-17
ANKRD26P1	5.39294547074328	5.47499	0.763882401413533	7.16732403403207	7.64778709441709e-13	1.87235e-11
CPA6	12.2517865823073	5.47292	0.585034380249873	9.35486441634678	8.37070065664169e-21	5.19672e-19
TNFAIP8	48.1367203102892	5.46739	0.482824144261858	11.3237666690082	1.00077496923949e-29	1.62661e-27
AC091027.3	4.83192545239755	5.46412	0.98500582321898	5.5472933464708	2.90125753608624e-08	4.0419e-07
BCL2L10	76.1756749028332	5.46365	0.460456713011495	11.8657084175301	1.78386130459429e-32	3.97631e-30
SLCO2A1	13.5810328746349	5.46313	0.713485435626872	7.65696007223827	1.90385792125209e-14	5.72013e-13
TUBB7P	61.8689188139928	5.46283	0.530384334836617	10.2997505972131	7.06442162344376e-25	6.72125e-23
LHX8	238.033981753347	5.45644	0.397355007453503	13.7318969824179	6.53985000789344e-43	3.86651e-40
AC004917.1	18.597054396675	5.454	0.524023058806092	10.407946903541	2.28087569964369e-25	2.31099e-23
AP001360.2	5.81898390349923	5.44941	0.886111208994239	6.14980762133004	7.75769847192086e-10	1.33999e-08
AF279873.3	6.4760964212277	5.44902	0.749785258674927	7.26744076774531	3.66361891375876e-13	9.32033e-12
SLC14A2	51.88662075092	5.44811	0.42307870317374	12.877303243406	6.04096829228914e-38	2.14226e-35
FBXL21P	7.87745496043817	5.44801	0.824014061258364	6.61155214024181	3.80311117483623e-11	7.68005e-10
OR52K3P	10.6060696137165	5.44686	0.744521765468233	7.31592115444422	2.55621728677915e-13	6.68472e-12
NLRP12	19.3868083590122	5.44644	0.480934511706927	11.3246958365605	9.90219881548303e-30	1.62071e-27
RAX2	5.06522405979066	5.44558	0.745294520052226	7.30660863749916	2.73969011922495e-13	7.10105e-12
SUPT20HL2	4.49219327611739	5.43953	0.690493328255797	7.87774722765694	3.33336189629692e-15	1.13233e-13
LINC01483	18.9249445936242	5.43388	0.522795383444375	10.3938918155342	2.6434178375541e-25	2.65533e-23
C5orf58	43.4728586724578	5.43022	0.451887743253877	12.0167432808297	2.9018460640603e-33	7.00183e-31
AC092422.1	28.942452908095	5.42756	0.428379231613958	12.6699821190729	8.67341664126468e-37	2.67107e-34
PARVG	7.2950638913702	5.42753	0.816474048494517	6.64752550502564	2.98061349981902e-11	6.09801e-10
AC114284.1	5.01316035485737	5.42644	0.843792650989188	6.43101401134873	1.26755474748304e-10	2.40609e-09
DPYSL5	17.7893392009285	5.42624	0.527094769266904	10.2946267919762	7.45079365991983e-25	7.06015e-23
AC006499.4	5.18075498522498	5.42535	0.911701267422933	5.95079291746016	2.66846537367719e-09	4.27484e-08
EBF2	29.7110796325556	5.425	0.53907144901488	10.0636012582992	8.0016621860629e-24	6.86003e-22
AC139099.2	4.73318550043897	5.42157	0.948766628914611	5.71433686381313	1.1013264290564e-08	1.62423e-07
AC007424.1	5.04150631324964	5.42108	0.7035139942591	7.70571276063021	1.30114998259586e-14	3.99127e-13
AL031658.1	11.8379052384375	5.41797	0.782766638802595	6.92156143768037	4.4669232877775e-12	1.01013e-10
AL589863.2	6.38369100087935	5.41642	0.870754920612343	6.22037054086966	4.9598215584578e-10	8.81432e-09
RBM46	220.776507385255	5.41616	0.394443186300816	13.7311459773851	6.6079984331908e-43	3.86651e-40
SLC15A1	17.323701674076	5.41498	0.602906984406891	8.98144554619962	2.6723235996974e-19	1.36862e-17
AC068633.1	13.4137512403022	5.41413	0.650854299849035	8.3184985588205	8.90845832248341e-17	3.59487e-15
LINC01511	376.313940768219	5.41303	0.595091729903346	9.09612830090124	9.3609389711854e-20	5.04822e-18
AC016735.1	5.93871499352329	5.41072	0.629913156397928	8.58962880778531	8.7250741597355e-18	3.84082e-16
AC131391.1	5.09386361734013	5.41062	0.927483643123269	5.83365607426069	5.42258365378315e-09	8.36071e-08
AC073283.3	4.40830769701649	5.40453	0.665951204843835	8.11550132966097	4.83783413613147e-16	1.80015e-14
AC105411.1	21.7555072334333	5.40438	0.593380909694426	9.10778090787118	8.40841561016865e-20	4.5661e-18
AL110292.1	17.7469148362708	5.40322	0.505694824072452	10.6847527658435	1.19968276036862e-26	1.36304e-24
LINC01989	5.55259375130123	5.40069	0.664609329515277	8.12610800554545	4.43294068894208e-16	1.6574e-14
AC087639.2	6.33686357043441	5.40011	0.777949280138755	6.94146453098861	3.88055669360165e-12	8.82648e-11
NLRP7	153.452435184274	5.39753	0.418940461045287	12.8837633294576	5.55589369707327e-38	2.03181e-35
AC106845.1	10.9654938987454	5.39586	0.659920239431955	8.17653433812016	2.92124301739846e-16	1.11355e-14
MAGEC1	5.61548552357224	5.39362	1.05460542557074	5.1143480479687	3.14826401273319e-07	3.74607e-06
HOXA4	4.38801683842105	5.38854	0.846479050666198	6.36582387050153	1.94244231838184e-10	3.59675e-09
LRRC38	30.6026953276622	5.38307	0.605766779675691	8.88637082106919	6.31373846280119e-19	3.11932e-17
LINC02177	14.0823514481312	5.37598	0.688845598788937	7.80433295496812	5.98170782391907e-15	1.94177e-13
ERVW-1	18.4802232487063	5.37422	0.641826500623369	8.37332727082737	5.60137641180921e-17	2.29196e-15
RIMKLA	85.3577121036818	5.37367	0.497682783912862	10.7973826640207	3.5415527217973e-27	4.27268e-25
AL136372.2	7.67894670373876	5.36481	0.770755613497771	6.96045765744597	3.39169093700922e-12	7.76737e-11
AC082651.3	5.29048091028185	5.36226	0.882557037335514	6.07581763827778	1.23357535689955e-09	2.07711e-08
AL159166.1	10.8082826995227	5.3616	0.728125768619374	7.36356121928549	1.79067618064654e-13	4.7898e-12
AC091151.2	18.6408485145827	5.36132	0.525799693483952	10.1965079521722	2.05529849748675e-24	1.86451e-22
LINC00458	25.2384700546863	5.36082	0.575280535605392	9.31862509164903	1.17857591931284e-20	7.10943e-19
HENMT1	249.57616992017	5.35834	0.42984475642202	12.465753304393	1.14781966953286e-35	3.31663e-33
CDH17	55.6543371105833	5.35714	0.572178173751117	9.36271544371745	7.77132539024299e-21	4.86331e-19
ATXN8OS	4.67702185757811	5.3565	1.10705818709434	4.83849646892668	1.30825019922536e-06	1.37678e-05
TH	5.40640298160022	5.35576	0.724062108475445	7.39682284808037	1.39481427829221e-13	3.7872e-12
IRGM	8.01660614172744	5.35558	0.75317643739169	7.11065203307518	1.15495996215652e-12	2.76682e-11
WDR49	6.03979638952841	5.3555	0.830390846026953	6.44936845215949	1.12317201158513e-10	2.1477e-09
CABYR	56.0508130597021	5.35482	0.529227318831195	10.1181769825089	4.58882795316142e-24	4.02253e-22
RNF144B	57.5999229873484	5.35351	0.501725544418588	10.6701980921428	1.4032690061194e-26	1.57146e-24
AC091167.6	4.23010688611382	5.35278	0.667011821370529	8.02501960473869	1.0150973102998e-15	3.64952e-14
H1-8	66.3564901260817	5.34922	0.731411069946002	7.31355654731604	2.60162748677457e-13	6.7883e-12
NAT2	5.22572974458584	5.34906	0.836422272480168	6.39516506739658	1.60374010075483e-10	3.00833e-09
AC098483.1	6.04349982833131	5.33831	0.886652407165946	6.02075124430304	1.73609395752692e-09	2.86756e-08
HDGFL1	10.6629048188484	5.33668	0.687487069599271	7.76259325721012	8.32101435649725e-15	2.62825e-13
CCM2L	10.3832062059519	5.33377	0.617183991648582	8.64210711764495	5.51856520338875e-18	2.4983e-16
DAW1	9.57249908020629	5.33059	0.695345679060285	7.66610724363304	1.77294965843202e-14	5.34741e-13
NECAB2	5.95133434107783	5.33037	0.772736365241349	6.89804210534916	5.27241215079432e-12	1.17861e-10
C11orf16	5.39181061490422	5.32881	0.781835222311753	6.81577373101505	9.37577660478248e-12	2.03941e-10
NTRK3	133.999311136097	5.3249	0.375342174057983	14.1867939608081	1.10600734531858e-45	8.92624e-43
U73023.1	5.86379083681949	5.32374	0.580660244885727	9.16842605205532	4.79975615362685e-20	2.67472e-18
LINC01191	4.23768569493212	5.32244	1.07418337160608	4.95487241247022	7.23777659818659e-07	8.06283e-06
ASTL	19.446837595785	5.31832	0.646441564820044	8.22706294471985	1.91859651066404e-16	7.43456e-15
AL157886.1	7.53279326260379	5.31302	0.701843706536107	7.57009174092292	3.72960746781646e-14	1.07238e-12
VN2R19P	4.22208716526511	5.31071	1.30850499413257	4.05860757914759	4.9366190411501e-05	0.000377957
SKOR1	5.83648682740168	5.30808	0.610596677134787	8.69327271403425	3.52145739778947e-18	1.61925e-16
AC103409.1	4.66370952904346	5.30676	0.783331293806158	6.77460310543651	1.24748243416832e-11	2.66886e-10
MINAR1	46.2664425377427	5.30493	0.46246990620579	11.4708718998827	1.84787954833772e-30	3.32689e-28
DAPP1	12.9377042045264	5.30425	0.710928537592847	7.46102338158828	8.58530126871608e-14	2.38362e-12
AC068413.1	19.6657425951642	5.29099	0.564566187289368	9.37177247832563	7.13245339304386e-21	4.47547e-19
AC109635.7	5.53484723004818	5.29025	1.10801481640616	4.77452929029498	1.80128066707989e-06	1.84665e-05
TLL1	21.7603553756074	5.28874	0.553894979842778	9.54827887004815	1.31868771919965e-21	9.05099e-20
FA2H	7.94753093111188	5.28702	0.623701548072563	8.4768499405159	2.31373060524204e-17	9.79256e-16
SYTL3	369.439536256934	5.28378	0.39514176108484	13.3718615361216	8.83029004846538e-41	4.3973e-38
FBLN7	26.0142277840748	5.2833	0.446222167935984	11.840059730318	2.42280354822148e-32	5.2996e-30
LINC01470	8.05811469163833	5.28289	0.690776089129144	7.64776739458472	2.04498694205792e-14	6.12058e-13
AC011990.1	5.76102384323658	5.27928	0.914435939685958	5.77326903517333	7.77481532622945e-09	1.17932e-07
FOXA1	8.40272226651745	5.2779	0.791263973394902	6.6702078542657	2.5544138523274e-11	5.26286e-10
LINC02240	67.1159973088568	5.27786	0.469161697824821	11.2495510873166	2.32773747707982e-29	3.58426e-27
AC006296.3	43.188866206531	5.27745	0.381156622338173	13.8458883585243	1.34705023970952e-43	8.521e-41
AL031073.2	8.54321504439383	5.26783	0.740484608541644	7.11402895671675	1.12703489371541e-12	2.70932e-11
LINC02751	6.61320144178159	5.26685	0.93606532080978	5.6265789454508	1.83818680042135e-08	2.62815e-07
TSPEAR	4.29428837378873	5.26528	0.751752457713659	7.00401187961324	2.48735009089577e-12	5.77544e-11
RNF182	47.2149879155362	5.26166	0.509462572603572	10.3278558039962	5.27259971522539e-25	5.12055e-23
DDX4	214.889659800299	5.26148	0.425593094579965	12.3626901169955	4.15998358992074e-35	1.17307e-32
LY86-AS1	48.8019105083966	5.26146	0.752184057130017	6.99490617355821	2.65436506643717e-12	6.13887e-11
OOEP-AS1	11.3587583958818	5.2604	0.66947909493541	7.85745861997152	3.92005445981658e-15	1.30696e-13
AC109466.1	23.653388128147	5.26003	0.538048942194955	9.77610984315499	1.42585905893022e-22	1.08001e-20
RLN2	8.43023697115558	5.25871	0.706227191145047	7.44620205293935	9.60656413675952e-14	2.6577e-12
AL356747.1	28.4762260514795	5.25699	0.713411856444938	7.36879892350758	1.72172114806631e-13	4.62651e-12
LINC02698	4.04207196190017	5.25496	0.874507722694872	6.00904364828697	1.86620881848521e-09	3.06302e-08
LINC01580	4.52869573838502	5.25288	0.850202915309125	6.17838226103743	6.47617579658659e-10	1.13369e-08
RPS16P9	5.01788524994139	5.25069	0.717742980232481	7.3155538351232	2.56321990338844e-13	6.69555e-12
AC010967.1	4.47985890807032	5.24887	0.724968548412883	7.24013599584403	4.48235049921128e-13	1.12806e-11
AC099524.1	4.44084785611256	5.24678	0.777728677551357	6.74628197134372	1.51681712928092e-11	3.20407e-10
LINC01442	4.45372692644809	5.24033	0.865315458213869	6.05597139184472	1.39572807727012e-09	2.33169e-08
KCNH5	5.79438560039058	5.23983	0.913378550324003	5.73675693233013	9.6506602878882e-09	1.4396e-07
BCAS1	69.2732605315351	5.23889	0.46438779309794	11.2812722373591	1.62380451476076e-29	2.53368e-27
FAM205C	3.99111323514527	5.23662	1.3002724230142	4.02732843152056	5.64142046931589e-05	0.000426891
PADI6	942.650945009849	5.23432	0.408704455782859	12.8071110848829	1.49601193014665e-37	5.00202e-35
LINC02248	7.18718756825311	5.23264	0.645972380181915	8.10041501551297	5.47720144444315e-16	2.02199e-14
ZIC5	5.65674941783353	5.2324	0.791788873726234	6.60832934079011	3.88681253483693e-11	7.83556e-10
TBC1D2	16.9438916595027	5.2301	0.586762257434667	8.9134944360731	4.94488890661718e-19	2.47827e-17
AL391844.1	3.93095402407921	5.22813	1.06498095277536	4.9091302488684	9.14812067243488e-07	9.95869e-06
IGSF10	146.61984321545	5.22607	0.632177765890012	8.26677219002545	1.37634604565939e-16	5.42313e-15
CPNE9	7.03094475977302	5.22448	0.740902716646839	7.05150162065102	1.7699716606529e-12	4.17603e-11
DEPDC7	64.6933988805709	5.22428	0.551692832812143	9.46955157050764	2.81047612229582e-21	1.87941e-19
TBX5	22.6672526135229	5.22267	0.514036667056545	10.1601079445504	2.98745510310152e-24	2.64854e-22
AC092079.2	3.89909842176677	5.22156	0.90035620736048	5.79944296358322	6.65355636022959e-09	1.01649e-07
SMILR	3.90961676123573	5.21938	0.89862417728921	5.80818516490479	6.31536505019106e-09	9.66718e-08
AC130307.1	4.44348747680988	5.21909	1.09266693585416	4.776470681451	1.78398549522605e-06	1.83132e-05
LINC02137	4.38929781911122	5.21789	0.852301713483714	6.12211892464275	9.23390606846168e-10	1.57522e-08
AC009132.1	4.26504404896268	5.21687	0.683652123828535	7.63088512373216	2.33147366054986e-14	6.94251e-13
NOBOX	19.6593431552164	5.21642	0.54689953763801	9.53816632249897	1.45380019588924e-21	9.92017e-20
AL161716.1	6.22344878861071	5.2153	0.749253658908219	6.96065629623674	3.3869116761526e-12	7.76402e-11
AC006372.4	11.3515646410152	5.21466	0.914822712259909	5.70018373136285	1.19678370860847e-08	1.75726e-07
OXT	38.1537898370986	5.21214	0.473127754394161	11.0163577765218	3.1869487813488e-28	4.28681e-26
LIPC-AS1	4.31752738202363	5.20794	0.728737174710374	7.14652381547258	8.90029542106234e-13	2.15867e-11
ZIC2	4.34853837462571	5.20738	0.961503589066914	5.41587114283315	6.099101524989e-08	8.12461e-07
AC007389.3	6.76052516397873	5.2052	0.818690944817389	6.35795130277915	2.04462262400554e-10	3.76727e-09
AC097512.1	6.07947847019573	5.19353	0.649451207346312	7.99679631969899	1.27698218251445e-15	4.54221e-14
LINC02522	52.6867204368261	5.19138	0.78735668789796	6.59342268537583	4.29800628156682e-11	8.6052e-10
NTN1	40.0492448757416	5.19004	0.391896184288376	13.243398015834	4.92682673305032e-40	2.30625e-37
IGHEP1	58.1876433952449	5.18929	0.497570517308628	10.4292640801379	1.82294659038689e-25	1.87132e-23
PGPEP1L	15.1635734523497	5.18513	0.574144915890281	9.03105407323365	1.7002604634163e-19	8.88272e-18
AC092376.1	83.3693767803444	5.1829	0.401128032460179	12.9208132324077	3.43491675935895e-38	1.31794e-35
PPP2R2B	23.4239010863052	5.17591	0.450535751962831	11.4883482609559	1.50970893169179e-30	2.78226e-28
TFAP2C	93.2274293809971	5.17078	0.650432290723153	7.94976279925594	1.86868966960929e-15	6.48912e-14
AL121757.2	3.75166557990056	5.16747	0.769856998647875	6.71224314080381	1.91654985708901e-11	4.0015e-10
SLC10A4	10.2902388179312	5.16654	0.74593730483368	6.92624439226298	4.32159632804975e-12	9.80106e-11
ELMOD1	14.8289414347698	5.16049	0.568155756973539	9.08287328382531	1.05745696844529e-19	5.65063e-18
TREHP1	6.21512273057586	5.15765	0.872137463618011	5.9138007392234	3.34302279485139e-09	5.27958e-08
AC106865.1	4.63953176258458	5.15609	0.894993608242966	5.7610339077525	8.36002415647935e-09	1.25993e-07
TNFRSF11B	4.81719143400829	5.15436	0.654601016524237	7.87404625210832	3.433519160307e-15	1.16297e-13
LINC00907	20.0668206161047	5.15328	0.565031367672153	9.12034150458976	7.48879725196743e-20	4.08567e-18
SLC5A11	5.93099810882795	5.14863	0.745986989072236	6.90176602236942	5.13599810354295e-12	1.15142e-10
FBXL16	4.16610037581097	5.14807	0.797796824233076	6.45285857782429	1.09759778314337e-10	2.10223e-09
LINC00607	24.3794242604363	5.14568	0.533798953321777	9.63974243332599	5.43241089940388e-22	3.91217e-20
LINC02393	4.39676696515895	5.14476	0.929651107769131	5.5340794135878	3.12867206373176e-08	4.34064e-07
AC011369.2	11.2186034251022	5.13972	0.576593443588933	8.91394846145874	4.92467220879105e-19	2.47343e-17
AC074286.1	46.3768266529228	5.1355	0.589695226374882	8.70872949930712	3.0729963427716e-18	1.41861e-16
LINC01579	24.4365049991078	5.13277	0.511756715771529	10.0297159338997	1.12840772038026e-23	9.49286e-22
C9orf92	39.3519305294823	5.13082	0.594459638199637	8.63105781836552	6.07871446794538e-18	2.74128e-16
LHFPL3	4.10203789502478	5.12814	0.805184647507541	6.36889435429519	1.90395690814782e-10	3.53107e-09
SYCP2L	84.535073625795	5.12372	0.405837646540384	12.6250488828784	1.53646011041152e-36	4.67024e-34
DPRX	3.65470208419673	5.11978	1.16086830812992	4.41030381277101	1.03225690603748e-05	9.13421e-05
TDRD1	357.582425807762	5.11649	0.446288613480914	11.4645333498209	1.98828414122694e-30	3.55235e-28
MYO1H	53.3343463189497	5.11537	0.474843631765205	10.7727518797747	4.62953312139705e-27	5.55663e-25
TBPL2	72.745381661858	5.11358	0.393198027656251	13.0051099207804	1.1443425055576e-38	4.78274e-36
GTSF1	222.982444530922	5.11015	0.594925239195824	8.58956048879958	8.73026349001838e-18	3.84082e-16
DDX53	4.09854684492831	5.10981	1.12553614913438	4.53988984240099	5.62836257788004e-06	5.26927e-05
NLRP13	380.301807233797	5.10902	0.518368848605368	9.85595456536133	6.45998983702471e-23	5.05672e-21
BLK	5.76743140322532	5.10551	0.780306889168999	6.54295391277982	6.03154224427099e-11	1.18828e-09
AP002001.1	18.418024631122	5.10319	0.530984996624207	9.61079771382483	7.19890741985876e-22	5.1369e-20
SLC25A31	11.3358776956047	5.10186	0.63566379754621	8.02603297269945	1.0067517387244e-15	3.62508e-14
DCDC2C	11.7151542141158	5.10138	0.651199751917746	7.83382230418847	4.73257516350556e-15	1.55789e-13
EZHIP	81.4618848988943	5.09747	0.393480565992514	12.9548140241404	2.2067023882968e-38	8.90481e-36
TUBB8P10	3.53943504145828	5.09552	0.718561377325399	7.09127690572702	1.32880157943476e-12	3.16385e-11
AP001042.1	44.5241400272022	5.09516	0.575063731687683	8.86017446003551	7.988931887221e-19	3.88734e-17
ANKRD18CP	9.67494776417975	5.09411	0.548113288146136	9.29389319507962	1.48745671029255e-20	8.8585e-19
WEE2	132.280506381345	5.09265	0.359082344990476	14.1823947428679	1.17758390111554e-45	9.18712e-43
KCNH8	24.3244410638701	5.09192	0.491893088122977	10.3516865223334	4.11177922037788e-25	4.02662e-23
SLC6A11	13.6849417870505	5.08855	0.583320221352665	8.72342321141371	2.69915152153426e-18	1.25179e-16
TMEM132D	24.3669041287018	5.08753	0.469304449452562	10.840567505263	2.21095246725737e-27	2.72354e-25
AL354676.1	4.43575328375259	5.08745	0.954581587961332	5.32950997023163	9.84781144895228e-08	1.27191e-06
AC226119.2	10.7828547445279	5.08435	0.531691467705766	9.56259859137692	1.14836413264201e-21	7.95191e-20
OR2T5	4.06519631163309	5.08371	0.884951012063896	5.74462313644977	9.21259346662e-09	1.37777e-07
TP63	49.0848328681341	5.07812	0.496624367829086	10.225267870998	1.52804905746973e-24	1.40251e-22
MIXL1	64.7833483345708	5.07507	0.365983707046773	13.8669202573952	1.00500072943614e-43	6.72058e-41
GLRA2	22.7104084558285	5.07294	0.552698554670092	9.17850153732435	4.37131710871139e-20	2.44762e-18
AC037433.1	3.51764621993382	5.0704	0.962870732098868	5.2659159260397	1.39492115878083e-07	1.76191e-06
SAA1	4.98839424056381	5.06666	0.863427454610081	5.86807449765434	4.4088516216713e-09	6.86555e-08
AC009053.4	6.39631183403766	5.06527	0.7284910842564	6.95309545234839	3.57356714477622e-12	8.15198e-11
AC109439.1	3.78205974090196	5.06493	0.78079982402843	6.48685401011599	8.76471900815926e-11	1.69816e-09
AC097521.1	5.65741250628217	5.06447	0.855901173785666	5.91711456692997	3.27638483763645e-09	5.18134e-08
Z97192.3	5.66521519084504	5.06402	0.776766746339442	6.5193535737522	7.06110311230655e-11	1.37377e-09
TSPAN15	10.778652144422	5.05819	0.746379784168585	6.77696878974318	1.22723385013792e-11	2.62794e-10
FOXR1	139.485507238855	5.05787	0.496492900981485	10.1872030371102	2.26177890394711e-24	2.03604e-22
AC090403.1	10.245661732889	5.05721	0.662894009400996	7.62898468788894	2.36609736256969e-14	7.03666e-13
LINC02223	22.3086476871051	5.05412	0.570026064783568	8.86646506131874	7.55046190221428e-19	3.68932e-17
LIN28B	7.5734803972395	5.04912	0.886542338483802	5.69529893832584	1.23155942823994e-08	1.80267e-07
ZP3	1174.56250580515	5.04868	0.462033484457732	10.9270813789675	8.55560535609208e-28	1.10024e-25
TRPC5OS	4.37013635528779	5.04514	0.907522555280199	5.55924404429745	2.70945622099177e-08	3.80185e-07
ASZ1	3.72724222495643	5.04513	0.723843931232591	6.96991219475883	3.171388578484e-12	7.27709e-11
CNTN5	37.2852547597545	5.0428	0.566655623999546	8.89923309316148	5.62338850915955e-19	2.78846e-17
TBX18	4.85360104004927	5.04104	0.825253665906016	6.10847003774772	1.0059073863318e-09	1.70727e-08
BARX2	6.08327885075226	5.0397	0.647977825425904	7.77757765682327	7.39263904651784e-15	2.35408e-13
GLIS3-AS1	18.1957515783846	5.03967	0.699958855092957	7.19994772889352	6.02356467822081e-13	1.48872e-11
SCGB3A2	73.7663741756967	5.03765	0.396492168593827	12.7055397513972	5.50880278324746e-37	1.76621e-34
TFAP2B	30.6324495947169	5.03647	0.461967094842167	10.9022249801666	1.12472793043987e-27	1.43067e-25
SLC6A17	8.47819559201707	5.03378	0.942096972164268	5.34316938947137	9.13353381104158e-08	1.18761e-06
BFSP2-AS1	5.17471106044075	5.03234	0.877084712341553	5.73757048633862	9.60443122411235e-09	1.43362e-07
AC114798.1	3.42989229925283	5.03115	1.07387713590754	4.6850320681009	2.79916103013817e-06	2.77284e-05
AC084768.1	12.0902393445943	5.02878	0.621183842285474	8.09547821564904	5.70398211423865e-16	2.09579e-14
CNTNAP2	152.488281528118	5.02468	0.406526459890409	12.3600355085846	4.29966767429242e-35	1.19802e-32
CHRNA3	117.806197719724	5.02449	0.70003802529815	7.17745126242635	7.10229637251921e-13	1.74244e-11
OR2G6	19.2712195929063	5.01629	0.749227571613181	6.69527758337451	2.15262622371549e-11	4.47047e-10
ORC1	22.0614447180564	5.01451	0.533728851524352	9.39524521479649	5.70846972223797e-21	3.63062e-19
HNRNPA1P47	3.79631715218266	5.01418	0.843921569026176	5.9415239531609	2.82384464617324e-09	4.49027e-08
AC073150.1	5.95192554917454	5.00898	0.742561952787664	6.74553165862972	1.52467685043082e-11	3.21777e-10
LINC01799	22.2199614460769	5.00525	0.566994485945975	8.8276949058075	1.06855059596942e-18	5.12488e-17
NMRK2	87.7264603520005	5.00247	0.487720403738097	10.2568380712351	1.10258029464957e-24	1.02404e-22
AC084375.1	5.3231242190452	5.00214	0.708070291745384	7.06446434314519	1.6123673766508e-12	3.81572e-11
AC113367.3	4.00036233628429	4.99693	0.903487924304592	5.53071012081181	3.18937003827767e-08	4.41961e-07
AACSP1	12.5458107091067	4.99338	0.73099380388222	6.83094697278388	8.43559131567974e-12	1.84864e-10
S100Z	29.894967615588	4.99241	0.555843133685919	8.98168080383435	2.66661477587333e-19	1.36862e-17
HOXA3	4.94387790189686	4.9922	0.717743896773667	6.95540315950822	3.51555206179e-12	8.0353e-11
OR2T34	4.20815748971346	4.98956	0.871127237990597	5.72770416774821	1.01798885936156e-08	1.50893e-07
H2BC12	57.5348534794799	4.9862	0.496812621010124	10.0363709429495	1.05483758409617e-23	8.97763e-22
LINC01896	6.50751061848504	4.98516	0.667452095742784	7.46894118748038	8.08426585899191e-14	2.24718e-12
ITPRID1	7.80070579651864	4.98489	0.672867429930946	7.40843215904076	1.27801260227397e-13	3.4903e-12
AC073062.1	6.6434430649769	4.97828	0.681006597969235	7.31018269132757	2.66779419068932e-13	6.93775e-12
RN7SL443P	3.29831655241904	4.97824	0.99215595181508	5.01759431392007	5.23225174600492e-07	5.99124e-06
AC138305.1	10.9134097203211	4.9748	0.56138640962587	8.86162647424158	7.88554218352846e-19	3.84502e-17
AC008568.1	15.4264870001866	4.97336	0.578864288136452	8.59157810567059	8.5782864751114e-18	3.80255e-16
SOX17	3.29363147597919	4.97312	1.05641790724112	4.70753144702648	2.50734610234841e-06	2.50467e-05
OVCH1	29.157900700802	4.97089	0.468781850189806	10.6038386596496	2.85994925612796e-26	3.15741e-24
RN7SKP164	3.92669171036033	4.9662	0.974844051704085	5.09435087516461	3.49938150414854e-07	4.1261e-06
H2BC1	9.14442826026868	4.96521	0.994008647893522	4.99513699348409	5.87940168525061e-07	6.6477e-06
LINC00520	13.5916753640099	4.96085	0.8090887937197	6.13140407842362	8.71068486134364e-10	1.49577e-08
AC018437.3	6.1330969789605	4.96054	0.704933913364203	7.03688424258555	1.96586036296965e-12	4.62887e-11
FAM228A	44.0919991800792	4.96003	0.483264639211016	10.2635912560304	1.02810549898952e-24	9.58678e-23
TOPAZ1	28.6012577684895	4.9573	0.490040251529385	10.1161158779571	4.68645796102762e-24	4.09278e-22
LINC01374	3.25232196829989	4.95653	0.67567011419964	7.33572847411099	2.20518696763769e-13	5.81221e-12
AC109446.3	7.80676010420121	4.95556	0.63721440474484	7.77691013485053	7.43173589521328e-15	2.36331e-13
MYO18B	27.868913102874	4.95294	0.54008767232517	9.17062217442747	4.70296706974308e-20	2.62704e-18
AL162718.3	3.21450497897746	4.95211	0.830453994535132	5.96313823405479	2.47438918675774e-09	3.99125e-08
LINC02163	4.54062687710757	4.94766	0.680220158755604	7.27362263288033	3.49972786698846e-13	8.94226e-12
Z99497.1	6.02053185305489	4.94695	0.635265550852455	7.78721481661693	6.85024303546716e-15	2.19931e-13
AL022332.1	6.4426156038726	4.94635	0.683957621986473	7.23195515787797	4.76089417316007e-13	1.19303e-11
SHD	169.378009748946	4.94633	0.530605762170173	9.3220497429051	1.14114087324059e-20	6.9014e-19
PRR32	5.14967050269747	4.94618	0.767964858660477	6.4406364289612	1.18973556816259e-10	2.27127e-09
CERKL	12.0027857620331	4.94603	0.656355385085104	7.5355923769892	4.86122908551036e-14	1.37745e-12
DPPA3	372.819798394794	4.94552	0.5030937262583	9.8302223943376	8.34343202540727e-23	6.44482e-21
AC006499.6	3.70559041816208	4.94474	1.1747576274536	4.20915482106097	2.56327710769266e-05	0.000208964
SGCZ	14.4827479090009	4.94407	0.632015647155135	7.82270710586257	5.16992988470207e-15	1.68997e-13
LINC02321	3.22494111133824	4.94385	0.909444662587231	5.43611797816555	5.44539066305923e-08	7.31207e-07
CDA	4.62186577030391	4.94283	0.902478985260105	5.47694794581548	4.32724444077376e-08	5.90205e-07
C19orf67	4.05216006321133	4.94231	0.725999112148744	6.80759923051214	9.92408583753768e-12	2.14682e-10
ZNF215	99.5343596506978	4.94051	0.532107231030176	9.28479716118566	1.62015473932302e-20	9.59993e-19
AC013442.1	7.4113669024079	4.93886	0.805894845439773	6.12841811550208	8.87570877891908e-10	1.51965e-08
AL136114.1	11.0207829129113	4.93827	0.664171538495225	7.43523643264959	1.04381094842165e-13	2.87755e-12
AC004470.2	5.0534923087381	4.93768	0.637027314321452	7.75112150458927	9.10844789401105e-15	2.85061e-13
LINC00491	14.9445991220432	4.93622	0.492173370867978	10.0294370266557	1.13159952960427e-23	9.49286e-22
NEK6	42.6235924864212	4.93539	0.451067755467904	10.9415630787415	7.29315290111583e-28	9.43073e-26
AC010997.3	10.8069678799736	4.93479	0.747914171267692	6.5980653389124	4.16557691892332e-11	8.3687e-10
AC015522.1	6.38769817460451	4.93417	0.652487999411351	7.56208762199621	3.96651024364832e-14	1.13215e-12
LINC02607	5.55865752463584	4.93354	0.858031107607222	5.74983670930495	8.93296823258639e-09	1.34109e-07
PLCZ1	4.50692514501213	4.93161	0.806873517811369	6.11199451913534	9.83935640586851e-10	1.67362e-08
LINC01644	23.3683164004118	4.9306	0.65148098332319	7.56829315100125	3.7815986107523e-14	1.08333e-12
MYOCOS	70.9766837695941	4.92893	0.540579615888784	9.1178686631075	7.66161897528697e-20	4.17024e-18
BIK	102.245595667237	4.92733	0.760280810416521	6.4809406262545	9.11525398152631e-11	1.76171e-09
GLB1L3	5.2891110804907	4.92454	0.768871730846552	6.40489060914778	1.50477230630383e-10	2.83568e-09
AC090093.1	16.8191015714627	4.92446	0.864881325199275	5.69380360868672	1.24239984989133e-08	1.81626e-07
AL049629.1	13.1561885737599	4.92315	0.761162551469686	6.46792946968368	9.93548486923817e-11	1.91391e-09
ELOVL2-AS1	9.12980559839061	4.92188	0.818842804530722	6.01077654409989	1.84636756884589e-09	3.03471e-08
AC106741.1	5.57246003667037	4.91952	0.798212971736323	6.16316410848065	7.13055398623151e-10	1.23623e-08
LINC01846	3.15133910038845	4.91779	1.06521842796586	4.61669182903036	3.89905606343126e-06	3.76941e-05
ESRG	5.04590603872047	4.91588	0.814724298161133	6.03379569111746	1.60152527409164e-09	2.65653e-08
AL589693.1	3.17160027769721	4.91409	0.857166570904302	5.73294644125977	9.87008077304716e-09	1.47046e-07
AC073348.2	3.13842860865214	4.9119	1.04132272835858	4.71698534568233	2.39364924183948e-06	2.40134e-05
AC110015.1	3.95187802882524	4.91158	0.743825813653762	6.60313760702795	4.02545561870254e-11	8.10807e-10
AC016044.1	6.60264896538729	4.9085	0.594322891593185	8.2589859282373	1.46915246115834e-16	5.761e-15
AC105094.2	3.60598640220551	4.90554	0.794294896999088	6.17596205038361	6.57617830888554e-10	1.14902e-08
KCND3-AS1	4.42205866809145	4.90016	0.784291022353041	6.24788073030047	4.16059177588274e-10	7.45625e-09
TLE6	117.086294280354	4.89719	0.517891785242995	9.45600792005366	3.19924686618614e-21	2.12723e-19
C12orf77	4.99013438389099	4.89358	0.932505177052772	5.24778211336492	1.53941208162034e-07	1.93294e-06
TOX2	62.4146176976304	4.89273	0.505034845127499	9.68790094834856	3.39432784857197e-22	2.50613e-20
JPH3	56.4289021452757	4.89083	0.414836503546901	11.7897795329366	4.40693137318566e-32	9.55039e-30
LINC00378	27.8581452777302	4.88825	0.539917669049774	9.05369450166965	1.38211123841701e-19	7.3021e-18
MGAT5B	17.0679597712705	4.88814	0.45790574095943	10.6750006175294	1.33256636192829e-26	1.5067e-24
FRMD3	139.617757387209	4.88808	0.427118134760252	11.4443279843012	2.51042244788761e-30	4.35233e-28
LINC01807	8.48119255941154	4.88789	0.642494864909783	7.60767633989616	2.790676238873e-14	8.18493e-13
AL021937.3	5.4287849101796	4.88739	0.852253727655569	5.7346631410667	9.770633912386e-09	1.45657e-07
ITGA4	186.472848273582	4.88693	0.493437805075321	9.90383897159312	4.00595764585821e-23	3.1891e-21
HOXA9	4.99518561233987	4.88495	0.767898975682678	6.36144618280228	1.99862937386996e-10	3.68911e-09
KIAA0319	17.339917514173	4.88462	0.59618568566007	8.19311643279277	2.54547715180448e-16	9.75072e-15
AC020687.1	3.46553032490991	4.88202	0.790493665919051	6.17590773140064	6.57843995332039e-10	1.14902e-08
C5orf17	4.13157491785795	4.87719	0.937698872028405	5.20123446547353	1.9796916323904e-07	2.43354e-06
TMEM61	4.58765566065736	4.87663	0.912134317873637	5.34638926263101	8.97261334472932e-08	1.16929e-06
DPPA5	80.4263639445117	4.87017	0.522252605043886	9.32531335427181	1.10656126342479e-20	6.7096e-19
AL356277.3	3.04584876067513	4.86812	0.705634352450951	6.89893195231477	5.23949598570796e-12	1.1735e-10
ISM2	4.36098929863726	4.86752	0.843529846001937	5.77041707893222	7.9075569363068e-09	1.19791e-07
AC092645.1	8.99112647774344	4.86359	0.686390484762298	7.08575469720741	1.38288577865848e-12	3.28927e-11
AC106870.3	8.79177136479643	4.85971	0.577934268070522	8.40876082754913	4.14365087741033e-17	1.71143e-15
AC114802.1	11.0977746073091	4.85486	0.618140989778392	7.8539762627367	4.03050600179139e-15	1.33807e-13
AC006450.3	3.43097610713495	4.85484	0.9936093059472	4.88606499705246	1.0287125005602e-06	1.10597e-05
OR52E6	3.56287530159894	4.85384	0.93800525304578	5.17464507428822	2.2834462919865e-07	2.77343e-06
SLC5A5	4.53312772922005	4.85282	0.900156819125857	5.39108221145251	7.0034622990722e-08	9.22951e-07
AL356010.2	5.95094802080998	4.85214	0.926589044635018	5.23656110309959	1.63596097718268e-07	2.04212e-06
AC008638.3	3.03904912367373	4.85191	1.04271570611082	4.65315134202801	3.26900132509922e-06	3.19328e-05
CLPS	3.0157857055695	4.85095	1.34946796489407	3.59471373462378	0.000324748451762496	0.00201718
LINC00226	3.60297361451632	4.85011	0.924243996734087	5.24764689577166	1.54054203973073e-07	1.93332e-06
LINC02296	3.00354420091865	4.84995	0.775370506710661	6.25500974943106	3.97491078877797e-10	7.13989e-09
HIPK4	37.5617368706247	4.84802	0.506523702323444	9.57115671441735	1.05716195955976e-21	7.3421e-20
GRTP1	17.2864535422741	4.84519	0.710899971320279	6.81556781514025	9.38921691251683e-12	2.04043e-10
LINC01825	3.90127971592008	4.84372	1.00155933922012	4.83617937952785	1.3235848795044e-06	1.39167e-05
AC068616.2	4.83207835109024	4.84192	0.939457766915419	5.15394659372785	2.55060610983674e-07	3.08193e-06
AC006348.1	4.27055653647744	4.84154	0.807694033469554	5.99427252021494	2.04398358974112e-09	3.33608e-08
LDHAL6A	208.274529696872	4.84091	0.406661264676832	11.9040354381963	1.12759587213905e-32	2.58739e-30
AC011195.2	2.97772724140888	4.84048	0.985443630848545	4.91197826115469	9.01620513211717e-07	9.83796e-06
TRIM71	39.3046427907153	4.84007	0.6641912808681	7.28716026183724	3.16556274215594e-13	8.13282e-12
AGBL1	28.4449555069193	4.83781	0.499884154346285	9.67786973433744	3.74436417406135e-22	2.73865e-20
TMTC2	4.4900155345405	4.83544	0.779633765752632	6.20219420676976	5.56813050839298e-10	9.83563e-09
DOCK2	40.7420354619527	4.83521	0.464531619365074	10.4087778277639	2.26105714074983e-25	2.30274e-23
HSPD1P8	2.96824848363054	4.83434	1.02303511494558	4.72548620335006	2.29565421308647e-06	2.31096e-05
GRM7	12.3868233877666	4.83386	0.589927577017618	8.19398677574674	2.52712842236688e-16	9.6963e-15
LINC02742	9.67496588646115	4.83158	0.717532433032458	6.73360057441636	1.65515157495438e-11	3.47745e-10
PPY	2.98837930627306	4.83133	1.12060919672521	4.31133886940803	1.62269000199126e-05	0.000137406
SCN1A	30.6982190408928	4.82728	0.543413280839597	8.88326592357095	6.49255112352222e-19	3.1924e-17
AC091151.1	13.5982709328528	4.82668	0.597020695843604	8.08460354092296	6.23667424459686e-16	2.28792e-14
OOSP4A	2.94232513711778	4.82323	0.851532884744379	5.6641756782554	1.47732992732384e-08	2.1357e-07
C4orf19	7.8451301110265	4.82089	0.707503287175224	6.81395412246183	9.49519965822236e-12	2.06155e-10
FSTL5	3.31735838876919	4.81671	0.902573593144616	5.33663572722486	9.46869992940522e-08	1.2271e-06
KCNQ3	4.71874040606442	4.81446	0.837935026834338	5.74562806729601	9.15804113414341e-09	1.37049e-07
AC093772.2	2.92703016261279	4.81366	1.20495637211839	3.99488325822244	6.47261383815764e-05	0.000482318
AC061958.1	4.1914153256319	4.8103	0.773493403142495	6.21892192250385	5.00582303522596e-10	8.88932e-09
GOLGA2P8	14.8031195514153	4.80908	0.520938188990215	9.2315823427314	2.66663005935325e-20	1.53348e-18
DCAF12L1	3.30472475354971	4.80829	1.1276131999736	4.26413200750337	2.00680781245212e-05	0.000166735
HHLA2	14.4479898992427	4.80786	0.721109530113002	6.66730212397555	2.60548389932513e-11	5.35864e-10
RSPO2	221.145014656103	4.80146	0.466711659344418	10.2878543987188	7.99377474745835e-25	7.51383e-23
SIX1	20.8445443025314	4.79768	0.52407897803958	9.15450452510598	5.46078226897846e-20	3.01438e-18
AC114341.2	3.58122184514317	4.79632	0.690109828630745	6.95008379601069	3.65069301013149e-12	8.31981e-11
ZNF716	8.52266520629723	4.79497	0.831534135297556	5.76641863072214	8.09737765641917e-09	1.22349e-07
LINC01091	105.604926392249	4.79433	0.485633379073879	9.8723311442398	5.4874250001165e-23	4.32435e-21
AC138819.1	5.65589382548919	4.79291	0.703084913376876	6.81697798047422	9.29755083544355e-12	2.02427e-10
AL360267.2	2.88591545524419	4.78804	1.18448241191079	4.04230702387419	5.29278673365041e-05	0.000402723
CFAP77	30.8834248509097	4.78802	0.533005529110489	8.98305219931148	2.63357518743686e-19	1.3547e-17
NLRP8	7.01133944168287	4.78757	0.81132503165206	5.90092879977858	3.61460881667579e-09	5.68548e-08
AC012668.3	9.20991591263042	4.77764	0.66789730846851	7.15325187014999	8.47459010734693e-13	2.06612e-11
AC010197.1	2.86492694702266	4.77649	1.1917188204733	4.00806844529989	6.12173802138445e-05	0.000458787
AC106799.2	5.63407039731155	4.77585	0.715146101073916	6.67815209255461	2.41973851989338e-11	5.00743e-10
AL669970.1	13.6695381488796	4.77542	0.637875011439472	7.48645638524092	7.07580435405357e-14	1.97154e-12
OR1N1	5.44262619790837	4.77097	0.7007983265404	6.80791236917695	9.90251480635856e-12	2.146e-10
AC008505.1	7.47168337811105	4.76934	0.601204203801611	7.93297427275348	2.13958768197161e-15	7.39691e-14
AC006296.1	2.83361714440498	4.7684	1.25049777640254	3.81320105841336	0.00013717842654554	0.000942649
EMX1	17.885586084082	4.7661	0.481922414370281	9.88976653245857	4.61101996107521e-23	3.64598e-21
SLC39A12	6.07423014588885	4.76397	0.893894044456783	5.32945513138235	9.8507852497289e-08	1.27191e-06
TMEM130	6.7417939856302	4.76377	0.787348939423836	6.05039369789056	1.44492281420125e-09	2.41216e-08
ACTL8	71.8889176084461	4.76139	0.526617540237896	9.04145947180502	1.54593777660948e-19	8.11271e-18
LINC02105	69.5510437684029	4.75678	0.42718833019468	11.1350989706944	8.46509270298262e-29	1.24607e-26
TSPEAR-AS1	2.82667057660539	4.75545	1.03829363295329	4.58006656434883	4.64827968677809e-06	4.4351e-05
CD38	33.1564701938974	4.75459	0.536833601067282	8.85672900852106	8.23965147371852e-19	4.00102e-17
RPS23P5	4.11272380512226	4.75179	0.911702242713263	5.21200025424481	1.86815293250879e-07	2.31222e-06
1	124.444320043633	4.74803	0.560803621538676	8.4664668555072	2.52948768331954e-17	1.06288e-15
AL442224.1	4.69149674660633	4.74527	0.783403859182462	6.0572401123067	1.38476811168159e-09	2.31504e-08
DAAM2	51.2200816019175	4.74271	0.367169659240795	12.9169480196006	3.61185909201915e-38	1.34183e-35
SOHLH2	134.337364556656	4.74262	0.37150981531445	12.7658037541991	2.54509880578024e-37	8.38986e-35
ZNF385D-AS1	18.9704331471101	4.74167	0.71044092551052	6.67426145626868	2.48480284631724e-11	5.12847e-10
LINC01090	5.53828508535517	4.74134	0.663151926519735	7.14971029219338	8.69612334007011e-13	2.11353e-11
AC022166.1	4.71851133765304	4.74052	0.840900026223035	5.63743264911052	1.72604076680066e-08	2.47492e-07
NPFFR2	4.4434789374116	4.74015	0.745557384803024	6.35786248250692	2.04580488558677e-10	3.76727e-09
STC1	10.8810044070719	4.73946	0.846387108467072	5.59963230556895	2.14806936598617e-08	3.04331e-07
ELOVL3	3.51402062484382	4.73873	0.878410295032131	5.39466851484411	6.8650171688022e-08	9.0726e-07
ARHGAP15	193.382335212499	4.73419	0.503522975625605	9.4021343291487	5.34672957816778e-21	3.4285e-19
AC008940.1	9.32965343577207	4.73132	0.696805871817886	6.79001764692412	1.12119829577753e-11	2.41271e-10
CYP4B1	23.5856041589113	4.73119	0.533263847283355	8.87214047012399	7.17531920970317e-19	3.51335e-17
KRT7	8.2607209822661	4.72935	0.845199516126098	5.59554069293998	2.19935252530645e-08	3.11209e-07
PLEK2	83.2283142138778	4.72451	0.837906634274837	5.63846285121895	1.71574823730189e-08	2.46211e-07
TRIM42	7.73420501150466	4.72391	0.731604838775328	6.45690784975544	1.06863922430227e-10	2.0505e-09
LINC01911	6.6698012578117	4.72379	0.86484546690349	5.46200948034403	4.70774931964888e-08	6.38383e-07
C4orf47	108.579893632942	4.7216	0.378514435556302	12.4740221108312	1.03468629109608e-35	3.0271e-33
GFY	3.78011506240508	4.72112	0.707427489353965	6.67363966920975	2.49535869116925e-11	5.14572e-10
PDPK2P	10.0559255387744	4.72058	0.600955471510694	7.85512510862928	3.99373303379784e-15	1.32963e-13
AL163952.1	8.74966890593383	4.72035	0.738185285140946	6.39453068400704	1.61041209483381e-10	3.01775e-09
MYH15	26.4837240577453	4.71502	0.454413176100232	10.3760650453658	3.18639275882745e-25	3.17351e-23
RAB17	3.06454003394761	4.70896	0.93474195408222	5.03771570330139	4.71120500091266e-07	5.42113e-06
PPP1R2B	3.08330339438506	4.70576	0.897245044925475	5.24468201386823	1.56552091480388e-07	1.96256e-06
AC016766.1	3.37413610097481	4.7048	0.791439560321105	5.94461234788572	2.77111857447275e-09	4.42113e-08
LNCPRESS1	3.06760906613334	4.70451	0.733739522471105	6.41168459369788	1.43920355450459e-10	2.71431e-09
AC091493.1	2.68965201348022	4.70106	1.04868951104329	4.4827943361703	7.36719243130679e-06	6.74342e-05
AC008069.1	2.71019084733107	4.69941	1.22811089731773	3.82653372299105	0.000129960352558905	0.00089912
SULT2B1	5.31582022276791	4.69916	0.568416044537791	8.26710972811562	1.3724563258396e-16	5.41692e-15
ZNF534	13.3969371665497	4.69907	0.631612266649484	7.43980719968695	1.00832354543722e-13	2.783e-12
SERPINA6	2.9448845367568	4.69741	1.37088397797017	3.42655310762545	0.000611294210899446	0.00351187
IL16	44.3951781409495	4.69684	0.535812344210588	8.76582523689526	1.85413448920565e-18	8.80244e-17
AC092834.1	3.95933228600897	4.6947	0.870538482962866	5.39287167911859	6.93404725411685e-08	9.15866e-07
NOL4	21.2121660041848	4.69231	0.517684467927076	9.06403286955898	1.25714510497971e-19	6.67199e-18
AL360014.1	2.6938620736391	4.69223	1.61897021179795	2.89827988982925	0.00375215577423972	0.0165728
PTPRR	8.65253789076605	4.69168	0.712977244342902	6.58040680692688	4.6916282400376e-11	9.35328e-10
DPPA3P2	73.2295268637434	4.69077	0.425456063779218	11.0252637336774	2.88671097181596e-28	3.97432e-26
AL162718.2	5.99145881906342	4.68783	0.733519467119187	6.39086744849061	1.64947322933266e-10	3.08108e-09
TUBB8P9	3.35130312187403	4.68766	0.696020368551519	6.73495298809582	1.63982946203723e-11	3.45146e-10
AC091576.1	2.68892324181889	4.68508	0.991099074892053	4.72715763868552	2.27684503440913e-06	2.294e-05
LRP1B	127.57680397377	4.68094	0.471669572720423	9.92419371904114	3.26732639866934e-23	2.6279e-21
MIR4300HG	3.00551711439406	4.67781	0.956012628910187	4.89303989355117	9.92902701565834e-07	1.07092e-05
SCHLAP1	4.21673531716867	4.66992	0.864527812034817	5.40170579247135	6.6010151951288e-08	8.75336e-07
INA	76.0189972391806	4.66492	0.573742973732643	8.13068284145239	4.26878888561783e-16	1.60371e-14
HTR3C	8.90756519411063	4.6609	0.939416239400289	4.96148868647771	6.9954945573586e-07	7.81525e-06
CRTC1P1	3.35390399922759	4.65997	0.69542779604346	6.70087523951535	2.07174868891195e-11	4.31783e-10
LINC00354	2.94429731931566	4.65794	0.81501220478448	5.71517273336548	1.09592644288348e-08	1.61729e-07
RERG	31.9295291724929	4.6567	0.590866363260021	7.88114095940095	3.24405087755213e-15	1.10681e-13
MYO3B	17.3896862661012	4.65309	0.520314500264152	8.94284179720232	3.79288521284157e-19	1.91733e-17
AC007527.1	2.59562617045989	4.64921	0.969663657313927	4.7946673137338	1.62945019172805e-06	1.68525e-05
SVEP1	98.6239549130688	4.64891	0.420945924954454	11.0439594530455	2.34468309274915e-28	3.28607e-26
LINC02210-CRHR1	2.93564328881408	4.64873	0.70069064506774	6.63449351334269	3.25618668667208e-11	6.62705e-10
AL035251.1	10.971640490462	4.6482	0.769983484885194	6.03675432703789	1.57244838959001e-09	2.61386e-08
AC091951.3	3.30911663792577	4.64779	0.881965093062108	5.26980723269701	1.36567104776889e-07	1.72776e-06
SOX30	19.7482822453141	4.64534	0.552061123970092	8.4145424291671	3.94431493309305e-17	1.63392e-15
TTC29	9.27075477911798	4.64434	0.757023281397702	6.13499737414176	8.51606007923308e-10	1.4645e-08
DPP6	41.881348636607	4.64327	0.38736837153977	11.9866929697755	4.17232189212581e-33	9.96461e-31
AL158210.1	2.58551156471035	4.64004	0.992466334975401	4.67526389399035	2.93575862093667e-06	2.89433e-05
NDRG4	90.6105558023922	4.63911	0.398952577080977	11.6282346270673	2.96159066482709e-31	5.82488e-29
CGREF1	62.4874536746599	4.63856	0.397450757738784	11.6707840871149	1.79758779303992e-31	3.72323e-29
NPSR1-AS1	16.0268062114436	4.63639	0.594469398631521	7.79920195974783	6.22998918533257e-15	2.01399e-13
TRPV6	19.6784191280175	4.63634	0.521752247092469	8.88610166776748	6.3290446048185e-19	3.11932e-17
TEX29	3.30747174907698	4.63595	1.00774542057647	4.60032349054937	4.21835334461257e-06	4.05464e-05
AC016816.1	3.95526808146763	4.63418	0.775249799331439	5.97766655072862	2.26356460630269e-09	3.66635e-08
MYO16	24.2262380009076	4.63302	0.609502713435163	7.60130505425923	2.93159139235542e-14	8.56092e-13
TUBBP5	164.230227541636	4.63278	0.537205535543306	8.62385082601039	6.47394408843198e-18	2.90273e-16
OTX2	19.0649463910788	4.62936	0.828502854259674	5.587622653668	2.30199165665617e-08	3.25351e-07
LINGO2	38.1754354337937	4.62713	0.582142742359172	7.94844094649594	1.88873334446928e-15	6.53932e-14
CDH12	21.3932080425451	4.62623	0.54177408984372	8.53904198347	1.35339200914076e-17	5.82282e-16
AC096577.1	2.53391270577469	4.62385	0.888227969602414	5.20569729120072	1.93269483302025e-07	2.38454e-06
AL109829.1	4.92067883044727	4.61535	0.645840850957396	7.1462596154685	8.91743360332139e-13	2.16059e-11
GPR39	11.3992729914716	4.61518	0.619948464142043	7.44445998639705	9.73417709413442e-14	2.68983e-12
LINC02752	4.73675201421793	4.61405	0.937209310506548	4.92317679654593	8.51504581164871e-07	9.34861e-06
DYSF	68.8826577085603	4.61354	0.420947552714072	10.9598912804663	5.95708895591384e-28	7.8329e-26
STK31	152.674610079627	4.61351	0.517973506298789	8.90683835550096	5.2508531752729e-19	2.60926e-17
CFAP58	17.8756456702878	4.61174	0.526955981508201	8.75166042405954	2.1023621116989e-18	9.92052e-17
AC108174.1	2.52736001847662	4.61063	0.961428831488172	4.79560145642878	1.62187455771929e-06	1.67816e-05
ENTHD1	3.21920291078811	4.60449	0.915002437335783	5.03221793712808	4.84837642090782e-07	5.56802e-06
M1AP	19.5308613604149	4.60284	0.491981490636222	9.35571913756194	8.30329181502575e-21	5.16858e-19
AC006974.1	2.51178755172464	4.60221	1.14489809617995	4.01975508295741	5.82586736442419e-05	0.000439003
LINC01938	4.96376483862135	4.60037	1.18526150999849	3.88131611414483	0.000103892692582095	0.000737745
COL6A5	6.84367936953437	4.60004	0.817199502511002	5.62902946073245	1.8122644560693e-08	2.59267e-07
LMO2	8.04797921674227	4.5976	0.664115058452078	6.92289164005005	4.42516265137619e-12	1.00165e-10
FAM9C	19.5291646694905	4.59739	0.574349954719533	8.00450762734718	1.19945621591654e-15	4.27946e-14
CACNA1D	37.4766761116043	4.59733	0.415753063568543	11.0578299812702	2.00899202347975e-28	2.84972e-26
AC008496.3	5.49799283560427	4.59652	1.0672411070587	4.30691888695164	1.65544279679111e-05	0.000140028
AC012491.1	3.38145354143691	4.59537	1.02705626187952	4.47431410704287	7.66569836768093e-06	6.98387e-05
FAM172BP	5.7008472519488	4.59522	0.837311049183954	5.48807112557175	4.06346455789623e-08	5.55298e-07
AL583785.1	6.08753804829327	4.59367	0.601032519884377	7.64295942120742	2.12284910534781e-14	6.3455e-13
NPTX2	2.51728953738521	4.59031	0.965799301070693	4.75286238437789	2.00556861169007e-06	2.04177e-05
TUBBP9	4.05146511345683	4.59021	0.932645658108716	4.92170616563766	8.57929588223199e-07	9.40949e-06
CPED1	97.1676691222793	4.58962	0.514154797519973	8.92654080815914	4.39537424975637e-19	2.21234e-17
RNU6-1048P	2.79442026244755	4.58928	0.794764096268708	5.77439710444213	7.72291061300632e-09	1.17297e-07
GRIN2B	53.8501859132148	4.58874	0.496405077221659	9.2439463132641	2.37569811380505e-20	1.37632e-18
AL049870.3	5.17332141720466	4.5885	0.952502959507347	4.8173114403597	1.45505484648782e-06	1.51898e-05
SLC24A2	17.9960112903898	4.58511	0.572859901319242	8.00389853534433	1.20540725941911e-15	4.29415e-14
AC079793.1	6.5017469106504	4.58289	0.770239364946475	5.94995310377428	2.68219328109129e-09	4.29096e-08
SIAH2-AS1	10.0794102739345	4.58206	0.617254771997107	7.42329604618359	1.14241031340482e-13	3.1346e-12
KNCN	2.79141996035921	4.58192	0.934805670777142	4.90147244391488	9.51209938397798e-07	1.03213e-05
HHEX	38.1472807391835	4.58176	0.53785118227988	8.51864797048716	1.61426696896686e-17	6.90711e-16
AL512308.1	5.30111269559871	4.58114	0.849114338972856	5.39519903436186	6.84476349955833e-08	9.05606e-07
UBE2Q2L	6.46458208679488	4.57622	0.689223213915252	6.63967729654388	3.14370654665494e-11	6.40927e-10
GCNT2	263.568545566747	4.57393	0.643654229923245	7.10619555884012	1.19285363825982e-12	2.85176e-11
AL355482.2	2.46939463406818	4.57376	1.22886914632692	3.72192484026126	0.000197709878121691	0.00130271
DSCAM	22.0817701459425	4.57355	0.50375167737266	9.0789850550104	1.09591983136561e-19	5.84283e-18
TUBB8P11	3.14643297145575	4.57305	0.921598963407681	4.96208313007332	6.97411328315139e-07	7.79881e-06
ZP4	565.161756683025	4.57221	0.670353346496043	6.82058993036717	9.06674081681034e-12	1.9777e-10
AC023078.2	2.82429128901641	4.5719	1.00118934414826	4.56646481013192	4.9601825997687e-06	4.70966e-05
AP000428.2	2.79403865809832	4.57178	0.831416251575827	5.49878098680668	3.82425766369158e-08	5.25274e-07
AC105180.1	2.45804879488897	4.57086	0.810216008347985	5.64153804796275	1.68537785471295e-08	2.42299e-07
HTR2A-AS1	3.12171107423396	4.57008	0.742766299319373	6.15277770216403	7.61374911041397e-10	1.31805e-08
BMP7	9.76814963874287	4.56741	0.584025734815643	7.82055702185564	5.25901029753951e-15	1.71431e-13
HAPLN3	18.0679946709714	4.56632	0.571600093232777	7.98866702285138	1.36405570403052e-15	4.82991e-14
AL391001.1	3.02796711667187	4.56478	1.15028961487264	3.968371690388	7.23654030837498e-05	0.000533117
LAD1	75.1496006610352	4.56342	0.49976984441698	9.13104208451109	6.78430622681676e-20	3.71866e-18
JPH2	25.5501713774475	4.56272	0.62266612403588	7.32772118296884	2.34099112450837e-13	6.16321e-12
BCAR4	38.0653766365084	4.56198	0.592901038867539	7.69433705001386	1.42229676518304e-14	4.32885e-13
RHCG	3.1422086410929	4.56109	1.21049687783375	3.76795228847785	0.000164592149978151	0.00110825
SOX1	3.10564170571832	4.56051	1.01358281163117	4.49939990964137	6.8145555509634e-06	6.27932e-05
RNF125	45.4747959251216	4.55994	0.420841762840228	10.835281911783	2.34242798220269e-27	2.87039e-25
AC079597.1	5.01322162869719	4.55595	0.880104611645459	5.17659667133612	2.2596998972736e-07	2.75173e-06
HSF5	51.1890433474424	4.5542	0.549671549225279	8.28530259644549	1.17809164060233e-16	4.68933e-15
OR2T29	5.83933744081839	4.5541	0.757298398182323	6.01360889968448	1.81437945801537e-09	2.99264e-08
LINC00844	4.03666483899857	4.55339	0.898821608728928	5.06595837443427	4.06350711658479e-07	4.74583e-06
PREX1	15.2878926287149	4.55297	0.570438975965103	7.9815128339709	1.44550546041545e-15	5.09519e-14
LINC01258	2.44109502440353	4.5509	1.29655277736914	3.50999821973088	0.000448109694190105	0.00268098
LMO1	40.0986740938259	4.54815	0.496200837597736	9.16593722861079	4.91182713262714e-20	2.73067e-18
AC008571.2	2.39459476128033	4.53941	0.91517602228792	4.96015340250947	7.04375331486706e-07	7.86166e-06
TMC5	165.087675934817	4.53928	0.478719334241752	9.48212577933538	2.49154697091456e-21	1.67091e-19
DLX6-AS1	10.3169028603109	4.53905	0.535742908065631	8.47243467701849	2.40316444543165e-17	1.01344e-15
CCDC141	30.2493280996531	4.53897	0.448066009540908	10.1301477259662	4.06035545431056e-24	3.57265e-22
PLXNA4	66.9268348245286	4.53661	0.409639534345206	11.0746413330872	1.6654567851369e-28	2.39141e-26
AC016730.1	10.0637222091498	4.53547	0.676098822291379	6.7082911852948	1.9691669561048e-11	4.1077e-10
STK32B	66.9452326442822	4.5346	0.463470870064406	9.78400285667739	1.31888853988506e-22	1.00223e-20
HABP2	69.3645898655251	4.53447	0.579671290545054	7.82248816423683	5.17893252723261e-15	1.69056e-13
AC025445.1	2.38209425330589	4.53376	1.01876137123692	4.45026434604138	8.57646564965581e-06	7.73534e-05
LINC00393	4.44578065622706	4.53088	0.831303217272315	5.45033015892281	5.02763965302393e-08	6.79791e-07
AC062032.1	2.35812124833326	4.53012	0.773759019992492	5.85469482889395	4.77886696853669e-09	7.41622e-08
OR1E2	2.69631638688382	4.52837	0.931554825636336	4.86108555339059	1.16743782391996e-06	1.23974e-05
GALNT14	11.9766607048786	4.52687	0.767718346686813	5.89652244109851	3.71242289373505e-09	5.83149e-08
CFAP97D2	2.36974321773842	4.52405	1.07386676757649	4.21285636718246	2.521614242421e-05	0.000205926
MYBL2	35.6728183269712	4.5234	0.347377031996227	13.0215723715299	9.22514879676206e-39	3.92572e-36
SLC7A11	32.9825272761267	4.52199	0.545454676613599	8.29030423468366	1.12959165663975e-16	4.50393e-15
AMZ1	48.7411359834174	4.52113	0.515981532776512	8.76218437364105	1.91502716428085e-18	9.07312e-17
CNTN6	36.31925064866	4.521	0.479114033771392	9.43615682750112	3.86703219083647e-21	2.52111e-19
H3C8	4.45629043959723	4.51867	0.814146914184138	5.55018993624766	2.85359398346231e-08	3.97787e-07
MDS2	2.37251410060306	4.51853	1.22435964776971	3.69052854072535	0.000223788576800746	0.00145453
FUT3	2.6882697195806	4.51758	1.02705831775769	4.39856200288952	1.08970496117418e-05	9.60311e-05
AJ011932.1	2.35857208119732	4.5159	1.04722163017215	4.31226745619608	1.61588797907469e-05	0.000136979
LINC01117	5.14716611178866	4.51458	0.613231082978667	7.36195343626752	1.81238197131638e-13	4.83681e-12
AL589669.1	3.26283234233365	4.51431	0.938768179836477	4.80876221593815	1.51867724075219e-06	1.57836e-05
AC093928.1	3.42970677356642	4.51386	0.967472414841498	4.66561768733099	3.07691326461834e-06	3.0195e-05
SLC14A1	5.19582200599453	4.51354	0.753204637107448	5.99245379467114	2.06698175252534e-09	3.36658e-08
AL451007.2	2.65220257831825	4.51296	0.705687008099365	6.39513098999221	1.60409781517568e-10	3.00833e-09
RS1	5.03244353140424	4.51286	0.923347039630308	4.88750082398621	1.02124068133363e-06	1.09895e-05
AC004147.2	3.54143113253275	4.51282	1.02980898178707	4.38219400655113	1.17490113992658e-05	0.000102492
PCAT7	7.27738938135129	4.5127	0.804206884084304	5.61136931628095	2.00731849037007e-08	2.85479e-07
PRSS21	22.0169896211434	4.51246	0.731733922674365	6.16680187458284	6.96849795866857e-10	1.20992e-08
TAFA4	34.4505876934796	4.51226	0.561006998703736	8.0431432647173	8.75628555322921e-16	3.17738e-14
AC108057.1	2.37023546291685	4.50921	1.02807406747464	4.38607752477258	1.15413001376021e-05	0.000100906
LMOD3	158.980137722307	4.50818	0.406757226080357	11.0832106385848	1.51346143797228e-28	2.18658e-26
STAG3	327.402958429444	4.5057	0.317581649539225	14.1875337133684	1.0944039935526e-45	8.92624e-43
TEX15	222.032552211309	4.50524	0.436308676161866	10.3258002063217	5.38677477614417e-25	5.20981e-23
AL356123.1	2.35788301028378	4.50506	0.897956889722811	5.01701217402611	5.24812434400345e-07	6.00594e-06
CEROX1	4.15556271471855	4.49983	0.8358611478149	5.38346795370585	7.30642605659603e-08	9.60713e-07
LINC02196	4.31094339692933	4.49739	0.859512794805746	5.23248826805058	1.67243271055611e-07	2.07988e-06
CNBD1	27.479575956083	4.49144	0.571106621685377	7.86444278746935	3.707439800004e-15	1.24494e-13
ABHD12B	13.7581365567445	4.49088	0.7162964082237	6.26958836533779	3.62003812502157e-10	6.5275e-09
C6orf52	278.470686801523	4.48866	0.40482035868011	11.0880297292171	1.43411631283391e-28	2.08481e-26
ENHO	3.31464173892348	4.48775	0.755319862446331	5.94152029128043	2.82390773910368e-09	4.49027e-08
AC026719.1	2.32171944963321	4.48674	1.08252596959057	4.14469729119157	3.40262895360211e-05	0.000270144
BRSK2	2.29519021547785	4.48636	0.842617377985822	5.32431268792558	1.01335461906983e-07	1.3046e-06
ITGA8	6.8327714938717	4.48471	0.735857766892106	6.09453842924798	1.0975366544111e-09	1.85472e-08
LINC02699	5.55200383812244	4.48428	0.908139208552277	4.93787744476982	7.897744700203e-07	8.71918e-06
MIR34AHG	4.17784956752879	4.48396	0.892157679788654	5.02596852236161	5.00898051492239e-07	5.74964e-06
FTCD	141.822673213491	4.4835	0.425769620924551	10.530340588956	6.26075410742486e-26	6.81549e-24
AL022324.4	3.32759598479925	4.48258	0.726597238927944	6.16928096145768	6.86012355927508e-10	1.19288e-08
AC092793.1	3.18875231284532	4.48068	1.12816214341342	3.97166619618996	7.13716817209058e-05	0.000526459
DES	6.94101747799152	4.47854	0.673187009036644	6.65274422189365	2.87677898479206e-11	5.89589e-10
AC007749.1	4.89159464089387	4.4777	0.730923370234635	6.1260863920972	9.00669150045217e-10	1.54095e-08
SPSB4	3.67735168190155	4.47752	0.86326389712929	5.18673941608926	2.14007848130206e-07	2.61487e-06
LINC01151	5.26067922973868	4.47554	0.756655095322116	5.91490708373627	3.3206298382676e-09	5.24776e-08
AC009446.1	2.75026167418901	4.4735	0.805817262084586	5.55150712098836	2.83217176692638e-08	3.95271e-07
DLL3	37.9276891002012	4.4734	0.581205550375699	7.69676634374141	1.39552743398582e-14	4.26401e-13
LINC01370	3.73997425761533	4.47107	1.01308125759221	4.41333707230117	1.01789327806543e-05	9.03697e-05
AL691420.1	15.8058789430143	4.4709	0.587060068934937	7.6157410631199	2.62182822903441e-14	7.7382e-13
PLCG2	12.6986493662766	4.46966	0.590261553815454	7.57233356494986	3.665787184637e-14	1.05662e-12
LINC02199	6.16358467002494	4.46708	0.813966493446058	5.48803911044643	4.06420092101194e-08	5.55298e-07
MMADHC-DT	22.3466790409233	4.46565	0.677886483460582	6.58760478526337	4.46978519452565e-11	8.92654e-10
C20orf197	5.05148921062953	4.46389	0.819098814759612	5.44976255525404	5.04371127745492e-08	6.81178e-07
LINC02307	2.91770618566473	4.46184	0.837340930886986	5.3285848521469	9.89809526730155e-08	1.27709e-06
AC007091.1	13.1783098893115	4.46102	0.625263293669324	7.13462220291799	9.70533570260652e-13	2.3442e-11
RIT2	13.3197413104286	4.46038	0.620514309618142	7.18819126907703	6.56552457776924e-13	1.61584e-11
LINC02299	7.57501795719802	4.45951	0.825860405969752	5.3998300128703	6.67040714827784e-08	8.83536e-07
CREB5	122.043730859048	4.45847	0.454301442628344	9.81389192030531	9.81099132646912e-23	7.52873e-21
ANKRD30BP3	2.54303798933307	4.45794	0.913793441784375	4.87849849547925	1.06896479365356e-06	1.14452e-05
FIGLA	337.756785008617	4.45788	0.481232104275906	9.26348106139153	1.97873549787754e-20	1.15781e-18
AL512324.3	8.72636841031811	4.45456	0.554604378805516	8.0319589109755	9.59285009977412e-16	3.45949e-14
DLGAP5	853.961559298381	4.45355	0.321346921726451	13.8590114154645	1.12208996428271e-43	7.29514e-41
AC123769.1	3.16801618930071	4.45295	1.14883852276331	3.87604861430955	0.000106166481477459	0.000751839
LINC01608	19.0533728307612	4.45115	0.577519541325271	7.70735042720904	1.28456721132512e-14	3.94558e-13
AL731568.1	3.55866058251485	4.44959	0.867052399394279	5.13185728586751	2.86897003292192e-07	3.43821e-06
ZP1	30.6724041689321	4.44888	0.92289070080022	4.82059217278082	1.43132704045326e-06	1.49688e-05
GFRA3	26.7404998093547	4.44741	0.538837595952749	8.25370351964012	1.53560023569067e-16	5.99012e-15
SYCE1	4.07153220323197	4.4452	0.706557279691844	6.29135027321167	3.14716282940241e-10	5.71446e-09
FAM167A-AS1	149.309441915794	4.44464	0.533743933913276	8.32729275235614	8.27120271363724e-17	3.35507e-15
GABRA2	9.30357623723777	4.44433	0.889990809849568	4.99368335060334	5.92384936051252e-07	6.69149e-06
LINC02831	3.97859921351035	4.44424	0.845022578317566	5.25931962826176	1.44589376267274e-07	1.82137e-06
SLC6A21P	8.649748210099	4.44421	0.695959891009307	6.38573189734973	1.70579629465806e-10	3.18121e-09
AP001476.3	3.53325404320783	4.44331	0.890647424425769	4.98885684968526	6.07376319013679e-07	6.84761e-06
AC005144.1	5.69460884989574	4.44295	0.877987829127724	5.06037669802575	4.18428977164909e-07	4.86988e-06
POU4F1	7.16794521124622	4.44283	0.629995780090977	7.05215172854136	1.76171942664614e-12	4.16495e-11
SRD5A2	2.89214402577182	4.43881	0.904831857451945	4.90567721935684	9.310553090454e-07	1.01073e-05
HOXA13	2.52123490830576	4.43772	0.884960936029506	5.01459644773345	5.31448893951811e-07	6.07648e-06
LIPM	2.52320022875813	4.43528	1.17866226201726	3.76297526091346	0.000167903816843073	0.00112828
ERFE	7.41034209192677	4.43398	0.788092947551315	5.62621208957954	1.84209837529558e-08	2.63053e-07
TPRXL	16.4226573992414	4.43315	0.718267985199118	6.17199482256324	6.74337093883422e-10	1.17519e-08
CATSPERD	12.3612398808574	4.43115	0.61171067347652	7.24386396334908	4.36078831021022e-13	1.10128e-11
HDC	81.9638254995535	4.4289	0.589184925093341	7.51699423487749	5.6049887836125e-14	1.57674e-12
AC016571.1	7.10248050499299	4.42809	0.665047011790996	6.6583048190956	2.77003827280597e-11	5.68708e-10
LINC00299	14.9616372988395	4.4274	0.490337680229706	9.02927891776375	1.72806698351481e-19	9.00789e-18
LINC01697	8.59039026441387	4.42727	0.733560204049465	6.03532187687213	1.58646139575781e-09	2.63506e-08
LINC02405	5.00828092562842	4.42642	0.809472899536141	5.46827021079763	4.54448726029781e-08	6.18034e-07
UMODL1	8.55411566278421	4.42415	0.829870043993144	5.33113745527265	9.75995072495061e-08	1.26275e-06
AC011995.2	3.26480902700798	4.42401	0.786285805529086	5.62646169096855	1.83943614030532e-08	2.62833e-07
AL356413.1	2.50009633501042	4.42266	0.875925439689206	5.04913293278217	4.43819834860298e-07	5.14492e-06
MTCO2P32	2.21267119234779	4.4224	0.949705463897134	4.65659636297455	3.21479844100721e-06	3.14558e-05
C1orf210	3.18345855997562	4.42172	0.95442205136674	4.63287788893059	3.60617264676424e-06	3.49782e-05
AC079117.1	2.2049795374685	4.41985	1.13836357953919	3.8826374556998	0.000103329570808138	0.000735085
UPB1	108.23649167844	4.41938	0.544223952784805	8.1205142073048	4.64212625308319e-16	1.73284e-14
AC012494.1	2.85491662449425	4.41533	0.892316194228726	4.94816491426583	7.49164242402146e-07	8.32583e-06
GFRA2	15.9119820380001	4.41311	0.573535208429519	7.69458287826275	1.41956507409442e-14	4.32616e-13
DDX43	72.4142688758956	4.41118	0.44484602163859	9.91620157982831	3.53971310766839e-23	2.82754e-21
SNTG2-AS1	3.93551461804941	4.40959	0.674907480476091	6.53362624538128	6.41960319197934e-11	1.25838e-09
AC004921.1	6.88105518902724	4.40959	0.579423618228787	7.61030897740098	2.73441431843477e-14	8.04007e-13
AC097487.1	4.26830949813978	4.40405	0.68207068147958	6.45688014937446	1.06883476444358e-10	2.0505e-09
DMRTB1	20.3628911375593	4.40391	0.520348856640277	8.46338168449083	2.59733900677488e-17	1.08944e-15
AP001972.4	2.17097826227487	4.40134	0.845464939505648	5.20581726884131	1.93144638648991e-07	2.38426e-06
DMRT3	5.6733621739408	4.39966	0.949275097394717	4.63475809320917	3.57355126148619e-06	3.4705e-05
AC004083.1	26.6887934950564	4.39802	0.498153796052889	8.82863253760151	1.05963227372074e-18	5.09254e-17
RSPH10B	2.17313253510974	4.39597	0.92304730064289	4.76245862295241	1.91248420404498e-06	1.9504e-05
LINC02125	3.91279071146757	4.39542	0.747284873051192	5.88185467160678	4.05694491556839e-09	6.34287e-08
FOXO1B	2.44803775667766	4.39496	1.14252874543244	3.84669468428135	0.000119722006207105	0.000836446
AC068875.1	13.0646191446816	4.39218	0.5827423933727	7.53708283112968	4.80601082315058e-14	1.36345e-12
AL392023.2	2.79301712950695	4.39208	0.830746983392135	5.28690978452715	1.24399951642986e-07	1.58238e-06
PALM3	7.89233051355451	4.39206	0.569611408192639	7.71062713683198	1.25200957895307e-14	3.8557e-13
PRSS2	2.47195561918741	4.3908	1.10988947571672	3.95606936071484	7.61930472786908e-05	0.000557281
OR5BA1P	4.02753357242676	4.38916	0.901995881705033	4.86605281510018	1.13849105424655e-06	1.21065e-05
AL353746.1	61.5649972270491	4.38764	0.817364411808681	5.36803928414121	7.95972187364345e-08	1.04135e-06
BAIAP2L1	293.505358614402	4.38694	0.385835655816529	11.3699773572629	5.90028927886973e-30	9.79406e-28
TNNI1	3.59075721106014	4.38597	1.01108916769601	4.3378685545839	1.43871151304185e-05	0.000123119
RHBDL3	6.14550915045983	4.38593	0.764311282283002	5.73840244847548	9.55737878492449e-09	1.42751e-07
PITX1	7.26062830488647	4.38544	0.639155954990872	6.8613020425127	6.82357139388939e-12	1.50524e-10
PRLHR	6.10915218967939	4.38178	0.744817760331006	5.883017981711	4.02852138651084e-09	6.30686e-08
AP001924.1	3.11150050949148	4.38109	0.829411138941051	5.28217030642697	1.27662438306413e-07	1.62124e-06
LINC01695	10.7152420434055	4.37907	0.691229594787964	6.33518618423633	2.37054839519713e-10	4.34137e-09
CXXC4-AS1	2.44774035446555	4.3787	1.04182844513679	4.20289783408514	2.63519545138517e-05	0.000214099
ELOVL2	61.6631499247442	4.37848	0.470677298348452	9.302504118425	1.37176176633178e-20	8.19033e-19
VWC2L	2.73437067519015	4.37691	0.994377738303973	4.40165338044113	1.07429083496128e-05	9.47749e-05
AC103993.1	2.14122442803665	4.37581	1.08881234600257	4.01888046059412	5.84753270661066e-05	0.000440069
GLIS3	26.8585832262651	4.37318	0.608008684747386	7.19263075988219	6.3554650616324e-13	1.56744e-11
AL022721.1	4.01630819748304	4.3724	0.962141592748297	4.54444235741329	5.50808772689611e-06	5.17115e-05
HRH2	13.5139809772509	4.37077	0.669367636270712	6.52970716181419	6.58984063939315e-11	1.28851e-09
IGF2BP1	15.6486484307164	4.36914	0.561084919574776	7.78695694825873	6.86423279882515e-15	2.20079e-13
PEBP4	31.3355274385037	4.36862	0.465253641114827	9.38975466391228	6.01401750993405e-21	3.81458e-19
ZNF733P	2.12523509269301	4.36771	1.33381556801858	3.27459581248066	0.00105813249803072	0.00563238
AC091151.7	10.1438707927608	4.3659	0.636974443838759	6.85411409983461	7.1755793749054e-12	1.57843e-10
AL139039.3	2.44553859513115	4.36362	1.07397880283813	4.06304153186573	4.84374072446034e-05	0.000371454
AC022929.1	2.11399345362735	4.35974	1.31393590302395	3.31807373563234	0.000906405533168614	0.00492786
AC124254.2	2.44406578778527	4.35962	0.920476384146568	4.73626913156853	2.17688464684615e-06	2.19991e-05
FER1L6	9.0663305164055	4.35736	0.693699993470651	6.28133505313505	3.35677823641125e-10	6.07621e-09
AC007432.1	2.67836765943382	4.35617	1.5876559202523	2.74377420993052	0.00607372980130059	0.0247572
FAM72D	3.39468823016283	4.3559	0.609989163549899	7.14095314151646	9.26859470102703e-13	2.24103e-11
LINC00645	2.72816831451924	4.35569	1.11371711355999	3.91095038066438	9.19336593590466e-05	0.000662268
GRTP1-AS1	3.16722065005466	4.35483	0.978553900387212	4.45026693703762	8.57636217470948e-06	7.73534e-05
DOK2	3.95329543667722	4.35319	1.03266240158355	4.21549778474888	2.49227838704995e-05	0.000203815
HES6	13.9648486145185	4.35017	0.541198450182427	8.03802561046172	9.12975519700274e-16	3.29756e-14
CR2	65.4899527468006	4.34785	0.704752568653903	6.16932722812878	6.85811670260996e-10	1.19288e-08
MBL2	2.10456619157963	4.34736	1.49748465557497	2.90310877328663	0.0036947828436355	0.016362
CTD-2201I18.1	24.7695874686643	4.3466	0.487863687048328	8.90944989037444	5.12863962269263e-19	2.55395e-17
AC079760.2	18.3153923971686	4.34605	0.55487509353056	7.83248007546172	4.78339019737024e-15	1.57241e-13
ARG2	92.2592415636203	4.34505	0.390605271614619	11.1238931642227	9.59898309397135e-29	1.40415e-26
AC090791.1	4.00207463612222	4.34461	0.828427904197597	5.24440171923447	1.56790253431813e-07	1.96449e-06
AC091987.1	9.84034717793019	4.34438	0.633682980853386	6.85575502298617	7.09368502643806e-12	1.56335e-10
MTND5P33	2.36219447235741	4.34405	1.31665289879306	3.29931033736796	0.000969226973221822	0.0052257
AC093607.1	2.08277259227846	4.34381	0.904678486627887	4.80149433478507	1.57485965242729e-06	1.63312e-05
AC119403.1	24.9405939556979	4.34248	0.50832776245557	8.54268174850584	1.31142208105065e-17	5.66307e-16
AC016168.1	2.07694287610488	4.33778	0.868681620583044	4.99352352083717	5.92875615412097e-07	6.6938e-06
CLDN10	114.049604701692	4.33481	0.685667123619717	6.32202760010969	2.5815325485306e-10	4.70567e-09
AC069152.1	2.0748329224222	4.3326	0.817906439192211	5.29718891743155	1.1759901164572e-07	1.50158e-06
RNF128	8.74371375420477	4.33082	0.797419268454497	5.43104349520619	5.60254758735273e-08	7.51017e-07
GPR158	51.84149711849	4.32923	0.617134974608222	7.01504013390351	2.29882958175911e-12	5.35364e-11
ATP10B	42.0767477733251	4.32872	0.572451511848992	7.56171692659767	3.97783331872916e-14	1.134e-12
MOS	2.06157750256667	4.32836	1.2855442008464	3.36694770929536	0.000760050986141273	0.00423346
LTK	4.28086355275155	4.32821	0.832370037447745	5.19986839193336	1.99429685734194e-07	2.44636e-06
AL121888.1	2.92156375602978	4.3228	0.82280058065141	5.25376798369379	1.49018586163601e-07	1.87414e-06
GLYATL1	6.59536654699711	4.32279	0.805868292165271	5.36413974897227	8.13359154629027e-08	1.06231e-06
LOXL2	128.367518299494	4.32233	0.397679469985867	10.8688828701483	1.62174354306758e-27	2.04069e-25
LINC01251	2.32674718142169	4.32088	1.02137223764061	4.23046624775751	2.33207435160131e-05	0.000191786
LINC01378	3.31982451460797	4.32078	0.942071166594915	4.58646609517426	4.5081157242101e-06	4.30941e-05
A4GALT	3.00699690196443	4.32014	0.688301290588865	6.27653072710774	3.46210991128142e-10	6.25237e-09
AC100810.7	2.05200165730948	4.31403	1.17398302606457	3.67469872222326	0.000238130241351442	0.00153835
MCTP1	337.057072086703	4.31339	0.462032943564041	9.33568392783408	1.00341314434376e-20	6.11586e-19
AC027251.1	45.6414924941844	4.31039	0.558183127249825	7.72218366032916	1.1435345883002e-14	3.54496e-13
ITGBL1	11.2735412216582	4.30856	0.717556608739766	6.00449228933515	1.91931534905534e-09	3.13917e-08
AC010941.1	2.31336409983271	4.30796	0.879665218693984	4.89727126825905	9.7176645981713e-07	1.05006e-05
VRTN	36.3342341903718	4.30767	0.494571427493354	8.70990841397673	3.04120415616535e-18	1.40671e-16
FAM209B	2.97434110069558	4.30445	1.14488231482314	3.75973400511587	0.000170094111739219	0.00114005
AP000695.2	9.21202217308989	4.30354	0.692748594413031	6.21227098496391	5.22242623993595e-10	9.25291e-09
LINC02594	4.36441658238245	4.30324	1.06061804065081	4.05729216324089	4.96449625210384e-05	0.000379719
F13A1	28.1167199958771	4.301	0.582400662611145	7.38495738864454	1.5250222105675e-13	4.12638e-12
AC110614.1	2.28605660607949	4.29694	0.957605570271848	4.48716891869775	7.21758489496957e-06	6.63241e-05
AC098657.2	2.03313520297331	4.29574	0.918011271333216	4.6794011094276	2.87714088036446e-06	2.84373e-05
PTPN3	118.100691957755	4.29372	0.502640900457651	8.54232257643438	1.31550589081948e-17	5.67024e-16
LINC01405	2.59225548763438	4.29168	1.13190412672648	3.79155931481998	0.000149704383221688	0.00101796
B3GALT1-AS1	2.92283299244851	4.29132	1.10072288330005	3.8986396427275	9.6734608979505e-05	0.000692377
UNC93A	5.88417960010773	4.28962	1.04173877906495	4.11774600537268	3.82596029107336e-05	0.00030019
PABPN1L	5.6887356652459	4.28855	0.642212785641431	6.67777357483869	2.42599463076048e-11	5.01594e-10
LINC02150	5.15658857901593	4.28731	0.871889234466946	4.91726503349386	8.7761697807304e-07	9.60291e-06
AC007391.3	2.34769455952328	4.28376	1.23521593670705	3.46802512964444	0.000524298257408696	0.0030778
PRDM13	2.00320062369763	4.28319	1.34717507870926	3.17938515882468	0.00147587838704697	0.0075077
AC024588.1	57.6238557622168	4.28251	0.409506967507923	10.4577273089489	1.35056222394039e-25	1.41748e-23
MRPL42P6	2.87753486163258	4.28154	0.894126843567394	4.78851919588753	1.68016494320199e-06	1.73235e-05
LGI2	14.3233964202859	4.28123	0.712244959739844	6.01089590282893	1.84500853143665e-09	3.0346e-08
UCMA	37.9829003498675	4.2809	0.544107799606527	7.86774886405095	3.61079492675983e-15	1.21949e-13
LINC01829	5.1342504972415	4.28077	0.786528529203593	5.44260833315394	5.25060086405925e-08	7.07079e-07
KLF5	110.598613110678	4.28022	0.47843416886884	8.94631293986867	3.67554039459326e-19	1.86607e-17
MSR1	19.4208353297049	4.27872	0.550467177370677	7.77288869174479	7.67161509849525e-15	2.43628e-13
AC073114.1	2.88960033884205	4.27813	0.913628160579178	4.68257611875048	2.8329193689243e-06	2.80357e-05
AL392083.1	3.52351278660276	4.27685	1.00539102270939	4.25391308740646	2.10066863455192e-05	0.000174101
AC138627.1	9.14582923022823	4.27632	0.611378115150151	6.99456526881776	2.66082690507704e-12	6.14774e-11
AF064858.1	9.30669736602116	4.27451	0.63482434466591	6.73336760551516	1.65780510400186e-11	3.4799e-10
AC018731.1	4.26040678816193	4.27342	0.955304513909064	4.47335796944506	7.70007104674497e-06	7.01246e-05
IL2RA	2.8290120343408	4.27207	0.687301397600109	6.21571291199421	5.10921429578017e-10	9.05918e-09
AC007405.2	1.97985071134348	4.27046	0.863946782533135	4.94296840294929	7.6941957935689e-07	8.52664e-06
AC116337.3	2.3301685504785	4.26942	0.791871227823307	5.39156070829544	6.98483533054813e-08	9.21534e-07
TDRD12	62.0148446298761	4.26747	0.553673676491685	7.70756013171097	1.28245885059373e-14	3.94428e-13
AC006525.1	4.91601490385792	4.26702	0.747855355140482	5.70567131936694	1.15885430697291e-08	1.70371e-07
CEACAM22P	2.23870365145788	4.26461	1.06833677891101	3.99181943751258	6.55682901897618e-05	0.000487639
AL355596.1	3.14455604274158	4.26045	0.975154367031874	4.3690041852757	1.24814374851386e-05	0.000108276
GRHL1	14.5461613234617	4.25998	0.45294939183403	9.40497079943544	5.20446551705783e-21	3.34644e-19
SPRY4-AS1	2.21695539821735	4.25945	0.830345577360773	5.12972693486832	2.90162777666132e-07	3.47201e-06
CCL25	3.23869977246924	4.25918	0.954375223758798	4.4627982285617	8.08962216717801e-06	7.34151e-05
AC026355.2	19.1005548999741	4.25742	0.50631133559806	8.40869346739001	4.14603089427689e-17	1.71143e-15
MARCHF11	5.91001652609584	4.25726	1.01244581233974	4.20492969245526	2.6116332841277e-05	0.000212462
AUNIP	50.2134561827619	4.25722	0.487216331134803	8.7378384565947	2.37612949936584e-18	1.11097e-16
AL162725.2	4.93987340546797	4.25718	0.759948741880719	5.60192578193439	2.11983325108978e-08	3.00513e-07
NEUROG1	14.0027367173357	4.25716	0.764896621055302	5.56566389327412	2.61156192116856e-08	3.66888e-07
AL591686.2	3.538882850923	4.25629	0.805717858197176	5.2826018014821	1.27362020482137e-07	1.61918e-06
TENT5D	2.21911799036491	4.25616	1.08143051076597	3.93567265876035	8.29639923534641e-05	0.00060341
AC073323.1	5.24018626261881	4.25512	0.808523057924926	5.26282583366888	1.41857949487044e-07	1.78889e-06
DAZL	109.620968063539	4.2544	0.648777590387104	6.55756903263728	5.46919950335226e-11	1.08114e-09
ROPN1L	8.5311107881159	4.25416	0.844164411757156	5.03949079943089	4.66772066771962e-07	5.38167e-06
RNU4-58P	2.28800197477773	4.25282	1.23260983577937	3.45025586737716	0.000560055463456818	0.00325748
GRHL2	47.9347716897296	4.25131	0.462204565629116	9.19790540964876	3.64994868925051e-20	2.05848e-18
RGCC	1.95069311925222	4.24784	1.29746878899491	3.2739460693151	0.00106056850662052	0.00563983
AC021088.1	6.24291803534842	4.24765	0.836135399333185	5.08009871832408	3.77238785117259e-07	4.42792e-06
AL096840.3	1.95447169638507	4.24708	1.13868032061867	3.72982574491634	0.000191612240927778	0.00126865
TICRR	38.9814734516036	4.24443	0.456206148473632	9.3037442932122	1.35584921289225e-20	8.13683e-19
PCAT1	53.6388618825621	4.24199	0.466156638002177	9.09993342424724	9.03872189769318e-20	4.88571e-18
AC113410.5	3.67131092093329	4.2413	1.02394188875591	4.14212575898059	3.44101564979591e-05	0.000272822
ZSCAN10	2.47215882904314	4.24059	0.925430587051487	4.58228960602438	4.59912346731258e-06	4.39178e-05
AC090282.1	1.93900192414299	4.24056	1.07017888346942	3.96247939711055	7.41754099316537e-05	0.000544782
DIRAS2	4.43713212856868	4.2393	0.945962514014206	4.48147046852327	7.41304919250727e-06	6.78009e-05
AC008459.1	3.36693680008124	4.23826	1.0896126618301	3.88969684706667	0.000100369525769996	0.000716422
ACCSL	2.82966411719357	4.23659	1.22952096533222	3.4457277272851	0.000569523871531359	0.00330191
AC066613.1	7.37433039284301	4.23627	0.662041455038482	6.3987999011815	1.56602907600333e-10	2.94638e-09
SSUH2	8.76063866347776	4.23543	0.730544494780314	5.7976280756281	6.72594110782239e-09	1.02688e-07
SYCP3	106.181551376402	4.23515	0.470418883448362	9.00292495713411	2.19782572761153e-19	1.13554e-17
MSC-AS1	11.7114353267744	4.23254	0.730484423987871	5.79415497101363	6.86660319731818e-09	1.04699e-07
SH3GL3	45.7049332873627	4.22879	0.563532514865563	7.50408025167226	6.18613988165286e-14	1.72861e-12
COX8C	56.6651904966759	4.22745	0.473502916548914	8.92803440224544	4.33644803346099e-19	2.18738e-17
AC002091.2	1.92698755382268	4.22655	1.4093016976747	2.99903707155699	0.00270834350764406	0.0126021
WDR72	27.848278985902	4.22647	0.554173236483097	7.62661688872911	2.40994416403577e-14	7.15796e-13
F2	35.2083658724907	4.22644	0.530540358445863	7.96628923695524	1.63509986893713e-15	5.72897e-14
PLEKHD1	6.22103117550015	4.22584	0.829415365705692	5.094962172593	3.48810895501527e-07	4.11695e-06
AC015987.1	55.9858275671427	4.22567	0.453615022284847	9.31554007909204	1.21333658012445e-20	7.30029e-19
LINC01320	9.78821154314621	4.22311	0.569534526460953	7.41501837498457	1.21607945148895e-13	3.33283e-12
LMCD1-AS1	13.4435754973335	4.22191	0.537086855388774	7.86075466041582	3.81825998374661e-15	1.27666e-13
AC017074.1	2.16528459628962	4.22025	1.04463483708742	4.0399306418969	5.34670105594095e-05	0.000406297
MIR3681HG	57.6369079165967	4.21809	0.590073965678912	7.14841516475179	8.77854749294533e-13	2.13135e-11
NLRP11	89.330720261133	4.2121	0.439735800972722	9.57871632500123	9.82585379884168e-22	6.87861e-20
KYNU	4.37464090939739	4.21206	0.819882250750065	5.1373996250406	2.78566168834462e-07	3.34008e-06
TOGARAM2	21.5195053592935	4.21105	0.543003037334991	7.75511862270146	8.82609359515976e-15	2.7691e-13
SNTG2	8.76362310182261	4.21102	0.601552884487899	7.00024955667239	2.5550698069233e-12	5.91508e-11
TTK	214.588650646633	4.2093	0.496881042948232	8.47145378476457	2.42349136066704e-17	1.02018e-15
CPSF4L	20.4532482908955	4.20678	0.623962722517186	6.74203215639171	1.56186502783195e-11	3.29328e-10
THRB-AS1	4.83932515713437	4.20608	0.882482689954006	4.76619128539007	1.87741029798378e-06	1.91797e-05
GPR37	23.1377763513824	4.2041	0.583741164847831	7.20199102932491	5.9339597731555e-13	1.46812e-11
CFTR	12.9080911815305	4.20237	0.587558941840425	7.15224728832507	8.53685981376547e-13	2.07914e-11
LOXHD1	15.3130956421139	4.19985	0.547245526188715	7.67453078138413	1.6602525287519e-14	5.02044e-13
AC104167.1	1.87791045769255	4.19513	1.1150118556457	3.76240797166418	0.000168285239965552	0.0011305
RIMBP2	22.3820440374839	4.19365	0.44127129917055	9.50356253136175	2.02829875009773e-21	1.37601e-19
MRPL50P1	1.87014117299174	4.19281	1.09930788131697	3.81404402259757	0.000136711099017065	0.000940225
LINC01821	4.60500364427529	4.1906	0.818198124548422	5.12173737557746	3.02733329978114e-07	3.61135e-06
LINC02193	4.13600498224582	4.18888	0.605910900322802	6.91335359046197	4.73328167364191e-12	1.06522e-10
CR1L	2.11642978358077	4.18792	0.901629098599019	4.64483878690785	3.40342116481416e-06	3.3149e-05
KCNK9	31.8492627751365	4.18633	0.454807963010871	9.204607020642	3.42923705259418e-20	1.94809e-18
LINC01931	7.13696164197908	4.18631	0.662657835225062	6.31745955074372	2.65898004816729e-10	4.8393e-09
TMEM235	2.67774938971131	4.1854	0.878896731634443	4.76210613627102	1.91582868043175e-06	1.95296e-05
AC087341.1	2.22990030527736	4.18485	0.884842521154524	4.7294823484962	2.25093023393962e-06	2.26984e-05
NXPH1	36.9603471967946	4.18478	0.590703604042354	7.08439904925078	1.39648967051376e-12	3.31826e-11
CPA1	9.31107245265455	4.18397	0.690186934970016	6.06207858231387	1.34373529389387e-09	2.25287e-08
MED12L	49.0287219674855	4.18366	0.529330059733856	7.90368457665889	2.70777707498441e-15	9.27899e-14
PATL2	164.378614271476	4.18267	0.418440399427541	9.99586514036389	1.58893645986775e-23	1.32345e-21
AURKA	331.408768433781	4.18246	0.506415079148548	8.25895943223714	1.46947857582413e-16	5.761e-15
C22orf42	3.74409876245308	4.18147	1.26191301814369	3.3135922809965	0.000921057076982933	0.00499822
AL359924.1	3.2521967608043	4.18021	0.965259207593926	4.33065568261362	1.48665993132293e-05	0.000126934
TERB1	21.8029224297395	4.17963	0.486739662256266	8.58698316353822	8.9282712297669e-18	3.92057e-16
TTC39A	26.5128157148475	4.17917	0.435117480732899	9.60468571617754	7.63906202860925e-22	5.41795e-20
AC110014.1	4.2253282666503	4.17897	1.07086643766966	3.90241663357809	9.52370444848636e-05	0.000682493
AC090197.1	11.4924891698678	4.17512	0.64719798686355	6.45107014861503	1.11063073120627e-10	2.12545e-09
SLC2A2	3.81495590199993	4.17467	1.12645248580492	3.7060355561144	0.000210528756750106	0.00137753
LINC00698	28.4920042050514	4.17197	0.637306711149057	6.54624793578243	5.90005990130776e-11	1.16336e-09
UCHL1	1109.80179374326	4.17112	0.278538489210954	14.9750114727425	1.06949379316883e-50	1.56447e-47
CHRNA5	26.98157054039	4.17104	0.501206026987936	8.32199730286591	8.64932795833875e-17	3.50238e-15
LINC02365	4.40287967253565	4.1708	0.800579360071353	5.20972224141312	1.89123546076984e-07	2.33708e-06
AC095050.1	3.11552292414623	4.17036	0.847750264498573	4.91933098182067	8.68405180177627e-07	9.50656e-06
AP003049.2	2.70264319240803	4.16912	0.915378633531624	4.55453358105577	5.25019376738735e-06	4.95487e-05
FCGR1A	2.08895542178655	4.16852	0.977761060318475	4.26333664748966	2.01396744699387e-05	0.000167211
RPL12P36	2.36844845488336	4.16665	1.13511994648741	3.67067302819228	0.000241912642061278	0.00156063
ANKRD33B	8.05151663560799	4.16412	0.693066029948181	6.0082582669163	1.87526951834875e-09	3.07573e-08
FSTL4	22.8728703730439	4.16292	0.564479798778889	7.37479309858817	1.64600475590043e-13	4.43323e-12
ZFAND2A	1490.73439542789	4.16215	0.270679295646872	15.3766669053654	2.34723780870801e-53	4.03247e-50
AL157778.1	2.08566580284555	4.16203	0.947262868999115	4.39374490603094	1.11414543859295e-05	9.79776e-05
AC084819.1	9.22118133486261	4.16054	0.721731730450228	5.76466294937334	8.18211914731881e-09	1.2347e-07
LINC01309	13.0345036023751	4.15961	0.629222564022312	6.61071708740654	3.82462799988952e-11	7.71685e-10
LINC02208	86.7452080369953	4.15903	0.449515985615545	9.25224713406604	2.19821755629879e-20	1.27983e-18
HTR5BP	8.2094724474282	4.15853	0.796252357770536	5.2226284997015	1.76401063872129e-07	2.18911e-06
LINC02424	14.0672447440661	4.15809	0.68159240315781	6.10055082527393	1.05703563762038e-09	1.79015e-08
LINC00486	3.40991421757238	4.15732	0.962972237616614	4.3171764071967	1.58037850982259e-05	0.000134163
PSTPIP1	131.264613208134	4.15694	0.450214271373142	9.23324193204571	2.62562180354003e-20	1.51361e-18
AC018442.2	12.1375320533552	4.15426	0.572260223070863	7.25938381457525	3.88857635941475e-13	9.86047e-12
AC092844.1	3.97406094863602	4.1528	0.758464881785124	5.47527514402602	4.36832331103692e-08	5.95461e-07
AL359237.1	20.0942273053186	4.1523	0.590279189817873	7.03447326487066	2.00015147182053e-12	4.70016e-11
EPB41L3	97.7761958366402	4.15108	0.544853881820838	7.61870684077388	2.56229648066447e-14	7.57204e-13
ITPR3	15.350087783835	4.15069	0.644992935623003	6.43525360279868	1.23267342752809e-10	2.3475e-09
CCDC187	2.32619442136789	4.14953	0.965454406559466	4.29800752333081	1.72340315115958e-05	0.000145303
AC010183.2	2.08949406051163	4.14949	1.05837420845141	3.9206289236288	8.83181709964681e-05	0.000639173
AL139381.1	2.05158929370255	4.14598	1.31358596530815	3.1562293631108	0.00159823128174356	0.00803406
ADAMTSL1	51.3226966719459	4.14585	0.481559251134881	8.60921897877583	7.35600155896679e-18	3.27938e-16
SAXO1	68.0771982804851	4.14461	0.553768462129268	7.48436993653975	7.18911898239263e-14	2.00073e-12
C16orf71	3.41278786406088	4.14459	0.774048676205594	5.35442940212268	8.58268217973391e-08	1.11972e-06
CSMD1	82.3176002798444	4.14405	0.361839572692624	11.4527152069866	2.27893428914768e-30	3.98048e-28
ELANE	1.82979977769498	4.14121	1.0036579966229	4.1261148902513	3.68943005298276e-05	0.000290549
LINC01622	2.98329913560621	4.13974	0.932235001894012	4.44066095023005	8.96829992750605e-06	8.06079e-05
AC114550.1	2.06414033936559	4.13966	1.20245287901228	3.44268160335361	0.000575977000844488	0.00333434
NBPF21P	1.79684018940908	4.13911	0.96269986242503	4.29948626773967	1.7119448251946e-05	0.000144441
LINC00632	225.834566624878	4.13634	0.460349533853281	8.98521414065174	2.58230942567595e-19	1.33125e-17
CDH13	77.940841835525	4.13573	0.527862258043737	7.83485774467706	4.69373818452542e-15	1.54728e-13
AC073050.1	1.80940427772181	4.13527	0.914063426211958	4.52405052113522	6.0667232898051e-06	5.64355e-05
AL358394.1	2.03348020911079	4.13516	0.901141027558123	4.58880441089372	4.45791868439773e-06	4.26564e-05
AC016987.2	2.93627628712498	4.13445	0.768352923704071	5.3809312295328	7.41015012877721e-08	9.73519e-07
AC008592.1	2.61119215325359	4.12979	0.997682058115626	4.13938622675055	3.48236250030523e-05	0.00027582
AC003077.1	2.57691314578672	4.12803	1.09478869774247	3.77061812723027	0.000162843697523401	0.00109711
ARHGAP45	25.8277702399999	4.12801	0.560330025655488	7.36710442063872	1.74373902509394e-13	4.67494e-12
AL121757.3	1.79720235850471	4.12743	0.897660196003145	4.59798513125151	4.26596431178814e-06	4.09368e-05
LINC01708	2.59176546206908	4.12719	0.808240162143314	5.1063958941174	3.28361380072359e-07	3.89326e-06
LINC01118	37.1916109797498	4.12498	0.545315230273077	7.56439082258506	3.89686472752322e-14	1.11363e-12
AC021351.1	5.20848245253848	4.12098	0.648678808549201	6.35287899760129	2.11321945399843e-10	3.88836e-09
LINC02408	2.10977240122103	4.11996	1.21469731112327	3.39175820192078	0.00069445696083714	0.00392319
AC022809.1	2.36702827877281	4.11987	1.05018739892105	3.92298991887711	8.74568121273523e-05	0.000633135
ADGRG6	25.9106600222984	4.11896	0.524884143557331	7.84736780307997	4.24859871910932e-15	1.40848e-13
B3GNT3	1.7749160181151	4.11845	1.21589609474335	3.3871716210692	0.000706171980619832	0.00398264
GFI1	5.64421459454373	4.11827	0.80366407019838	5.1243643604199	2.98543173380956e-07	3.565e-06
DNAJB13	2.97223611508869	4.11805	0.73832784994016	5.57754177750518	2.43941210607058e-08	3.43322e-07
FAAHP1	2.89717641031995	4.11712	1.06075027741551	3.88132589595937	0.000103888513203574	0.000737745
TMEFF2	61.3376146616696	4.1165	0.617876121307897	6.66234214228521	2.69497723796343e-11	5.53784e-10
AC011840.1	9.11234566203849	4.11576	0.791238240456998	5.20166778658799	1.97508046353853e-07	2.42915e-06
CENPP	70.1698180986424	4.11496	0.486717479525906	8.45451876898771	2.80240717300615e-17	1.17335e-15
AC105230.1	2.61804560618647	4.11396	1.10513947198734	3.72257175726673	0.000197203837997982	0.00130089
SPATA16	2.00101809514807	4.11055	1.01102882129063	4.06571264202838	4.78859096684256e-05	0.000367586
TUBA3D	2.29625679312223	4.1101	0.940515942696471	4.37004593684312	1.24220401780723e-05	0.00010784
LINC00578	31.633213100472	4.11001	0.529096664951271	7.76797627659788	7.97499928841595e-15	2.5292e-13
AC022880.2	1.76476249151781	4.10871	0.903701927318931	4.54653264862149	5.45369133343046e-06	5.12873e-05
AC091078.1	15.2286757073375	4.10841	0.479875792671683	8.56140380612945	1.11501428506147e-17	4.85073e-16
NEFM	48.7735418849924	4.1071	0.557528616316249	7.36660908565187	1.75022735514169e-13	4.68696e-12
NELL1	23.1139354934961	4.10609	0.508305884299481	8.07799113778218	6.58423903502221e-16	2.40788e-14
LINC02378	2.8820873837553	4.10588	0.912427231583369	4.49995451448866	6.79680045555619e-06	6.26542e-05
RBFOX3	13.3010533067018	4.10583	0.509696182899557	8.05544957081602	7.91872124454229e-16	2.87791e-14
CFAP161	3.66765228455474	4.10536	1.08974644235456	3.76725802635114	0.000165050388332753	0.0011107
AC116428.1	3.19646720739401	4.1044	0.656777151289557	6.24929966041854	4.12297213778929e-10	7.3945e-09
IRAG2	35.266175472185	4.10411	0.561455975939446	7.30976063378501	2.67618686126394e-13	6.95185e-12
AL359233.1	1.75821439928294	4.10381	1.15107396304395	3.56520036034395	0.0003635783300883	0.00223114
AC106874.1	2.07886617479622	4.10243	1.08736820286675	3.77280852766254	0.000161420166770825	0.00108892
AL049844.3	2.12906741580726	4.10172	0.839981091042593	4.88311432860061	1.04423283633259e-06	1.12163e-05
AC006296.2	1.99745188322645	4.10167	0.981248706920569	4.18005142055707	2.91443186515173e-05	0.000234165
DGAT2	13.8572187858438	4.10153	0.494520810339895	8.29393880615167	1.09558830865371e-16	4.37581e-15
ELFN1	1.7504209335981	4.10108	1.17100532432084	3.50218425815859	0.000461460367870218	0.00275171
SOX21-AS1	1.99561057012883	4.10039	1.17269894126636	3.49653831546811	0.000471336800078396	0.00280275
EIF4HP2	6.87668746846715	4.09846	0.917011485339127	4.46936942300294	7.84505339622468e-06	7.13062e-05
AC012229.1	1.7758582861404	4.09813	0.848985111611643	4.82709160890149	1.38541402994716e-06	1.45341e-05
AL356585.4	2.31233172992853	4.09289	1.04843808932637	3.90379626101136	9.46955061533593e-05	0.00067882
ZNF831	2.94179098057862	4.0908	0.912463562391002	4.48325030914667	7.35146112019746e-06	6.73165e-05
LINP1	2.00066430878694	4.09073	1.1577428504392	3.53336399975964	0.00041030713030516	0.00247824
TMEM52	10.588925312335	4.09032	0.604435490528245	6.76716740792887	1.31328091750875e-11	2.79685e-10
FAM72A	3.6137650658942	4.08837	0.88124320229618	4.63932616465491	3.4954701410994e-06	3.39749e-05
GLRX	311.224668808755	4.08642	0.295262977868332	13.839935263548	1.46338322714638e-43	9.01329e-41
RAC2	3.63104583742548	4.08554	0.829856704317055	4.92318331935518	8.51476187291002e-07	9.34861e-06
AC027702.1	1.74838539678009	4.08519	1.180887101787	3.45942775490014	0.00054132447311365	0.00316189
AC112206.2	7.34096284831563	4.08402	0.638856161591638	6.39270228154916	1.62979403822137e-10	3.05163e-09
AC008638.2	1.7400603145744	4.08167	1.29066676600401	3.16245298196997	0.00156445997102297	0.00789993
AC084335.1	26.648296074584	4.08033	0.515563631412788	7.91430209464524	2.48643892346764e-15	8.54554e-14
C10orf71	2.5118560432816	4.07982	0.9322247450687	4.37643334011761	1.20637062320137e-05	0.000104963
ELOAP1	2.80658961182046	4.07928	0.966902118794865	4.21891873595055	2.45476723852033e-05	0.000200958
AC024084.1	1.95275225833274	4.07773	1.05932344108741	3.84936774460958	0.000118423103378982	0.00082836
CRISPLD1	68.4077547035022	4.07586	0.502844076519151	8.1056126042945	5.24804124131326e-16	1.94352e-14
LINC02327	7.72586126155293	4.07542	0.727413499744279	5.60262188377671	2.11133470881716e-08	2.99671e-07
NKX1-2	1.72512370153953	4.07483	1.64244722416376	2.48095304665512	0.0131031631945072	0.0461936
C16orf74	25.3829905524017	4.07236	0.438915532849016	9.27822091782635	1.72331900924803e-20	1.01598e-18
LINC02228	2.18664738381983	4.07213	0.993585377097643	4.09842068108657	4.15978737546008e-05	0.000323885
AC004009.1	1.73322798545861	4.07166	1.05465810337602	3.86064802999695	0.000113086704517954	0.000794794
AL035252.2	7.60799095012174	4.07163	0.68708619845003	5.92593796426626	3.10519804658282e-09	4.92059e-08
SYCP2	420.367130921302	4.06962	0.37535584055875	10.8420338475082	2.17579322744248e-27	2.69441e-25
XIRP2	22.1782530341102	4.06621	0.580431450025907	7.00549249584131	2.46118526673226e-12	5.72036e-11
EGFEM1P	3.35628327188086	4.06556	0.988833283505504	4.11146696797184	3.93153128975485e-05	0.000307545
AKR1B10	45.6155590143285	4.06407	0.593912402105632	6.84288393069479	7.76145376047852e-12	1.7041e-10
GPR78	9.29265285930759	4.06398	0.536560629592273	7.57413803941059	3.61519856062625e-14	1.04333e-12
MROH2A	5.88371452322639	4.06297	0.812709693756666	4.99928459627385	5.75434162011718e-07	6.52837e-06
ATP8B4	19.9689091835626	4.06202	0.682253978917199	5.95382416708079	2.61948233321223e-09	4.20212e-08
AC125421.2	1.70847164655927	4.06128	1.25536235600325	3.2351492088686	0.0012157917790433	0.00634038
LINC01081	10.9370350427231	4.06122	0.767742243887088	5.28982838294563	1.22431182590517e-07	1.55903e-06
LIN28A	15.4417588040264	4.06111	0.520462652461896	7.8028857917769	6.05073055339966e-15	1.95875e-13
AKR1C8P	9.43679477496037	4.06067	0.693614419451787	5.85436728910873	4.78829381780522e-09	7.42186e-08
AP1M2	1.93585751826525	4.05721	1.35754266535094	2.98864019237881	0.00280221911653037	0.0129591
AL049828.1	7.93866353132102	4.05641	0.55818236196228	7.26717835764875	3.6707400985866e-13	9.3283e-12
CCNI2	83.0427068424273	4.05639	0.418476874484562	9.6932188817605	3.22210328877642e-22	2.3865e-20
PKP4-AS1	42.2069489854765	4.05494	0.506032945019674	8.01318622609928	1.11774194005174e-15	4.00011e-14
JAG2	11.970626762707	4.0547	0.540125915178734	7.50695563125233	6.05182271487425e-14	1.69836e-12
AL389889.2	2.18955915920383	4.05377	0.795273011866156	5.09733223641941	3.44473457851784e-07	4.06986e-06
ATAD3C	43.0965746353949	4.05249	0.390404903518068	10.3802104050057	3.051020209756e-25	3.05167e-23
LINC02674	1.97036923954329	4.05199	1.29397775346324	3.13142111567965	0.00173962513835937	0.00862971
AC004846.1	1.95373853769977	4.05087	1.01086087684335	4.00734497998341	6.14051394181943e-05	0.000460047
AC007563.2	7.18052958181143	4.05042	0.556955895746498	7.27242606323501	3.53087851982362e-13	9.01202e-12
EFCAB10	128.455714167486	4.04997	0.458103809930271	8.84072737610624	9.50974446895187e-19	4.57974e-17
MMP26	1.92759529066217	4.04896	0.897278745567397	4.51248796633107	6.40715709974008e-06	5.93429e-05
RPL3L	2.49169931778647	4.04669	0.925922289941225	4.37044007720361	1.23996379781684e-05	0.000107686
AC016383.3	1.70119390680949	4.04615	0.980784348090916	4.1254192025044	3.70060085281708e-05	0.000291292
ARHGEF33	63.838405986181	4.04335	0.436274592021117	9.2678995266258	1.89847611935496e-20	1.11363e-18
MAPK4	69.7828947905745	4.04046	0.462479465571312	8.73651634481054	2.40409136491873e-18	1.12087e-16
SCAT8	8.71530131650214	4.03811	0.726760448006883	5.55631432739923	2.75530511781575e-08	3.86155e-07
HGC6.3	2.41119521925717	4.03799	1.10498729800612	3.65433449626713	0.000257849927087717	0.00165251
EYA2	62.5962929025102	4.03643	0.507423368575737	7.95476667681845	1.79469405227876e-15	6.25459e-14
PKD1L3	67.1749695997309	4.03075	0.434274725918075	9.28155698326166	1.67019799443069e-20	9.87146e-19
KIAA2012	36.6654278592675	4.02665	0.424405575287434	9.48773476711996	2.36109157877592e-21	1.59255e-19
AC022748.2	1.68455771810493	4.02473	0.909191267341584	4.42671966001661	9.56769467349888e-06	8.53399e-05
AC048352.1	3.90790913290619	4.02395	0.871326964514299	4.61818688043731	3.87107554234227e-06	3.74391e-05
AC098969.2	5.46801065898632	4.02327	1.08100391502937	3.72179477643713	0.000197811765595231	0.00130271
LINC02668	17.8240953109413	4.02312	0.60697253061037	6.62817822711874	3.39854987420284e-11	6.89281e-10
OR9Q1	1.65560950572541	4.02104	1.53731570626493	2.61562510709684	0.0089064286408175	0.0338401
AC116317.1	5.88659803388573	4.02099	0.850986150574886	4.72509029477912	2.30013130115494e-06	2.31447e-05
OR8A1	3.15712212266333	4.01921	0.848549382364901	4.73656655210768	2.17369380713939e-06	2.19764e-05
OTOGL	9.1643270127574	4.01919	0.710300009575348	5.65844292533677	1.52752496945274e-08	2.20418e-07
AC104781.1	1.88701126128796	4.01848	0.819000409972223	4.90657007563084	9.26828845124514e-07	1.00661e-05
MYOF	128.729463672817	4.01819	0.369775624399608	10.8665701894648	1.66336848749943e-27	2.08188e-25
AC010928.1	2.82349629365686	4.01667	1.28267709602873	3.13147027137499	0.00173933394701902	0.00862971
AC116534.1	2.13475798689823	4.01631	1.37273748224088	2.92576996227646	0.00343604908441443	0.0154324
PHACTR3	110.073752657106	4.01542	0.377322332951592	10.6418776754815	1.902560798477e-26	2.12045e-24
KLHL1	8.86287502515819	4.01511	0.730236533949861	5.498374785246	3.83307574599302e-08	5.26177e-07
TPTE	2.01626168568493	4.01491	0.813850335645365	4.9332247101584	8.08830111371557e-07	8.92114e-06
MAP7D2	139.175491777916	4.0147	0.35420381367964	11.3344281114986	8.86089963296427e-30	1.46049e-27
AL513324.1	2.31426930067658	4.01439	1.29840310197238	3.09178898657979	0.00198954221167581	0.00968092
ACTBP12	2.17951910084938	4.01365	1.27805073006914	3.14044637913219	0.00168690585114863	0.00841117
AC116035.1	2.95460273133859	4.01324	0.911434902835543	4.40320852325119	1.0666155593553e-05	9.41688e-05
C4orf45	14.059956566266	4.01143	0.60914005749015	6.58540284317899	4.53653669136692e-11	9.0518e-10
LINC02074	6.12085891971849	4.01019	1.16764821247187	3.43441229445751	0.000593840208208981	0.00342589
IRX2	3.60861629949425	4.0099	1.09245534433907	3.67053701052147	0.000242041418535264	0.00156103
IQCJ	3.12293419978434	4.00687	0.885559235689107	4.5246740909616	6.04886446356181e-06	5.62917e-05
HTR5A	2.13376258748809	4.00646	1.30106624493682	3.07937032411906	0.00207438654062466	0.0100478
AC103871.1	1.98996161660715	4.00625	0.881847980731022	4.54301819674306	5.54544625021961e-06	5.20205e-05
AC113414.1	10.6964676408218	4.00598	0.505119226506735	7.93076108946017	2.17806877792398e-15	7.51883e-14
MEIOB	26.0818470162637	4.00534	0.512877286600766	7.80955250555975	5.73913863138592e-15	1.86821e-13
LINC02787	1.87507193807035	4.00526	1.53802643258619	2.60415768996985	0.00921003710766161	0.0347679
AC092723.5	1.62796339861553	4.00367	0.98261587008293	4.07449861601364	4.61135874755058e-05	0.000354796
AC005586.2	7.50783942276914	4.00366	0.749086183707602	5.34472488419855	9.05544862835954e-08	1.17877e-06
AC073316.1	26.1382105480152	4.0017	0.505850672444964	7.91083898446458	2.55660020673954e-15	8.77379e-14
MPP2	61.7504453910946	4.00163	0.457337234750761	8.74984568832881	2.13644689409515e-18	1.00611e-16
SV2B	24.1402517747512	3.99948	0.633504260234507	6.31327218227563	2.73196384513766e-10	4.96827e-09
AL355303.2	2.93364852865826	3.99806	0.875482117749617	4.56669362851742	4.95477357020258e-06	4.70643e-05
EIF4A3P1	1.62761784303094	3.9961	1.16020067829445	3.4443201019282	0.000572497473726112	0.00331748
AP001341.1	2.82694308823372	3.99593	0.919410054210603	4.34619444518077	1.38519785489363e-05	0.000119018
AC073236.1	1.9431007183437	3.99571	1.22692914688464	3.25667770341625	0.00112724346081127	0.00594081
AL162726.4	1.63647612071863	3.9941	1.12682320990402	3.54456387160076	0.00039326320890929	0.00238825
AC021698.1	3.6231329046945	3.99375	0.933849196796024	4.27665459612051	1.89722819809552e-05	0.000158362
TGM7	4.45751887368696	3.99374	0.908696011270752	4.39501806832833	1.10763540364157e-05	9.75695e-05
AC130467.1	1.63195816512373	3.99308	1.2300243782842	3.24633887103825	0.00116899600666203	0.00613048
PPEF1	24.4661061415226	3.99253	0.733494800359277	5.443155938921	5.23447850417038e-08	7.05314e-07
GRAMD2A	2.1133788045854	3.99033	0.851807676152771	4.68454604710701	2.80581086283294e-06	2.77792e-05
PCP4L1	97.2513863463117	3.98789	0.714643467211542	5.58024828227398	2.40175499695375e-08	3.38225e-07
CALN1	53.0037744157059	3.98783	0.718414523012311	5.55086935498964	2.84252460439552e-08	3.9648e-07
FLI1	7.63519778076157	3.98756	0.687264822480038	5.80206897219297	6.55016059352344e-09	1.002e-07
AC011472.2	4.11992540181412	3.98727	1.12179824153634	3.55435409979423	0.000378908680419002	0.00231119
SHISA2	1.63735602388827	3.98704	1.33109429406847	2.99531213365419	0.00274164129415518	0.0127217
NANOS1	74.8849376518464	3.98691	0.379338154781532	10.5101845851825	7.75416301886276e-26	8.36342e-24
AC099560.1	1.63252986213323	3.98611	1.18832123086627	3.3544058360147	0.000795356181032434	0.00440286
LINC01811	55.5129915065165	3.98573	0.591430132199564	6.73914062960633	1.59326140004546e-11	3.35646e-10
C9orf40	34.1688647549727	3.98503	0.491201695722724	8.11282090406613	4.94579403122395e-16	1.83449e-14
TCL1B	1.6133322187143	3.98463	1.12468689027463	3.54288247533872	0.000395779039186851	0.00240228
CLVS1	1.60293515459004	3.98333	1.0449727381668	3.81190131702231	0.000137901934972358	0.000947064
AL353811.1	1.59961854070362	3.98193	1.0669678817775	3.73200486882472	0.000189961829035869	0.00125915
LINC02257	2.34366202594803	3.9809	0.948584738528006	4.19667419572226	2.70863145740865e-05	0.000219286
LINC00508	2.37038548872275	3.98054	0.893114863196514	4.45691945612575	8.31458246468052e-06	7.52233e-05
AC023538.1	2.06975597330818	3.98034	1.00399476465823	3.96450386314679	7.35487558113656e-05	0.000540474
PRKCG	9.03803281094435	3.97916	0.498050577496504	7.98947183829805	1.35518078450365e-15	4.80576e-14
LYPD9P	9.89561427593762	3.97873	0.613508079073027	6.48520744871127	8.86097787716006e-11	1.71539e-09
ZNF804B	4.68601187680942	3.97777	0.699120684687383	5.6896825076209	1.27275792247064e-08	1.85601e-07
C20orf203	2.3038735881449	3.97629	1.02874411295622	3.86519155104937	0.0001110020492112	0.000781589
POTEE	2.3266488865362	3.97398	0.892044732000293	4.45491618649402	8.3925974715984e-06	7.58998e-05
AC073174.1	2.03565262228087	3.97327	1.09459692944559	3.629890210109	0.000283541795920151	0.00179214
NRIP3	40.743036079019	3.97265	0.529271278137731	7.50588983207636	6.10127144478061e-14	1.71018e-12
RIIAD1	12.1804563944072	3.9705	0.666191264112353	5.95999931003936	2.52238998415878e-09	4.06308e-08
CACNA1C-AS1	1.59608682782725	3.96739	1.09128799609941	3.63550935741882	0.0002774319225932	0.00175942
AP000756.1	1.79834542949298	3.96542	1.26495785668317	3.13482721670383	0.00171955359797908	0.00854302
ST8SIA1	33.0742503492453	3.96511	0.39395554231308	10.0648785006957	7.89847972411047e-24	6.79647e-22
PTK2B	29.4330756187254	3.9646	0.52230932090086	7.59052958207808	3.18600637893325e-14	9.25167e-13
AC011389.1	1.79763913998072	3.96375	0.909917932699915	4.35616420943717	1.32361493554905e-05	0.000114272
AC008432.1	1.59242665257317	3.9636	1.06172510039654	3.73317209027393	0.000189083309930328	0.00125404
AC010641.2	1.80021632820429	3.96359	1.15921305439548	3.41920610379044	0.000628041362980577	0.00359133
MTFR2P2	1.59350790767882	3.96331	1.32764113582405	2.9852258282883	0.00283369037296697	0.0130788
FGF16	2.75996907929409	3.96325	1.38554099080623	2.86043854696044	0.00423055535914294	0.0183567
LRRTM4	7.42925596966897	3.9623	0.7329336316533	5.40608677917652	6.44165956295953e-08	8.55659e-07
AC138360.1	1.58338904351707	3.9606	1.34748823289453	2.93924317272581	0.00329014822816605	0.014866
AC007879.3	2.43129800341396	3.95953	1.11444640843693	3.55291629411999	0.000380985674064593	0.00232152
EML6	84.2789839508481	3.95848	0.388398127034965	10.1918227742268	2.15681741715479e-24	1.94905e-22
AC117386.1	2.03098647200059	3.95838	0.877201688358219	4.51250854386249	6.40653531203318e-06	5.93429e-05
LINC00113	1.57789386679518	3.95795	1.16067889277449	3.41003214002793	0.000649552243518404	0.00369897
AC092810.1	1.57783342626737	3.95722	1.38606689427079	2.85500207787704	0.00430365473615188	0.0186167
CALCB	2.0365733440124	3.95629	1.13091028209453	3.49832777160542	0.000468185364091802	0.00278685
CDX1	1.78657459661189	3.95578	1.02607660870924	3.85525102420482	0.00011561093893696	0.00081087
AL161901.1	3.46496840244429	3.95414	0.854710338611255	4.62628904110653	3.72275677371352e-06	3.60642e-05
FGD5	16.1132399279012	3.95386	0.545457563549856	7.24870749789135	4.2076745016474e-13	1.06466e-11
AP002001.2	5.97777284613722	3.95237	0.924724474226532	4.2741041192431	1.91907347682967e-05	0.000160128
ZNF860	1.79777420488212	3.95099	1.19744166623344	3.29952244453251	0.000968494826213698	0.00522295
ANKRD22	2.10530340776603	3.95007	1.3100338581363	3.01524490304914	0.00256771832808816	0.0120435
DNAH11	77.2173996280074	3.94975	0.44647584945644	8.84649922916676	9.03075546259017e-19	4.36704e-17
BUB1B	97.438486265333	3.94933	0.507770333356502	7.77778471859719	7.38055259985587e-15	2.35343e-13
SLC6A5	34.1726726872558	3.94689	0.480616964814605	8.21213928200626	2.17282020288291e-16	8.37807e-15
ZNF296	2.29294344493594	3.94558	0.980239377681379	4.02511823951962	5.69466949058634e-05	0.000430225
TENT5C	104.513551175378	3.94481	0.539837403961828	7.3074060038734	2.72348710581716e-13	7.06688e-12
ANGPT1	5.9730821066264	3.94384	0.873079898201014	4.51715889329796	6.26748757829598e-06	5.81644e-05
AC019117.2	3.900600902172	3.94065	0.748248605120307	5.2664926183658	1.39054835428003e-07	1.75828e-06
ISL1	8.45875787946754	3.94008	0.618326343611573	6.37217158741579	1.8637020123749e-10	3.46456e-09
AC005062.1	18.0244221197699	3.93843	0.515400378909636	7.64149288440504	2.14717395658948e-14	6.41003e-13
FOXL1	2.43405777957162	3.93842	1.04707911307798	3.76133784129927	0.000169006973805374	0.00113406
CCDC88C	90.7413534058958	3.93808	0.439218893957058	8.9660911752418	3.07223674936687e-19	1.56657e-17
AC125421.1	3.90021299660362	3.93747	1.06546513317606	3.69554131753409	0.000219418792365042	0.00142931
AQP4-AS1	4.1528683743969	3.93695	0.771433559424681	5.10341564915212	3.33577232391021e-07	3.9491e-06
ADD2	20.6350840778814	3.93576	0.508078713686593	7.74634980810851	9.45717539519215e-15	2.95521e-13
CTHRC1	7.85417745087547	3.93564	0.634726277854271	6.20053431752154	5.62717878776288e-10	9.93244e-09
LINC02428	1.55250119850136	3.93325	1.49620980600941	2.6288078073677	0.00856847717804016	0.032801
KRT31	1.55606773197929	3.93318	1.05842182939093	3.71607518553843	0.000202341394426005	0.00132991
GSC	1.78042399185448	3.93303	0.855214498847948	4.5988765221547	4.24775442612905e-06	4.08123e-05
LINC02234	4.07666967592797	3.93294	1.00379849111138	3.9180543091781	8.92665968498134e-05	0.00064504
AC009435.1	2.28517550332089	3.93172	0.817038787631463	4.81215565509047	1.49310989067869e-06	1.55593e-05
TMPRSS15	7.75342062275875	3.93031	0.972805015983173	4.04018406898434	5.34092671969037e-05	0.000405994
AL133304.3	2.0182803082143	3.92966	1.06060072232106	3.70513107598536	0.000211281444780591	0.00138168
AC009268.2	2.0227824228379	3.9288	1.35240759246447	2.90504398963784	0.00367201488097662	0.0162741
THRSP	20.8891182685267	3.92851	0.646262549824109	6.078816322856	1.21072947620696e-09	2.04453e-08
TACC3	71.8404964578206	3.92834	0.399575594941143	9.83127666118862	8.256537270363e-23	6.39882e-21
AL136418.1	3.20723603386779	3.92805	0.983385286558164	3.99441954154297	6.48529392534804e-05	0.000482941
LINC02254	8.24747030392034	3.9278	0.657671840259569	5.97228538683646	2.33952804274142e-09	3.78154e-08
ESCO2	271.817349266257	3.92698	0.433928492974767	9.04982185416721	1.43201774144268e-19	7.54873e-18
AL355499.1	14.3439509909736	3.92646	0.601613253535014	6.52655333628925	6.73003584986544e-11	1.31373e-09
SPOCK1	27.9200414240915	3.92582	0.558520965831181	7.02894913354143	2.0809481760373e-12	4.88022e-11
AC022308.1	1.54837520975254	3.92548	1.31789314523691	2.97860015032228	0.00289568380997895	0.0133176
AP001124.1	1.54149683238546	3.9235	1.34103959158385	2.92571890612904	0.00343661299721857	0.0154324
HOXA-AS3	2.95704164504125	3.92292	0.866757131882906	4.52597915225253	6.01165064803653e-06	5.59677e-05
OVCH2	2.50478844962408	3.91969	0.870226854168285	4.50421367216186	6.66191518231016e-06	6.15077e-05
HSPA8P17	4.06608545547385	3.91877	1.08667251275605	3.6062152158552	0.00031069548577118	0.0019392
TRIM77BP	1.57142183412965	3.91843	0.983671771226708	3.98347101245415	6.79159591040924e-05	0.000502711
HRG	5.98871486140386	3.91589	0.81007376282543	4.83398900942726	1.33823977759457e-06	1.40581e-05
AC093798.1	1.53910414083098	3.91425	1.05590682462047	3.70700332625436	0.000209726189349428	0.00137305
KRT33B	1.73410458416497	3.91422	1.09178597375618	3.58515177586837	0.000336882230765514	0.00208125
MSX2	14.6104543137201	3.91422	0.599531302823164	6.52879211198713	6.63022000704565e-11	1.29533e-09
AC064799.2	1.54272358375782	3.91286	1.29031612331272	3.03248232152983	0.0024255130425636	0.0114917
AL512658.2	3.18454065225567	3.91201	1.26901979196981	3.0827001712211	0.00205131718503662	0.00995255
CALML3-AS1	2.73163854534145	3.91156	1.28544638274901	3.04296145839456	0.00234262334765503	0.0111577
LINC01812	1.54299052838911	3.91138	1.1314330609388	3.4570126748346	0.000546199158189081	0.00318639
SCUBE2	6.11081145126932	3.91036	0.783805652705734	4.98893672858972	6.0712526065444e-07	6.84761e-06
LINC00871	54.722936979372	3.91008	0.607796675890251	6.43319867997569	1.24946155532176e-10	2.37753e-09
SLC8A1-AS1	60.2146420806949	3.90975	0.595694584453827	6.56335418330928	5.26106813800922e-11	1.04352e-09
LNC-LBCS	117.175744083418	3.90916	0.338968695420568	11.5325121422204	9.04647950947321e-31	1.70738e-28
DNAH17	119.610694273237	3.9091	0.423491583983584	9.23065381613049	2.68984942798077e-20	1.54304e-18
AC092100.1	1.7348777039214	3.90639	1.17488952431411	3.32490314089917	0.000884492572063602	0.00482554
SH2D1B	2.59089013774032	3.90567	1.09179100804028	3.57730107719282	0.000347160228476873	0.00213936
AC068286.2	3.40183709491092	3.90254	1.22190802115855	3.19380882776652	0.00140409065394107	0.00718783
AC092542.1	1.87950102022461	3.90245	1.39379913215649	2.79986632785262	0.00511237720773875	0.0215065
SECTM1	17.5562686480091	3.9022	0.591688393712157	6.59502207564361	4.25192590121079e-11	8.52023e-10
AL133257.1	1.5343627510965	3.90132	1.32562256458667	2.94300911639017	0.00325038846524222	0.0147161
C8orf34	5.20405193627686	3.90014	0.63170486842255	6.17398291265749	6.65907410258994e-10	1.16223e-08
PIWIL3	135.543266320611	3.9	0.631841152685531	6.17243272722874	6.72471444311793e-10	1.17282e-08
AL157712.1	2.21088236628707	3.89888	1.26987498737607	3.07028562031636	0.00213854151101976	0.010318
CDCA2	64.0381577175907	3.8986	0.53054318910872	7.34830926692275	2.00729634749349e-13	5.32059e-12
SEMA3E	62.3495839270967	3.89844	0.455007381117873	8.56785559743092	1.05429887351502e-17	4.61231e-16
AC099520.1	13.0943965256033	3.89748	0.637079768452875	6.11773172516368	9.49166812876718e-10	1.61683e-08
AC019068.1	1.71340788974954	3.89326	0.850437064365584	4.57795331470085	4.69547449012139e-06	4.4783e-05
AL645728.2	15.3649647707017	3.89272	0.450472205527373	8.64141985020862	5.55186901769486e-18	2.50852e-16
AL161804.1	14.7637966328542	3.8926	0.469886649910775	8.28411890407946	1.18986685270663e-16	4.72816e-15
RASL10A	22.246865821296	3.89257	0.640734347434453	6.07516849065961	1.23857602734882e-09	2.08403e-08
AC079140.5	2.20474042554147	3.89185	0.900232069153889	4.32316679857893	1.53805359425194e-05	0.000130807
AP000676.5	1.75134887139686	3.89153	0.833615525506186	4.66825435001287	3.03769693212412e-06	2.98477e-05
CNKSR2	34.0261709241868	3.89122	0.540068134165008	7.2050543758385	5.80206914010863e-13	1.43853e-11
USP2	135.53316082447	3.8909	0.430249119097897	9.04337539380322	1.51907127491154e-19	7.98963e-18
PKHD1	13.650700829783	3.89047	0.687249673385315	5.66092795194349	1.50556632009087e-08	2.17517e-07
SHCBP1	44.9125683014729	3.89029	0.434524956187809	8.95296785445608	3.46050656427977e-19	1.76072e-17
CELA3A	1.52966914461457	3.88995	1.12833325547722	3.44752265047673	0.000565752966547985	0.00328409
PIWIL2	54.1747602874746	3.88711	0.391312153546246	9.93353031116077	2.97530968088508e-23	2.40128e-21
HBQ1	4.02529882927034	3.88702	0.866467947176838	4.48605503256533	7.2554008689549e-06	6.66022e-05
SIGLEC10	4.21372199934321	3.88681	0.803485491444698	4.83743936737754	1.31522486378877e-06	1.3835e-05
OOSP3	2.18619083106192	3.88457	1.34123679606155	2.89625666439752	0.00377643391623184	0.016656
AC009108.1	3.20042450643391	3.88356	0.875398911815678	4.43632725664492	9.15067020027864e-06	8.20266e-05
BATF3	4.57793681123507	3.883	0.941354376076213	4.12490343654084	3.7089033319294e-05	0.00029169
NUP58P1	1.49876885401227	3.88227	1.14347951442922	3.39513516699736	0.000685947265660165	0.00388261
AC092652.1	4.99291527641843	3.88205	1.05629059338563	3.67517587387112	0.000237685622975052	0.00153675
AF001550.1	1.51636806912286	3.88087	0.949256736504654	4.08832116798337	4.3450631753268e-05	0.000336297
UBE2Q2P11	1.49542550955949	3.8806	1.5153103026573	2.5609258517285	0.0104393634087388	0.0384595
LINC01397	6.48283426911546	3.87973	0.674983832545954	5.74788718955212	9.03654942412339e-09	1.3549e-07
AL133335.1	1.73750272302375	3.87902	1.26782361898979	3.05958758206819	0.00221641971757211	0.0106237
USP50	34.1464492972064	3.87883	0.422013160985689	9.19125788897482	3.88274000702939e-20	2.18451e-18
AL353586.1	10.6706191511032	3.87843	0.691341898465429	5.61000697252711	2.02318463525153e-08	2.87508e-07
AP1B1P1	1.50079708149338	3.87839	1.22426182246308	3.16794093030669	0.00153522709887695	0.00776572
GAL	1.92897981642604	3.87815	1.01254457013756	3.83010766906426	0.000128087201920683	0.000888788
LINC02864	4.76398310731298	3.87809	0.877334346051972	4.42030614559276	9.85611682756014e-06	8.78121e-05
SLITRK6	2.82112461820131	3.87744	0.957657952577124	4.04887317468736	5.14648226098676e-05	0.000392229
SHISA8	13.4061262248691	3.87699	0.600476947607805	6.45651779071628	1.07139591915466e-10	2.05373e-09
NRG4	26.0992632633726	3.87578	0.524899843532669	7.3838553184164	1.53770542479398e-13	4.15589e-12
LINC02768	10.3696369750182	3.87558	0.527749925966228	7.34359492544193	2.07931801732646e-13	5.50525e-12
CHEK2P2	2.42762577543511	3.87543	0.989665331162183	3.91589535849062	9.00693107623874e-05	0.000649837
AC090707.1	1.68165685087183	3.87524	0.872749447015613	4.4402622476042	8.98493195635286e-06	8.07264e-05
AC009154.1	1.48399554762731	3.87354	1.04506709145345	3.706499184111	0.000210143912914487	0.0013754
IRF4	8.85868744065499	3.87039	0.858849615371904	4.50648620435403	6.59099684489508e-06	6.09491e-05
AC092810.4	1.48128536350447	3.86992	1.03614261625353	3.73493192741539	0.000187765969780477	0.00124565
PSMC1P11	1.9175184532186	3.86967	1.41568004554702	2.73343600535156	0.00626773018169844	0.0254416
LINC01707	2.17857691335916	3.86772	0.820613803560571	4.71320437192562	2.43851404855594e-06	2.44008e-05
LINC00557	1.48253379424351	3.86732	1.4034568025703	2.75556430639673	0.00585909857977376	0.0240246
AC073941.1	1.495143985302	3.8672	1.30869492613192	2.9550054470182	0.0031266353066078	0.0142455
ITGA11	28.1579108744735	3.86711	0.486499975656219	7.94884520725962	1.88258103872521e-15	6.52768e-14
AL023802.1	10.5398558457381	3.86701	0.700915012747162	5.51709460029383	3.44649933565989e-08	4.75902e-07
RGS14	39.8534549134175	3.86563	0.402726120483884	9.59866160481728	8.09892107151048e-22	5.7095e-20
MTFR2	72.0202394732632	3.86493	0.42179898674529	9.16296571437857	5.0490254316936e-20	2.80029e-18
GALNT9	2.72967077307459	3.86492	0.825916742147971	4.67954825676768	2.87507685798855e-06	2.84289e-05
AC007922.3	5.84617832104268	3.86442	0.785351046007034	4.92062754227713	8.62671613369281e-07	9.45264e-06
SLC25A48	11.7433060256614	3.86431	0.537559601523354	7.18861512860037	6.54517842645173e-13	1.61253e-11
LINC01170	26.9495483144436	3.86229	0.546625634196508	7.06568599810038	1.59824450364614e-12	3.78612e-11
RBPMS2	75.8578016460624	3.86171	0.476854346200804	8.09830891748114	5.57284103904046e-16	2.05405e-14
DCDC2	417.158428640745	3.86103	0.303338973230628	12.7284485148444	4.10923507489852e-37	1.33579e-34
AC021517.1	11.4319400700146	3.85998	0.64578756487681	5.97716256812078	2.27057587679412e-09	3.67516e-08
AL139023.1	1.47199171134177	3.85672	1.14405463263647	3.37109702707264	0.000748694836425706	0.00418115
SERINC2	5.60564575505866	3.85663	0.652406304741934	5.91139012380682	3.39232517766158e-09	5.35023e-08
AC099494.2	15.5365858817615	3.85581	0.537448642335309	7.17427723118903	7.2690178584066e-13	1.78148e-11
KBTBD11-OT1	2.73490117778292	3.85579	0.993297563368385	3.88180815960616	0.000103682657857907	0.000736925
AC022784.1	38.8811303092237	3.85535	0.458764974728427	8.40374781813664	4.32450824907526e-17	1.78196e-15
CTB-178M22.2	22.3923548940775	3.85492	0.493634859315747	7.8092583430995	5.75254802717314e-15	1.86998e-13
AL109838.1	2.81560397451684	3.85363	1.09664401228074	3.5140174024278	0.00044138389541572	0.00264683
ZP2	311.143455362039	3.85037	0.795712209896704	4.83889232204864	1.3056475611252e-06	1.37466e-05
AL162726.3	17.561612784849	3.84718	0.621296704769858	6.19217904091787	5.93380932699734e-10	1.04343e-08
TDRD9	50.8461229640121	3.84687	0.456957151128917	8.41845189222951	3.81491763330306e-17	1.58594e-15
AL390838.1	6.69472573683894	3.84659	0.708357475962897	5.43028807550969	5.62631565151944e-08	7.5334e-07
DYNAP	1.45148251109112	3.84645	1.07114800869492	3.59096328949881	0.000329458043157741	0.00204264
UBL4B	31.4058847220869	3.8462	0.64018063697872	6.00799563371523	1.87830898776672e-09	3.07856e-08
GDPD4	11.1531216656881	3.84612	0.666696651508951	5.76891360406205	7.97841915841565e-09	1.2063e-07
STIMATE	7.43466586100565	3.84563	0.791223130889919	4.86035580769545	1.17174963393003e-06	1.24376e-05
AC093817.2	9.01139503037233	3.8447	0.63395506655914	6.06462843275168	1.32259055759042e-09	2.21901e-08
CLDN18	79.9463408283521	3.84429	0.473031950517091	8.12691894713655	4.40339605814145e-16	1.64898e-14
AP002954.1	1.45879806859612	3.8438	1.28284608944919	2.99630462136388	0.00273273293838745	0.0126854
ZAR1L	37.1949735832415	3.84155	0.636042990427081	6.03975720346481	1.54346299400978e-09	2.5675e-08
EGF	2.80983951157978	3.84145	1.08204027103322	3.55018687502509	0.000384957782330532	0.00234329
NPAS1	2.12017689956987	3.84073	0.670848182101102	5.72519027611761	1.03317876148132e-08	1.52951e-07
GRID2	26.9096857591308	3.83966	0.591886624007346	6.48715853102364	8.74702892657833e-11	1.69614e-09
AC021683.1	1.45625649263329	3.83892	1.18394732865015	3.24247181006679	0.00118497670491325	0.0062004
CDK15	13.5605587132479	3.83871	0.771315550741474	4.97683866982491	6.46311459590614e-07	7.27256e-06
FAM180A	1.85874215327866	3.8369	1.08529939297674	3.53533912991155	0.000407252130288035	0.00246234
AL359762.1	1.65076534943482	3.83677	1.18973119586355	3.2249022010625	0.00126015709136718	0.00653244
SMKR1	20.8334660385924	3.83608	0.480203527024111	7.98843882559606	1.36658249826393e-15	4.83155e-14
ADA	54.1066390359249	3.83538	0.510090622281997	7.51902251745481	5.51872810069764e-14	1.55434e-12
LINC02073	6.21136176637617	3.8345	0.765095918808815	5.01178744693723	5.39267522958739e-07	6.15086e-06
MAL2	54.0993298350992	3.834	0.554459857336276	6.91482995515677	4.68424912814373e-12	1.05621e-10
PPP1R36	2.70231535018254	3.83145	0.924612852610729	4.14384013111717	3.41537884098866e-05	0.000270973
AC130814.1	2.01782690590869	3.83025	0.836984459530941	4.5762473048281	4.73390898028944e-06	4.50945e-05
LINC02334	24.1902504086939	3.82987	0.504114484508433	7.59722745887119	3.02542498228074e-14	8.80722e-13
UNC13C	331.234045643688	3.82814	0.478792379766783	7.99540304361868	1.2915067705477e-15	4.58691e-14
LINC01414	3.47372339254103	3.82797	0.781487139238036	4.89831687762752	9.66610637076502e-07	1.0469e-05
TRIM36	17.9535752660003	3.82738	0.652174222377685	5.86864476508408	4.39371673124566e-09	6.84653e-08
HMGB1P36	1.43330861144493	3.82563	1.42660315145199	2.68163739466384	0.00732628228390086	0.0288801
LINC02122	1.65389340068682	3.82461	1.42437838352856	2.68510502292576	0.00725070185497302	0.0286757
AL139824.1	1.42933504905332	3.82423	1.21176300312977	3.15592323416712	0.00159990962353775	0.00804077
AL356495.1	2.19403226627984	3.82348	1.0703522174131	3.57216663178572	0.000354040015078864	0.00217774
FAM167A	56.5422118448533	3.82249	0.522810502080423	7.31142729779417	2.64319526437904e-13	6.88142e-12
AC010230.1	6.79315090949815	3.82143	0.74859878610646	5.10477775272655	3.31183509554155e-07	3.92275e-06
FRG1FP	19.0916678097163	3.81936	0.519260784843208	7.35538287796265	1.903806220011e-13	5.05773e-12
AC064802.1	3.82466958654776	3.8175	0.705939281411256	5.40769535796478	6.38408919612666e-08	8.48493e-07
AC019270.1	1.64037449920697	3.81705	1.03661159253228	3.6822414239374	0.000231192314346652	0.00150006
AC068051.1	4.26056059599266	3.8169	0.781903697761931	4.88155149026683	1.05254431742386e-06	1.12952e-05
LINC01934	9.93149703647384	3.81574	0.622371260054639	6.1309678240065	8.73460712605026e-10	1.49878e-08
SNAI3	3.8930949788223	3.81544	0.69426016652054	5.49568616866648	3.89194111396972e-08	5.33944e-07
KLHDC7B-DT	1.44252590450427	3.81514	1.0984298308434	3.4732666378406	0.000514164274447919	0.00302743
FAM169B	6.03860376637983	3.81341	0.937039795402226	4.06963167711218	4.7087520445562e-05	0.000361695
TATDN2P1	3.5745959787482	3.81332	1.11873201784544	3.4086077277778	0.000652952982961282	0.00371382
LINC02220	1.42313734221844	3.81278	1.07030797477222	3.56232099723384	0.000367590539269913	0.00225162
PA2G4P2	1.83751609985294	3.81219	1.21055618552008	3.14912128376398	0.00163762214810188	0.00820581
VTCN1	1.85764136335414	3.81196	1.24670832988035	3.05762021679412	0.00223102132455872	0.0106827
H2BU1	2.67055554212509	3.80948	0.910503435663983	4.18393119416468	2.86510861328899e-05	0.000230598
AC010132.3	2.09937351099129	3.80911	1.36257813212212	2.79551862451537	0.00518165160880376	0.0217536
NOC2LP1	2.09635345794528	3.80846	0.990778107472837	3.84390931929796	0.000121089765103727	0.000845497
AC104383.1	4.2983831501128	3.80753	0.871322139520049	4.36983441803372	1.2434078430844e-05	0.000107905
AC100863.1	1.4233945516419	3.80748	1.24170489013706	3.06633322067984	0.00216701663748815	0.0104248
ADAP1	37.1293156024165	3.80685	0.43607232727335	8.72984801005471	2.55015092257985e-18	1.18661e-16
AC021733.4	2.41287117224897	3.80599	0.99447647996771	3.82713415169285	0.000129643866547644	0.000897195
KLF7P1	1.41157612726293	3.80542	1.09941308176432	3.46132044317799	0.000537532565201209	0.00314367
MPZL3	24.6163304974976	3.80463	0.672827265147758	5.65469405553495	1.56124116855292e-08	2.25005e-07
MARCHF3	8.36489464461505	3.80462	0.552685072643619	6.88388001634253	5.8243937086187e-12	1.29459e-10
ADAD2	17.7474414246408	3.80452	0.560596632475421	6.78655360705055	1.14843844159905e-11	2.46825e-10
OR52Z1	1.61444832728323	3.80106	1.34181680119934	2.83277230386577	0.00461462436142455	0.0197198
ATG7	338.960590354765	3.79764	0.309398274837843	12.2742880578261	1.24481960910808e-34	3.23722e-32
CSMD3	13.9246996588389	3.79697	0.680062765865033	5.5832632270031	2.36047064014097e-08	3.33013e-07
LDB2	57.7499840298626	3.79648	0.493584450671453	7.6916583964199	1.45239975923493e-14	4.41473e-13
CELF2-AS1	4.75087649243398	3.79541	0.740542990270851	5.12517364337033	2.97263653949101e-07	3.55153e-06
AC007846.2	4.79925244081147	3.79471	0.66248122554172	5.72803350917917	1.01601500425486e-08	1.50696e-07
FAM89A	4.40223977309504	3.79363	0.742753073172348	5.10752886604003	3.26399246631899e-07	3.87196e-06
AL138749.1	16.1601100272348	3.79319	0.803888013046196	4.71855501821641	2.37525733608166e-06	2.38596e-05
FAM222A-AS1	2.31205065922139	3.7914	0.95480234743184	3.9708761232937	7.16088078555797e-05	0.000528042
ADM2	2.3609024669132	3.78997	1.11634082725165	3.394992443098	0.000686304948547863	0.00388276
SLIT3	63.0930136505961	3.78992	0.444500461800151	8.52625079423537	1.51167335063904e-17	6.49187e-16
TDRD10	14.3533378561443	3.78827	0.603474198210184	6.277429865287	3.4421544770585e-10	6.22113e-09
ACSBG1	19.3113452896476	3.78821	0.497151431683735	7.61982654071143	2.54016831605564e-14	7.52565e-13
INSM1	3.14472517968276	3.78805	0.827836144012121	4.57584068143586	4.74311412173789e-06	4.51638e-05
AC012653.2	31.9492660712772	3.78494	0.537971126275444	7.03558873745079	1.98421389190075e-12	4.66739e-11
AC015722.2	1.3953534678282	3.78206	1.19762355948122	3.15797130507375	0.00158871195275557	0.00799652
IGF2BP3	92.7173745570543	3.78195	0.639525945134391	5.913669919303	3.34568035424745e-09	5.28022e-08
LINC02315	2.24732591333962	3.78181	0.867586122612198	4.35900175438687	1.30657065579611e-05	0.000112884
ASGR2	12.1458063987128	3.78085	0.773522270210646	4.88783114127529	1.01952916738979e-06	1.09761e-05
AL731769.2	1.64342341578844	3.77931	1.13693314400146	3.32413006776324	0.000886948187038111	0.00483472
DISC1FP1	13.2462603824857	3.77838	0.491424729215279	7.68862586881063	1.48723660742768e-14	4.50891e-13
PRAP1	1.38299438507494	3.77736	0.92014145844857	4.10519748646391	4.03969619140277e-05	0.000315059
AC104248.1	3.53011546426569	3.7772	0.900938462635296	4.19251355137989	2.7588059685757e-05	0.000223116
LINC01250	2.10409680710445	3.77664	1.33449256518514	2.83002265761803	0.00465447078109479	0.0198683
INPP5D	12.7992541128963	3.77615	0.679676802221423	5.55580797098899	2.76330532527732e-08	3.87045e-07
MGC32805	2.00537318925892	3.77584	0.904891879010793	4.1726987742842	3.01012790886905e-05	0.000241274
AC099518.1	1.58614540325414	3.77455	1.15550367410998	3.26658819184018	0.00108851896912269	0.00575877
CCL22	3.45629345795489	3.77362	1.12369728109402	3.35821724667609	0.000784469327850945	0.00435393
LINC02646	2.92045080513073	3.76953	0.691513888423342	5.45113087542345	5.00505184604401e-08	6.77129e-07
EN2	13.8362608905728	3.76876	0.559886658831218	6.7312980701897	1.68156083869467e-11	3.52345e-10
TUBA4A	67.7925128240117	3.76555	0.541954768568948	6.94809469065038	3.7025247071334e-12	8.42973e-11
CTRB2	67.1741755637922	3.76499	0.516878631812526	7.28409844921476	3.23828479997091e-13	8.30143e-12
MYO1E	93.7748525078213	3.76332	0.345958025040243	10.8779666233874	1.46801108969632e-27	1.85723e-25
ZNF503-AS1	3.81313397722134	3.76324	0.856624996217703	4.39310401816937	1.11743628366681e-05	9.81742e-05
ONECUT1	3.81973454798044	3.76317	0.752795069921882	4.99892826357194	5.76498439713499e-07	6.53728e-06
AC006960.2	3.35709298047423	3.76253	0.855401307267125	4.39855089655175	1.08976071804284e-05	9.60311e-05
AC022188.1	2.02083500878288	3.76238	1.04501569455338	3.60031414058958	0.000317832951159712	0.00197895
AC023906.5	51.9660510404787	3.76157	0.510875332410224	7.36298089628416	1.79848118284957e-13	4.80519e-12
AL357507.1	1.78594599619804	3.75893	0.970345642660989	3.87380063472442	0.000107151079623247	0.000758123
AP003100.2	2.91939159596615	3.75687	0.763259192616556	4.92214615123439	8.56002466507405e-07	9.39275e-06
AC009108.3	12.7105392154209	3.75502	0.657654714726499	5.70970901920411	1.13169492655765e-08	1.66587e-07
AL049812.2	1.37702086557695	3.755	0.911544299672947	4.11938525947937	3.79884532604192e-05	0.000298362
AC104564.5	1.7670716292537	3.75452	0.824182670957331	4.55544363915635	5.22751311069867e-06	4.93745e-05
GPM6B	345.392722137269	3.75424	0.322445926573342	11.6430212733434	2.49034661382516e-31	4.93954e-29
HNF1A	2.84487611738022	3.75377	1.01651396429535	3.69278828521728	0.000221808674610856	0.00144247
LINC01478	13.1146055314016	3.7531	0.592014019496592	6.33954675137051	2.30442081852167e-10	4.22357e-09
NSG2	1.55441360528568	3.75267	1.27561172514632	2.94186261070103	0.0032624463493128	0.0147579
AC055811.4	2.33351814513036	3.75062	1.06174771918728	3.53249407128361	0.000411659456505795	0.00248514
CTRB1	7.54900136913544	3.74995	0.665030527219098	5.63875890165031	1.71280150243406e-08	2.45939e-07
TEX41	43.8074035033252	3.74903	0.449770915497599	8.33542863239324	7.7217941713788e-17	3.13765e-15
AL133372.2	2.01113304177719	3.74197	1.2116158076872	3.08841389974999	0.00201227993966173	0.00978343
ANO4	34.5694910818418	3.73959	0.488481079467764	7.65554816764568	1.92489382601459e-14	5.77592e-13
AL513210.1	1.35731757387856	3.73894	1.23684454775775	3.02296477184737	0.00250311380428215	0.0117831
AC008676.3	3.56040329101514	3.73719	0.937661809502515	3.9856456816485	6.72968719353436e-05	0.00049876
NCMAP	2.22678831322538	3.73543	1.21472109112865	3.07513103267594	0.00210410090394425	0.0101728
RAF1P1	1.36485696895986	3.73516	1.40340214128126	2.66150555148747	0.0077792058098933	0.03031
AL359198.1	1.97200483348629	3.73414	0.980830257175963	3.8071215841343	0.000140593634278769	0.000963007
NTM	10.4842952073117	3.72902	0.581289811426473	6.41507954583047	1.40749350261309e-10	2.66094e-09
BPGM	282.984801722333	3.72847	0.39717982114091	9.38735305612705	6.15269945902135e-21	3.88151e-19
AC018742.1	5.47342382535587	3.72651	0.818698612650737	4.55174256992917	5.32034100190591e-06	5.01299e-05
MAP7	77.1387358085602	3.72511	0.447829405621341	8.31814968405049	8.93471329061089e-17	3.59926e-15
GSDME	138.283795455767	3.72427	0.380209908791558	9.7952998825192	1.17946902654188e-22	8.99201e-21
IZUMO3	1.61956465233507	3.72244	1.27546908119416	2.91848774964299	0.00351733695465593	0.0157346
MLPH	5.2375754054579	3.71754	1.03318330924067	3.59814068693229	0.000320500245867901	0.00199397
GFRA1	78.3552338292912	3.71695	0.685091433499456	5.42547791201901	5.77996775932072e-08	7.72588e-07
AC012462.1	1.32590000803039	3.71566	1.14205530968911	3.25348129118336	0.00114000231846039	0.00599772
LRRTM4-AS1	1.316244981534	3.71474	0.987637696022279	3.76123916594829	0.000169073670373978	0.00113418
AC022031.2	1.49628403112856	3.71433	0.966415117494785	3.84340769667658	0.000121337648087322	0.000846723
AC079467.1	1.32971394471548	3.71285	1.33666087677222	2.77770231602767	0.00547447471316962	0.0227253
LINC01919	2.20060085826351	3.71246	0.764700684704522	4.85478260113636	1.20518886297145e-06	1.27751e-05
STAB2	53.5047833336353	3.71192	0.515796474893972	7.19648951304723	6.17825378254822e-13	1.52534e-11
AL592402.1	1.34497037231441	3.71029	1.43870270691027	2.57891551672262	0.00991110225961174	0.0367855
ARHGAP26-AS1	1.3284880434545	3.70858	1.2671640249159	2.92667966555228	0.00342601556375623	0.0153996
LINC02533	1.96144658197876	3.70851	0.956193399060865	3.87840812175423	0.000105142221723957	0.000745939
XK	10.105079407332	3.70721	0.651534087263438	5.6899764688175	1.27056879686552e-08	1.85397e-07
AC004835.1	1.55654575048474	3.70718	1.2554244665749	2.9529257315388	0.00314777685162877	0.0143111
AC007993.3	1.32651953916702	3.70568	1.32099081525192	2.80522938536048	0.00502807828049779	0.0211925
AC106806.2	2.02087406858634	3.70527	1.01660087988485	3.64475992526817	0.000267641521347901	0.00170825
AC005695.1	1.71971600209427	3.70472	0.95790461043327	3.86752016090996	0.000109947741094261	0.000776033
PAX9	12.0339052856161	3.70415	0.647359595101967	5.72192850307738	1.05321631826524e-08	1.55819e-07
SMIM6	2.21982400201381	3.70405	1.14630021632385	3.23130601699568	0.0012322593423209	0.00641197
CALCR	4.09850340709607	3.70392	0.950173498146148	3.8981510020719	9.69299698344199e-05	0.000692928
GYG1	672.715634895466	3.70306	0.250119077735941	14.8051838060716	1.35615810755119e-49	1.67057e-46
AC022306.1	2.52940584589503	3.70167	1.10097641147058	3.36217457997905	0.000773312153355743	0.00429812
AC060834.2	2.99123969643549	3.70067	0.913744841352832	4.05000295844744	5.12169854422306e-05	0.000391104
AC090017.1	1.31133747890916	3.70036	1.4334101962444	2.58150524108817	0.0098370497704271	0.0365693
AC012629.1	1.51099978462995	3.70007	1.26322293750714	2.92906887834698	0.00339979075692743	0.0152994
HECW1-IT1	1.70111103519064	3.69986	1.10116557553852	3.3599475295857	0.000779572767983286	0.00433048
AC092353.1	2.69097701539672	3.69976	0.999609209084089	3.70120342076149	0.000214579361183823	0.00140051
LINC01851	1.68828594305914	3.69961	1.07826086341092	3.43109184998328	0.000601157015990018	0.00346213
AL451007.1	5.33591782461547	3.69917	0.829155697020565	4.46136774508371	8.14382000475865e-06	7.38211e-05
FAM9B	13.5208296466764	3.69736	0.70864023721401	5.21754170950522	1.81313403239156e-07	2.24888e-06
AC008050.1	1.78973990717191	3.69647	1.1620453412595	3.18100213910633	0.00146766545917242	0.00747567
ZNF560	7.29816548065415	3.69455	1.08787037096223	3.39612813737182	0.000683463557298254	0.00387042
AC005699.1	6.75384410241418	3.69311	0.619914641581108	5.95745049171146	2.56203290747961e-09	4.11561e-08
CASC18	4.14173559699197	3.69165	0.965937741931906	3.82182570236378	0.000132467307491762	0.000913225
CPNE4	25.6884980310668	3.69155	0.478241347830979	7.71901433592365	1.17232719023553e-14	3.62461e-13
PRADC1	9.43183339873675	3.69102	0.61886373173376	5.9641829076571	2.45861212893585e-09	3.96854e-08
AC093326.1	1.29535312848788	3.69099	0.94606953404058	3.90139760772851	9.56389139624166e-05	0.000685163
AL008633.1	1.691734229101	3.68933	1.23504484623553	2.98720264805426	0.0028154303003501	0.0130125
AL589843.2	2.64691159228343	3.68591	0.901616433976742	4.08811619964508	4.34890316000826e-05	0.000336483
AL132775.1	3.96158181750793	3.68359	1.32077482983307	2.78896008741774	0.00528775811570831	0.0220882
AC096570.1	21.2180810708381	3.68354	0.533458680648919	6.90502343146284	5.0195141954205e-12	1.12638e-10
BAIAP2	57.5778401372004	3.68299	0.320787261070893	11.4811007953803	1.64176822188132e-30	2.97873e-28
AC087430.1	2.40164039104134	3.68254	1.08735650546493	3.38669496210301	0.000707399937193059	0.0039886
LINC00670	1.69035301192042	3.68222	0.973961794344108	3.78065809765482	0.000156414355593623	0.00105898
AC114321.1	1.29608991116882	3.68161	1.45956360747909	2.52240210213395	0.0116556388433008	0.0420404
AC024958.1	1.29188538279098	3.68055	1.24934372061808	2.94598378823889	0.00321929272608029	0.0145859
LINC02280	1.48412041316003	3.68035	0.825534463082056	4.45814749819311	8.26710101380079e-06	7.48227e-05
AL356309.2	1.29034955701296	3.677	1.44426076502532	2.54594202816663	0.0108983285723828	0.0398369
AC126603.1	1.77170992118853	3.67682	1.35802208652213	2.70748413316003	0.00677953114071112	0.0271471
AC007014.2	1.48509958293946	3.67446	1.15532803358617	3.18044361867551	0.00147049750950686	0.00748847
AC004006.1	1.81949756728811	3.67159	1.22370726159126	3.0003837080376	0.00269639694840633	0.012554
CBLN4	7.86318430955499	3.67122	0.870070214024373	4.21944857530793	2.44900574039996e-05	0.000200556
RIBC2	7.95117493852199	3.67042	0.679103960834883	5.4048012896255	6.48802797020962e-08	8.61329e-07
CYP4X1	2.12351116211225	3.66785	1.16940633830935	3.13650490595693	0.00170974576313531	0.00850151
XG	2.76208725122008	3.66783	0.822013948708177	4.46200292616661	8.11971170052217e-06	7.36311e-05
AP003393.1	2.89949973848127	3.66776	0.810136948581375	4.52733194919619	5.97330696814811e-06	5.56328e-05
CCNP	11.587837234209	3.66669	0.670016769120774	5.47253234703288	4.43649746798064e-08	6.04402e-07
OR9I1	1.64761716139507	3.66428	1.32251961700644	2.77068013262255	0.00559393493040952	0.0231196
SIAH3	1.99953134175891	3.66411	0.995165729822801	3.68191348983881	0.00023148996766636	0.00150112
NEFL	51.7774797707815	3.66409	0.546820896103695	6.70070659679665	2.07414126911263e-11	4.31897e-10
LINC01915	3.33314438785645	3.66208	0.916273734529985	3.99670450414831	6.42303953332199e-05	0.00047922
SLC35F4	33.4502456426462	3.66162	0.409354982567762	8.94485219487486	3.72447844791914e-19	1.88683e-17
IQUB	125.967348285798	3.66125	0.418473826928314	8.74905235273858	2.15151837483006e-18	1.01117e-16
ATP12A	4.85989902467965	3.65765	0.870550076493345	4.20153570024693	2.65110429234478e-05	0.000215224
ILDR2	6.5193195506219	3.65721	0.680957512431068	5.37068443355363	7.84383648527004e-08	1.02676e-06
CCDC27	47.0982435275047	3.65618	0.569761157613442	6.41703856134719	1.38950736784997e-10	2.63118e-09
AC004160.2	1.46230634074533	3.65595	1.44684940779582	2.52683513767517	0.0115095517005783	0.0416097
CDCA8	72.7445890828248	3.6537	0.485375989900512	7.52757425239699	5.1691614483927e-14	1.4594e-12
DNAJC15	146.120292715886	3.65352	0.282705549023518	12.9233973863779	3.32145297330141e-38	1.29564e-35
BOLL	4.89050975624071	3.65237	0.806539496476064	4.52844669920484	5.94188650035019e-06	5.53843e-05
CBLN1	1.26814997397475	3.65078	1.43938978742714	2.53633665575094	0.0112018987759327	0.0407444
H2BE1	1.74714794711956	3.65006	1.05229058091127	3.46868112014568	0.000523019845700264	0.00307261
AC011503.2	2.86345655928376	3.65	1.03025554178862	3.54281153540586	0.000395885514694118	0.00240231
MAST1	3.06436724275136	3.64749	0.709340835534171	5.14208493569619	2.71706224541723e-07	3.2662e-06
KCNB2	1.86542546255427	3.64443	1.20395874282537	3.02704073385987	0.00246960676526885	0.0116464
DLX5	17.8771539908361	3.6442	0.74843230599284	4.86911612019369	1.1209852371289e-06	1.19475e-05
OR3A2	1.62417556666587	3.644	0.97909710516063	3.72179150895879	0.000197814325859196	0.00130271
TDRD6	60.3893904465752	3.64219	0.409876233341728	8.88607442049544	6.33059613736345e-19	3.11932e-17
USP35	13.0828815506038	3.64218	0.469891936373372	7.75109618823951	9.11026425676232e-15	2.85061e-13
AC087894.3	1.92872504756786	3.64187	1.20402344713812	3.02474864752406	0.00248839834416831	0.0117209
LINC00937	14.8307015840972	3.64147	0.617781419990963	5.89442990609781	3.75977149298507e-09	5.90191e-08
LHX2	10.8307878124136	3.63775	0.529131887399717	6.87493640849282	6.20175178812135e-12	1.37325e-10
AL021807.1	4.31296831976583	3.63759	0.982466062243929	3.70250821939136	0.000213478442175134	0.00139371
EGFL7	6.23726912062283	3.6374	0.716867936380156	5.07402318227987	3.8949157415902e-07	4.55927e-06
RPS6P12	2.68955654175921	3.63624	0.836063841678259	4.34923761576317	1.36611627232836e-05	0.000117551
LINC00561	15.6021219161213	3.63458	0.650487654827117	5.58746840559521	2.30403658712451e-08	3.25443e-07
AP005901.5	1.60450084877237	3.63452	1.02901877411742	3.53202691610845	0.000412387378154053	0.00248889
FAR2P1	1.44612167219567	3.63419	1.47346756922698	2.46641975944896	0.0136471301245696	0.0478232
CSF1R	104.328596010144	3.63369	0.507307932775955	7.16268613383595	7.91113414976238e-13	1.9348e-11
RASA3	16.8537843747041	3.63199	0.424457605715564	8.55678054312026	1.16063176106748e-17	5.03048e-16
SLC9A3R1	31.9163023132254	3.63081	0.461581544456783	7.86602000432525	3.66102025006862e-15	1.23112e-13
AC078942.1	1.2660521893327	3.62851	1.23324733873055	2.94224364975503	0.00325843441997619	0.0147455
RPS29P17	2.91237642134929	3.6274	0.705079083797995	5.14466497710671	2.6799864687405e-07	3.22494e-06
AC091074.2	1.82990882444419	3.62687	1.13525558936889	3.19476059491254	0.0013994687718713	0.00717201
AC019117.1	7.14557318558386	3.62481	0.684427955536274	5.29611110060645	1.18294881513878e-07	1.50965e-06
LINC00032	18.3745711866491	3.62472	0.550919519185763	6.57940082058003	4.72347857358754e-11	9.40877e-10
CNTNAP4	7.01709848927369	3.62328	0.673446559291865	5.380205365957	7.44009144103503e-08	9.76095e-07
LINC01214	2.06973589219913	3.6231	1.05490268311476	3.43453953957952	0.000593561471722637	0.00342512
CASC9	14.7898205877953	3.62235	0.623041084154233	5.81397669575955	6.1005910863669e-09	9.35677e-08
AC106729.1	1.24254376436575	3.62029	1.43174315026485	2.52858964397859	0.0114521836716428	0.0414422
PPP1R1C	2.90402927529482	3.61313	0.877177816234639	4.1190432776776	3.80448695778825e-05	0.000298705
AC103719.1	1.82197899323074	3.61283	1.18953758175189	3.03717149786391	0.00238809544159964	0.011342
APOB	3.46142942657078	3.61052	1.01975902258641	3.54056351169315	0.000399273524191834	0.0024191
AC005998.1	2.97078902350688	3.61041	0.693758846883705	5.20412385908002	1.94913979618352e-07	2.40356e-06
LINC02624	1.98611421554236	3.61036	0.903045647752167	3.9979856560316	6.38838214693925e-05	0.000476938
TAC1	3.06160988833103	3.60895	0.979178275715404	3.68569404518133	0.000228080223621221	0.00148191
TMEM121B	1.2347879264838	3.60893	1.44371996136938	2.49974537050194	0.012428259937942	0.0443015
SLCO1B7	1.63011155546198	3.60791	1.29580701443974	2.78429632948144	0.00536439996161091	0.0223644
SLCO4A1	11.6260254424888	3.60728	0.71262544858906	5.06195167958287	4.14986215912985e-07	4.83222e-06
KCNA3	1.94025710626919	3.60443	1.2915020604324	2.79088254799336	0.00525645428719319	0.0219849
SYT16	65.3002918502073	3.60318	0.349288490472445	10.3157586619716	5.98070753342209e-25	5.76043e-23
KDM1B	94.2792165405332	3.60273	0.416310177466766	8.6539571389119	4.97438968956223e-18	2.2695e-16
AL359649.1	1.4047166279457	3.60226	1.27297281338954	2.82980218812077	0.00465767916018054	0.0198711
SLC35G1	25.5817391063929	3.60199	0.527414819036803	6.82952764586154	8.5194678178902e-12	1.86528e-10
AL590550.1	3.2871625017854	3.60144	0.732452301719988	4.91695708248183	8.7899812485861e-07	9.61353e-06
ZEB2P1	1.59048092739903	3.60029	1.10912435871088	3.24606905960624	0.00117010451126123	0.00613492
AC092723.1	1.4062609529414	3.60016	1.02950508232919	3.49698455588242	0.000470549073062898	0.00279949
AC090844.3	3.82353893048314	3.59878	1.18738179656298	3.03085003874199	0.00243866334082923	0.0115354
C2	2.01436210945927	3.59837	0.969869868332253	3.71015996552055	0.000207128328782083	0.0013587
AC091074.3	2.09768070033208	3.59734	1.1766557906146	3.0572614728892	0.00223369337253158	0.0106933
AL139161.1	1.23994867557338	3.59499	1.44157293613437	2.49379486821474	0.0126385560863213	0.0448802
AL157688.1	1.22765380940843	3.59355	1.13123744157967	3.17665585947712	0.00148983710839889	0.0075672
AL159169.1	1.22244520404487	3.59273	0.926238843531278	3.8788416678662	0.000104955036868412	0.000744837
NAALADL2-AS2	1.22146455857079	3.59269	1.10797372297575	3.24258028691467	0.00118452568427026	0.00619942
FAM72C	3.1414649312324	3.59067	0.634332339976837	5.66055060034456	1.50888088742079e-08	2.17862e-07
AC068473.1	1.39405255038932	3.59047	0.983879121676024	3.64929524259459	0.000262960742935404	0.00168296
NCAPH	105.451072296574	3.58925	0.520451417237125	6.89641068933732	5.33328682907311e-12	1.19108e-10
AL354707.1	4.96355189011853	3.58823	0.665432084406398	5.39232743901411	6.95508798183542e-08	9.18127e-07
LINC02882	10.8997523521043	3.58765	0.554353941263388	6.47176368063301	9.6865538046758e-11	1.86903e-09
KNL1	155.538228813594	3.58726	0.486135657947338	7.37912805127788	1.59329536065641e-13	4.29621e-12
LINC02568	1.65632931600406	3.58392	0.995538722629971	3.599976509547	0.000318245929237692	0.001981
GPR149	1.75215781690179	3.5838	1.14100101927989	3.14092322544579	0.00168416175304046	0.00839984
PTGS1	1.78592650833073	3.58026	1.0224645816348	3.50159935797892	0.000462474493598448	0.00275706
Z82186.1	4.05066041987382	3.57717	0.835165498365619	4.28318942845379	1.84233192831483e-05	0.000154275
PRDM15	43.8645391343731	3.57698	0.528305975685942	6.77065629696757	1.28199503597694e-11	2.7327e-10
AP002856.3	1.56135700539724	3.57663	1.11251285884061	3.21491375550985	0.00130483718876585	0.00674017
AL133405.1	2.11337882425857	3.57595	1.42755093430353	2.50495735082751	0.0122466159610714	0.0437606
IRF6	38.0660187663179	3.57362	0.516052023440927	6.92491730956699	4.36230256080435e-12	9.8838e-11
AC068880.1	1.20443298030427	3.57214	1.34118274273059	2.66342389858025	0.00773499056750659	0.0301981
SIRPAP1	1.38100414734451	3.57101	1.37980753495206	2.58804583997762	0.00965221348497617	0.0360533
TRPA1	9.15303779616707	3.56951	0.701712626594537	5.08684816246289	3.64063069628338e-07	4.28186e-06
PDLIM1	67.1468646919125	3.568	0.415147798419292	8.59453482761847	8.36027704067964e-18	3.71295e-16
LINC02582	14.5209525409476	3.56456	0.666919732042	5.3448133881868	9.05102525248239e-08	1.17877e-06
PLB1	21.1102391839584	3.56417	0.49314161089492	7.22748621982996	4.92016048314082e-13	1.23162e-11
PIWIL1	17.5656027046153	3.5628	0.653464872425767	5.45217492043654	4.97574756428419e-08	6.73553e-07
AC104257.1	1.35550908387796	3.56279	1.10186898957122	3.23340669522845	0.00122323286558862	0.00637492
FEZF2	60.6284465513361	3.56066	0.505237303835292	7.04749746028136	1.82164150458078e-12	4.29361e-11
AC137695.3	1.18911526510004	3.5582	1.40890418755212	2.52550991706263	0.0115530520707054	0.041754
AL117329.1	20.5210141236111	3.55813	0.556643423777475	6.3921246043926	1.6359649413391e-10	3.06073e-09
NFATC1	40.6863209625055	3.55728	0.62448298401413	5.69636541928053	1.22388416049761e-08	1.79255e-07
CCR3	5.86942223675792	3.55701	1.1017061682368	3.22863895639533	0.00124380815411685	0.006462
E2F8	9.2384563029662	3.55569	0.676666008182366	5.25471841064532	1.48251118976521e-07	1.86549e-06
OPCML	4.59373206470658	3.55552	0.848676548619525	4.18949001293334	2.79582085877095e-05	0.000225564
AC117372.1	7.0001559598036	3.55489	0.620809627914852	5.72621797841994	1.02694255258289e-08	1.52124e-07
DNAH7	106.240360600876	3.55444	0.314705727988463	11.2944781238839	1.39731596297579e-29	2.19491e-27
Z83839.2	1.5545902132499	3.55099	1.1284130111491	3.14689018665886	0.00165016924304001	0.00826144
AP001596.1	3.8268860798293	3.54955	0.883933072400913	4.01563158910426	5.92868077475541e-05	0.000445746
AC009292.2	1.36192209727842	3.54588	0.937938805222544	3.78049882361502	0.000156514458971552	0.00105935
H4C9	61.29426981148	3.54495	0.382300771526023	9.27268092413096	1.81524811739012e-20	1.06748e-18
LINC02731	2.23862519157539	3.54453	0.962870831179918	3.68120712834253	0.000232132327203375	0.00150409
GAS7	43.9771644202274	3.54408	0.486468168117297	7.28533312226518	3.20876437716082e-13	8.23477e-12
SHOX2	5.31242825155411	3.54401	0.694140219758543	5.10560959075537	3.29729825326032e-07	3.90751e-06
MEI1	8.38382255817373	3.54295	0.778367299932023	4.55176651041354	5.31973550137404e-06	5.01299e-05
RUNDC3B	25.0163911311559	3.54203	0.48441547926983	7.31196540860956	2.6326289299989e-13	6.86155e-12
AC009313.1	1.3275397594239	3.54083	1.36154713280506	2.60059019998275	0.0093063550073997	0.0350467
HOXB7	15.5735613631954	3.54066	0.554710133387358	6.38290581372508	1.73758786143389e-10	3.23792e-09
AL359881.3	1.74014217575783	3.53991	1.1616314077765	3.04736111322768	0.0023086018346025	0.0110159
LINC00707	16.1384024286968	3.53937	0.595701960434657	5.94151246489092	2.82404258968268e-09	4.49027e-08
AC090376.1	9.77981608826782	3.5388	0.709571103684607	4.9872349434232	6.12495646357123e-07	6.89868e-06
RASGRF1	18.6210832829068	3.53829	0.563146922402672	6.28305923448841	3.31974498391476e-10	6.01383e-09
LINC02328	4.59482483713734	3.53822	0.844265211587248	4.19088887970168	2.77863728142926e-05	0.000224421
AC109925.2	1.16998466105781	3.53756	1.4288668544527	2.4757828208729	0.0132944420243179	0.0467412
LINC02136	1.35205162365375	3.53739	1.39788461293582	2.53053378001391	0.011388911776893	0.0412802
DUXB	14.2913435471763	3.53735	0.590638837323612	5.98901555196601	2.1111497816988e-09	3.42897e-08
NEK2	19.031603738792	3.5363	0.606941235043378	5.82642382214323	5.66276973587394e-09	8.70809e-08
KIF19	1.98757568389801	3.53624	1.07690287245542	3.28371198054681	0.0010244956509254	0.00547575
EXD1	1.87700396607214	3.53528	1.35032390674829	2.61809627436351	0.00884218542719883	0.0336561
TSPEAR-AS2	3.58516319390864	3.53287	0.875011513820155	4.03750767554818	5.40220778122155e-05	0.000410116
ANKRD7	9.93256868162246	3.5312	0.748520658991784	4.71756947952358	2.38678900976302e-06	2.39549e-05
AP001977.1	3.85939760997909	3.52848	0.866935759272356	4.07005359990392	4.70023225417823e-05	0.000361264
AC253576.1	2.93318237581741	3.52724	1.16938648305813	3.01631373557556	0.00255868366335086	0.0120036
AL445644.1	2.96691528167102	3.52719	0.818330784794935	4.31022510816446	1.6308844523422e-05	0.000138
AL354696.1	1.33528696581398	3.52712	1.28219188258075	2.75084944257533	0.00594409558370364	0.0243007
MALRD1	7.75602231756771	3.52684	0.695918719168002	5.06789099118011	4.02247643250367e-07	4.7026e-06
AC118942.1	1.1551666307398	3.5259	1.40575574262247	2.50818475501391	0.0121353197567977	0.0434423
RPL7P38	1.70299976578393	3.52495	1.12190108622874	3.14194531075585	0.00167829380712196	0.00837894
AL359636.2	9.32730145455745	3.52201	0.56898345060239	6.19000866735118	6.01609069180214e-10	1.05473e-08
VN1R32P	1.9426180863004	3.52136	1.3490432863107	2.61026256536699	0.0090472752231127	0.0342917
TEK	14.8170422030938	3.52008	0.696649432625967	5.05287657235227	4.35205158523455e-07	5.05508e-06
PROSER1	566.264812653898	3.52006	0.242532893884444	14.5137519943648	9.91457454839581e-48	9.28202e-45
LINC02635	2.06727810371351	3.51859	1.14439915759508	3.0746215196162	0.00210769837878712	0.0101845
AL121757.1	1.1438862143445	3.51739	1.26351354221264	2.78381371362346	0.00537238802653699	0.0223857
GRM5-AS1	1.3141784149182	3.51663	1.28830551955626	2.72965767322621	0.00634001227148375	0.0256638
AL591518.1	4.16263664348861	3.51589	0.912519250178529	3.85295198491069	0.000116702282006047	0.000817789
RACGAP1	50.1916347744066	3.51524	0.455349780678246	7.71985743490169	1.16459891606495e-14	3.60548e-13
AKR1E2	4.13365885450645	3.51507	0.820480681542796	4.28415981092671	1.83431034609948e-05	0.000153713
LINC01249	2.88104791637804	3.51493	1.16526774867354	3.01641303172778	0.00255784580695559	0.0120021
TKTL1	109.572089298444	3.51411	0.481575479231896	7.29710581847287	2.94023552901036e-13	7.58723e-12
HJURP	110.465805642636	3.51402	0.533179618632582	6.5906929150837	4.37778543975582e-11	8.75744e-10
AC009975.2	10.5892755143786	3.51352	0.728353897247927	4.82391303450706	1.40768814069693e-06	1.4748e-05
NR0B1	1.68223688797353	3.50963	1.27080482837682	2.76173739786883	0.00574947012975752	0.0236621
POU3F2	8.87507837630339	3.50922	0.6239222325082	5.62445488781178	1.8609467661326e-08	2.65582e-07
[truncated: 4,989 more rows]

## Sheet: Figure 2F
Stage	primordial	primordial	primary	secondary	primary	secondary	intermediate	primary	primary	secondary	primary	primary	intermediate	primary	primary	intermediate	primordial	primary	secondary	primary	secondary	primary	primary	intermediate	intermediate	primary	primary	intermediate	secondary	secondary	primary	primordial	primordial	secondary	intermediate	primordial	intermediate	intermediate	intermediate	intermediate	primary	intermediate	primary	intermediate	primary	primary	secondary	primary	intermediate
[truncated: 23 more rows]
[truncated: 60 more columns]

[truncated: 45 more sheets: Figure 2G, Figure 2H, Figure 2J, Figure 2K, Figure 3A, Figure 3B, Figure 3C, Figure 3D, Figure 3E, Figure 3F, Figure 3G, Figure 3H, Figure 3I, Figure 4A, Figure 4B, Figure 4C, Figure 4E, Figure 4F, Figure 5A, Figure 5C …]
